# Supplementary material for: The first insight into the genetic structure of the population of modern Serbia
Source: Sci Rep. 2021 Jul 7;11:13995. doi: 10.1038/s41598-021-93129-4 (PMC8263702; doi:10.1038/s41598-021-93129-4)
Supplement: Supplementary file 2 — Supplementary Dataset 1. [file 41598_2021_93129_MOESM2_ESM.txt]

CHR	VAR	A1	A2	PC1	PC2	PC3	PC4	PC5	PC6	PC7	PC8	PC9	PC10	PC11	PC12	PC13	PC14	PC15	PC16	PC17	PC18	PC19	PC20
1	1:1041950:T:C	T	C	-0.86351	-1.56783	-0.276341	0.642651	0.465846	-1.29877	0.528967	-0.0791366	0.340742	-1.09401	-1.29487	1.61695	-0.290865	1.66171	-0.365124	-0.691504	0.720637	-1.58965	0.817637	0.660975
1	1:1048922:T:C	T	C	0.0817171	-2.13674	-0.75651	0.535156	0.816765	-0.621109	0.177144	0.262943	-0.590542	-0.213694	0.408097	0.181488	-0.171138	2.34522	1.03043	-0.110746	0.790418	-0.381536	-0.259998	-1.50758
1	1:1212042:C:T	T	C	1.06751	-0.00264252	0.72608	-0.706717	-0.18008	1.83216	-0.244743	1.7712	0.402663	-0.285075	-0.433425	1.0781	-1.76344	0.68712	-2.09534	-0.531733	-1.37684	-0.393446	0.141239	-0.414063
1	1:1331945:G:GC	GC	G	0.243575	-0.457863	0.871627	-0.288822	-1.80807	0.424049	0.838431	0.884481	0.532891	0.586829	-0.199006	0.201753	-0.632792	-0.148434	-0.814359	0.614969	-1.56317	0.909248	-1.14753	-1.42643
1	1:1703565:T:C	T	C	-0.082105	-0.0936047	-0.0385922	-0.23954	-0.0473872	0.0733823	0.576914	-0.105775	-0.0553082	-0.681666	-0.594833	-0.339438	-0.00248566	0.599934	-0.351402	-0.248933	-0.658246	0.173868	-0.187204	-0.138691
1	1:1721589:C:T	C	T	-0.0542666	0.0648569	-0.0703019	-0.328511	0.0708061	-0.377814	0.132324	-0.172969	-0.605504	0.0034432	0.119105	0.124644	-0.24102	-0.494462	-0.416401	0.65165	-0.130789	-0.564731	0.0485396	0.171662
1	1:2025598:T:C	T	C	0.448457	-0.100244	0.672413	0.246668	0.256023	0.745226	0.024537	1.00674	2.17233	-0.574305	0.249265	0.19627	-1.51421	-0.312056	0.0258649	0.854552	-0.900983	2.47672	0.631191	0.511539
1	1:2029235:C:T	T	C	1.05412	-0.130859	0.495443	-0.412044	-1.45422	1.02408	-0.621298	-0.84238	1.34077	0.0252352	-0.915957	0.012181	0.0925011	0.519468	0.340889	0.442653	-1.70919	1.54399	-1.59666	1.68468
1	1:2408761:T:C	T	C	-0.196394	0.590347	0.92141	1.72125	-0.304016	-0.261064	-0.625464	-0.0867824	-0.651692	0.262199	0.307611	0.00222375	-0.0833811	-0.524819	-0.741592	-0.401284	0.587077	-0.309575	-0.143471	0.653588
1	1:2408773:G:A	A	G	1.75775	-2.22484	-0.0474191	-0.954379	-0.805502	0.583977	-0.440516	-0.0866212	1.32214	-0.478643	2.28981	0.113893	-1.15752	-0.955033	-0.469071	-0.819707	-1.6252	1.82491	0.227763	-0.691914
1	1:2596694:T:C	T	C	0.338112	0.221744	0.848566	-1.1898	0.034692	0.643861	-0.349867	-1.19586	0.78461	-2.03224	0.639257	0.801376	0.753429	1.04913	0.235002	-0.608316	-0.422108	0.132116	-0.59723	-0.228593
1	1:2605633:C:T	T	C	0.0905143	0.235286	0.627551	1.52846	0.097339	-0.508628	1.43379	0.108894	-0.642348	0.469727	-0.882464	-0.489805	-0.034982	0.677896	0.838612	0.399397	1.43173	-1.2934	-0.430633	-0.188061
1	1:2629379:CCAG:C	C	CCAG	-0.429633	-1.6039	0.839353	0.0456095	1.26339	0.911895	0.726345	0.2112	-1.34251	0.402159	-0.846578	0.229775	0.493735	1.07048	0.881231	0.868799	0.248662	-0.525229	0.759296	-1.88218
1	1:3683186:TG:T	T	TG	0.0347855	-0.241625	0.165998	-0.157076	0.388703	-0.101269	0.25572	-0.727043	-0.68075	-0.182498	-0.390285	-0.514934	0.0273132	-0.128113	0.0925389	0.191355	-0.448184	-0.124918	-0.0290041	-0.260201
1	1:3722110:C:T	C	T	0.756239	-0.548706	0.0981705	1.49203	-1.1788	-0.821205	-1.28675	0.204048	0.598016	2.05335	0.185601	1.7922	-0.311909	0.947178	-0.307501	-0.809848	-0.116361	-0.255206	-1.70841	-0.511022
1	1:5875102:T:A	A	T	-1.80717	0.569041	0.175242	1.167	1.23332	0.260029	-1.88787	-0.142341	-0.428596	0.554993	1.15122	-1.58864	-0.885094	0.949988	-0.16361	1.37403	-0.280745	1.253	-1.0503	0.231668
1	1:5877267:C:T	T	C	-0.718609	0.46602	-1.45335	-0.777899	-0.599353	1.00667	2.19919	1.09664	0.437392	-1.67934	-1.36388	-0.322935	0.231774	-1.78495	-2.38391	-0.0572146	1.24847	-0.612655	-1.81356	0.55724
1	1:6082248:T:C	C	T	0.0913876	0.152274	1.04398	0.664333	-0.365949	-0.348345	-0.274496	-1.60013	-0.0275718	2.26923	-0.148906	0.031314	2.19537	-1.70047	0.740788	-0.764425	-0.116889	-1.50385	-0.831703	0.880811
1	1:6098502:A:G	A	G	-0.476034	-1.35358	-0.343319	-1.42589	0.920245	-0.00318315	0.551297	-0.875222	0.321189	1.81127	-0.145294	0.932976	2.07311	0.992755	0.16089	-0.171761	0.116302	-2.77116	-0.102828	-0.863048
1	1:6448652:T:C	C	T	-0.960616	0.585734	-0.626519	1.12773	1.48358	1.47671	-1.24311	0.503945	2.18761	-2.76883	-0.166315	-0.204821	1.32517	-0.427794	1.34755	1.23682	-1.046	-1.26075	-1.73474	1.06804
1	1:6448812:C:T	T	C	-1.09851	0.289113	-0.498405	1.16398	1.37482	1.64688	-1.14747	0.278991	2.2572	-1.72992	-0.29488	-0.466302	1.18629	-1.0107	1.08994	1.3886	-1.11812	-1.18933	-1.56743	1.66786
1	1:6471064:T:C	C	T	-0.937748	-0.970201	1.3345	2.49005	0.783377	-0.679916	-0.0961721	-1.00722	0.0367559	0.930836	1.06291	0.170719	-0.214815	0.738758	1.64607	-0.923018	-0.103296	0.407268	0.561254	0.369683
1	1:6575246:G:A	A	G	0.73128	-0.524922	2.21865	0.442959	1.0723	0.0962376	0.141074	-1.54773	-0.668492	1.68852	0.767472	-0.991656	0.875241	1.56985	0.251113	-0.0458841	0.17169	-0.118334	0.584036	-0.813386
1	1:6887657:C:T	T	C	0.404168	-0.0813396	1.19277	-1.30249	0.863418	-1.07993	-0.183645	1.24215	-0.239664	-1.00777	-0.338518	-0.506399	-0.546239	0.628048	0.108732	-0.169433	1.028	-0.817773	0.302606	0.107883
1	1:7663474:G:A	A	G	0.824144	-0.891813	0.0970039	-0.925811	-1.55917	0.200239	0.293738	0.0511948	-1.57916	-0.456038	-0.422964	-0.00226431	0.429236	1.1347	-1.23594	-0.0148999	0.539549	-0.333583	0.370325	1.12642
1	1:7663528:C:T	T	C	2.06702	0.988874	1.51736	-0.531207	0.257111	1.35331	0.703296	0.19788	2.02708	-1.23517	0.0573433	0.283961	-0.103512	-0.2661	-0.0907888	-0.201793	-0.536819	0.067964	0.930624	0.86559
1	1:7827519:C:G	G	C	-1.32652	-0.440312	-0.299951	0.69905	0.667333	-0.0689079	-1.22389	1.80242	-0.00594551	1.59404	0.176042	-0.788779	0.11322	0.462721	0.4522	-0.21735	-0.110414	-0.749054	-0.650088	0.197272
1	1:7829881:C:T	T	C	-1.06836	1.67985	-0.951949	-1.48716	0.0404511	-1.94689	0.57844	-0.184124	-1.92677	-0.226142	-0.172253	1.98399	0.480233	1.58456	-0.0782266	0.0942879	-2.85487	0.188799	1.65022	-0.0934785
1	1:7837073:A:G	G	A	0.916342	0.519441	-0.574007	1.79141	-0.622259	1.54918	-0.537486	-0.959476	-0.474685	-0.094269	0.696354	0.315058	-0.206545	-0.232509	-0.971995	-0.0282018	2.01845	-1.18346	-1.76017	1.13592
1	1:7849677:C:T	T	C	-0.907894	-2.07785	1.00405	-0.809976	-0.168298	-0.0684086	-0.62819	0.896395	1.21126	0.402004	-0.672009	-1.40614	1.05537	-1.09221	-1.01895	-0.0368994	-0.372345	0.899804	0.374109	-0.386496
1	1:8866270:C:T	T	C	0.633971	-0.343921	1.18036	-1.68695	0.74195	0.268595	0.449324	0.0574943	0.600071	-1.87769	-1.19617	-0.245831	0.52222	-1.69346	0.0632257	-0.557353	0.767246	-1.11972	0.871298	-0.360205
1	1:8868066:G:T	T	G	-0.311097	1.01961	0.393714	0.0836462	-0.81453	0.8018	-0.735449	-0.124923	0.131745	-0.996663	0.516612	2.06746	-1.0701	1.27782	1.89474	0.048849	-0.133171	0.374508	-0.49404	0.0261435
1	1:8949411:G:C	C	G	-0.102888	0.615897	-2.6341	-0.96091	0.350534	-0.433691	-1.73612	-0.384763	-1.48194	-0.149532	-0.428796	1.03749	0.608	0.894795	0.313754	1.49098	-0.352159	-1.89514	-0.918261	0.239799
1	1:8957145:A:G	G	A	-0.474083	0.46109	-0.3624	-2.28406	0.361492	0.440695	-1.68846	-0.835967	-0.294454	1.52404	-0.0341827	2.73891	-0.424111	-0.327774	1.35935	-0.287034	0.346526	0.957163	0.89809	0.347124
1	1:9246974:G:A	A	G	-1.37939	1.78951	0.000208802	0.93135	-0.647364	-0.542063	-0.617298	0.0373219	-0.421724	-1.2215	-0.664585	1.79363	0.239497	0.933311	-1.46696	-0.483982	-0.691885	0.290018	0.219351	0.639133
1	1:9263851:G:A	A	G	-0.228691	-0.586289	-0.511294	-1.37127	-0.819657	0.263674	-1.11096	-0.740385	1.19716	-0.148897	-0.245005	-0.0738555	-1.82172	1.44857	0.078325	-0.534515	-0.427058	-0.0637644	0.905303	1.8165
1	1:9264154:C:T	T	C	-0.939912	-0.359165	-0.327784	-0.14306	-0.171446	0.69686	0.97015	0.109073	-1.13285	-1.7783	0.541715	0.319931	2.06227	-1.00838	-0.232184	-0.0549595	0.235229	0.576869	-0.0584139	-0.423599
1	1:9724365:C:T	T	C	-1.12396	-0.554536	-0.153193	0.345744	1.07993	1.48877	0.669976	1.67801	-0.938321	1.88554	1.34775	0.182304	-0.970458	1.24054	0.474894	0.303635	0.943614	0.191227	-0.787216	-1.2458
1	1:10361820:A:G	G	A	-0.886119	-0.579852	-0.0597733	0.861366	1.32381	0.0271994	-0.729603	-1.20312	0.269893	-0.175115	0.76627	0.650815	0.993602	-0.999173	0.0902913	-0.104639	-0.00757697	0.785887	-0.442197	-0.115853
1	1:10536284:C:T	T	C	0.450135	0.043669	-1.10266	-0.165901	-0.00370537	0.788913	0.279834	0.0806226	1.15271	1.08115	0.471076	2.21764	-1.06407	-1.59515	0.281359	0.315937	-0.827076	0.407885	-1.62055	1.85811
1	1:10629885:G:T	T	G	-0.135091	0.726587	-0.25223	0.380574	-0.804786	0.292256	-1.58374	0.814048	0.613207	-1.35878	-1.42567	-0.584505	0.85133	0.97323	-0.240678	1.03264	1.45209	-0.6787	-0.244358	0.130461
1	1:11027467:G:A	G	A	-1.08784	-1.63025	-0.0596877	1.174	1.11022	-0.772907	-0.70842	0.769312	-0.720571	0.221858	-0.119034	-0.694631	0.71413	-2.07377	1.07192	1.27138	0.338391	-0.233995	-0.825863	0.420437
1	1:11794419:T:G	G	T	0.170639	0.285387	-0.214561	1.09478	-0.722779	0.636622	0.474784	0.48066	-0.54727	0.359084	0.0853535	-0.0142849	-0.539306	0.952141	-0.650138	1.64189	1.6263	1.90078	1.18272	0.271157
1	1:11794839:G:A	A	G	1.12381	0.546057	0.450084	1.58346	-0.214408	0.899125	0.764153	0.069032	-1.19529	0.367146	1.30105	1.09187	1.61936	-0.532877	-0.731867	0.657798	0.925675	1.06676	1.05858	-0.133166
1	1:11846011:A:G	G	A	-0.774738	-0.0975807	1.18961	-0.593606	-0.375305	-1.42497	-0.192479	0.92508	0.585534	-0.241899	-0.613798	-1.02245	-0.757877	0.0512501	0.755742	-1.01476	1.71934	0.658611	-0.694371	0.000375252
1	1:12005784:C:T	T	C	-1.61488	-0.0550214	-0.69506	-0.0945677	-0.466947	1.45915	1.31018	-1.4551	-1.4433	-0.505155	-0.69591	1.71876	0.285539	0.375802	0.861767	-0.874306	0.643872	1.11437	0.963048	-0.284478
1	1:12022869:A:G	A	G	-1.85059	-0.891095	1.16514	0.154899	1.26959	1.39327	-0.775494	-0.574648	-0.170501	0.0970975	-0.653886	-0.118502	-2.16205	1.48257	0.24343	-0.973112	-0.247896	0.246808	-1.71826	-0.617453
1	1:12188885:A:G	G	A	0.727689	0.560362	1.02426	0.818469	-1.03175	0.0281219	0.164204	0.202286	-0.370674	1.1791	-0.288538	-1.24392	0.256017	-0.752059	-1.50992	-0.599945	0.627505	-0.0375534	0.553121	-1.23609
1	1:13816508:A:G	A	G	0.141876	-0.00657199	-1.14202	-0.0983037	-0.36229	-1.01087	2.38383	0.869121	0.176737	0.0721645	0.199628	-0.141257	-1.46785	0.429841	-1.77238	0.602781	-0.341226	1.10699	-0.605651	-0.152172
1	1:15440540:C:T	T	C	0.0295561	-0.0249463	0.141466	-0.28102	-0.0851334	0.512856	-0.0268519	-0.195093	0.182775	-0.160309	-0.178353	0.441553	0.577584	0.461082	0.403894	0.121071	-0.0623904	0.168716	1.02092	-0.149164
1	1:15507865:A:G	G	A	-0.213686	-0.325359	0.533152	-0.121054	-0.362234	-1.44374	0.230377	0.128189	-1.53392	0.364876	0.392965	-0.19451	-0.0795166	-0.00348477	0.48177	1.45373	1.31209	1.08121	-0.0952964	0.388461
1	1:15524058:C:CGGGGGCG	C	CGGGGGCG	-0.0250472	-0.184525	0.42941	0.425153	0.132389	0.215375	0.558277	0.228278	0.250282	0.388103	-0.460687	-0.106917	-0.187832	0.284356	-0.398997	0.03503	-0.477034	-0.908916	0.198254	0.00101921
1	1:15774722:C:T	T	C	-0.915369	1.29829	-0.971653	-0.0545563	-0.132024	0.0941439	0.585127	1.16024	-0.93854	-0.453793	-0.280156	-0.876409	0.585431	1.35518	0.508486	-0.894219	0.936195	-0.5626	1.64706	-1.06884
1	1:16032437:T:C	T	C	-0.446756	-0.506941	1.21453	-1.57247	-0.313333	0.850507	0.551592	-1.83032	-0.199839	0.0610941	0.499235	-1.57583	-2.77166	0.467439	0.718624	1.61059	1.53875	-0.882032	0.889067	-0.249843
1	1:16048568:C:G	C	G	-0.486551	-0.0357541	0.190383	-1.4806	-0.628193	0.99946	-0.745014	-0.221097	-1.61863	-0.378322	0.969983	-1.43329	-1.19123	-0.452111	1.44445	0.558147	1.50946	1.03467	0.38974	0.606026
1	1:16050868:G:A	A	G	0.0262108	0.288725	-0.000954604	0.00777374	0.346328	-0.617517	-0.47008	0.323391	-0.057717	0.091413	0.0878871	-0.137165	0.583298	-0.702855	-0.230073	0.0666443	-0.0644415	-0.107018	0.147971	0.0832076
1	1:16053757:C:T	C	T	-0.00938228	-0.11586	0.260088	0.121597	-0.383029	-0.0271174	0.347162	0.190607	0.347194	-0.286072	-0.215176	-0.331831	-0.0700562	0.0505028	-0.143598	0.0824671	-0.376796	-0.153971	-0.00262382	-0.0320804
1	1:16138178:G:A	A	G	-0.512972	0.855692	-0.860973	-0.701325	-1.40504	-0.340747	0.917775	1.01014	-0.131335	-0.301313	1.63283	-2.43281	-1.63512	0.295459	-0.916643	0.570492	0.0676261	0.374425	1.18477	1.34296
1	1:16400810:G:GCTT	GCTT	G	-0.742178	-0.366441	0.633421	-0.0947729	-0.311369	-0.0197007	-1.21733	0.017881	-0.944757	1.0738	-0.00305341	-0.394331	0.703216	0.923233	0.121291	-0.977987	-0.170021	-0.0053755	-1.78935	-1.33093
1	1:16403813:G:T	T	G	-0.0735909	0.416661	0.250906	1.05906	1.0943	1.12464	1.58719	-0.24788	0.0763579	0.397383	-0.12312	0.721247	0.71052	-0.655961	0.300775	-0.588266	-1.51678	0.0229788	-0.415956	-0.341127
1	1:16410051:C:T	C	T	-1.10456	-0.755515	-1.18109	-1.67843	-0.813648	0.591486	-0.167915	1.1309	-1.03032	1.74185	-0.901038	-0.35326	-0.0368496	-0.10348	-0.917453	0.531042	0.518442	0.138968	-0.735952	0.17284
1	1:16575219:G:A	G	A	0.0458547	0.122043	1.36176	0.608262	0.292198	-0.791819	1.00296	-0.0804414	-0.111968	0.460829	0.503504	-1.01936	-0.613471	-0.619068	0.0721566	0.160112	-0.216842	-0.34256	-1.08818	1.59849
1	1:16588862:C:T	T	C	-0.0656528	0.0621203	-0.342165	-0.192316	0.365978	-0.272211	0.915663	-0.218672	0.485892	-0.337408	-0.532462	-0.111723	0.158858	0.368305	0.806969	0.0177377	-0.262708	0.511132	-0.17602	0.191864
1	1:16988207:C:T	T	C	0.783951	-0.205108	-1.56558	-0.160258	-1.51175	-0.566522	-0.0902124	0.589235	-0.0203806	-0.432989	0.122341	-0.59981	0.868779	0.0901381	0.353949	0.242737	-1.43252	1.45416	0.928064	0.698009
1	1:18700745:A:G	G	A	0.506693	0.0201777	-0.232368	0.534958	-2.12843	-1.29339	1.24856	0.487836	0.421398	-1.43636	-0.170976	-1.3645	-2.25776	-0.462658	0.261733	-0.256469	1.04009	0.555405	1.24065	1.23056
1	1:18839749:G:A	A	G	0.708185	-1.62033	-0.223098	0.250784	-2.80131	-0.135822	2.71903	-0.908838	0.996583	0.164922	-0.599067	-1.8988	0.64212	0.292887	-0.112708	-0.0522692	0.608656	0.442417	-0.367885	1.71138
1	1:18839800:G:A	A	G	0.332458	1.87903	0.424901	1.52995	-0.267401	-0.0142996	-0.593613	-0.312858	-0.0106498	0.822814	0.7203	-0.677508	-0.104356	0.580121	-0.0505199	-0.262367	0.334938	0.569027	-0.496919	-1.68832
1	1:18854521:G:C	C	G	-0.630845	0.796587	-1.68505	2.03992	-1.05229	0.542645	-0.695364	0.178173	-0.339983	0.885587	-1.13608	-0.584738	-0.18619	1.13507	-0.252052	-0.188116	0.42535	0.946172	-0.295111	-1.40774
1	1:18859635:G:C	G	C	0.637094	-0.257365	-1.36254	1.08771	-1.02728	1.47891	1.16544	0.186497	0.58988	0.806087	0.214671	0.533484	-1.74995	0.994443	1.27842	0.115577	-0.177083	-1.26248	-0.0597509	-0.410745
1	1:18877503:C:G	C	G	-0.364573	-0.324409	0.405969	-0.370008	0.462135	-1.94282	0.984883	0.450458	-0.00434804	-1.33502	0.427469	0.790879	0.581299	-0.283247	1.32108	-0.407055	-1.33768	0.0188214	0.45317	1.11815
1	1:19282760:T:C	T	C	0.271035	-1.00024	1.38075	1.83326	-0.651485	-0.702749	0.0154365	1.04984	0.262236	2.36182	-0.732047	1.58884	-3.13636	-0.519911	0.0573247	0.41579	0.920278	-0.557102	-0.532637	0.17812
1	1:19284733:G:A	A	G	-0.672355	1.13654	-1.5618	-0.970536	-0.211186	-1.09849	-1.3378	-0.41752	-0.452727	-2.48844	0.196744	-0.346654	-0.587585	1.0269	0.148577	-1.14368	0.126786	-0.0043634	-2.36103	0.0293399
1	1:19308517:C:T	T	C	-0.675916	-1.40879	0.299162	-1.32808	1.53923	-0.623042	1.55984	0.0285324	0.870486	-0.660107	0.596636	-0.558454	0.454358	-0.365159	-2.62423	0.823292	-1.52378	0.547383	1.85618	-0.666201
1	1:19665879:G:T	T	G	0.124289	0.984625	-0.270341	-2.93792	0.150725	-0.535325	-0.854058	-0.946574	0.335046	-1.32936	0.263066	0.740669	0.0500494	1.43696	-0.313418	-1.30491	-0.23273	-0.0783695	-0.33012	1.10706
1	1:19666020:C:T	T	C	-1.27171	-1.36819	0.306811	1.22042	0.483228	0.0986565	-0.978471	2.03775	-0.258356	-1.16993	0.685701	-1.20349	0.579975	0.653523	-1.69269	0.174519	-0.467121	-0.80227	1.8014	-0.3927
1	1:19978433:G:A	A	G	0.664864	-0.755507	0.921345	0.209033	0.0228305	0.233055	0.629118	1.03784	-1.48592	0.833475	-0.981719	2.35329	-0.105158	-0.612478	0.515778	0.549198	-0.293361	0.433142	-1.12579	-1.49366
1	1:19978469:C:G	G	C	0.631175	-0.546657	1.28114	-1.89514	-0.786492	2.57368	0.00958415	-0.523116	0.668532	0.954553	0.0624867	0.147688	-0.991614	0.771943	1.24692	-0.236934	-1.07635	-0.0969798	-0.193547	-0.671049
1	1:20115561:T:C	T	C	-0.576255	0.840063	-0.264259	-0.364917	-1.17017	0.293961	0.287001	-0.106099	-0.672217	-0.94476	-0.542495	-0.178912	-0.706885	0.406961	-1.57022	-0.894084	0.428317	-0.848673	-1.14446	0.153563
1	1:20633737:C:T	T	C	-0.824874	-1.87117	-0.449128	1.85379	0.044014	-0.650878	1.42051	1.51006	0.254647	-1.33918	-0.633295	0.747136	0.401988	-0.398652	0.281413	-0.2964	0.983085	0.815455	-0.230356	-0.274841
1	1:20650507:A:C	C	A	1.70216	1.02351	-1.64254	-0.756918	-0.595739	1.3195	-0.367155	-0.977238	-0.306789	-0.145351	1.09931	-1.52034	0.646296	-1.99061	-0.952164	0.394658	-0.420168	0.305009	1.87797	0.0847201
1	1:20666326:G:C	G	C	-0.0452894	-0.0305388	-0.133555	-0.456455	-0.424454	-0.239329	0.176802	-0.117332	-0.217873	0.464014	0.177701	-0.707912	-0.165485	0.163584	-0.346271	-0.0852673	-0.167472	0.331249	-0.343744	-0.103892
1	1:20684853:A:G	G	A	-0.043491	1.36089	1.20319	0.333569	-1.86	-1.42639	-2.00592	-0.624098	-0.712454	1.03552	-0.441873	-1.12225	-1.0469	-0.533811	0.00995134	0.509928	0.52889	-0.269416	1.66386	2.7005
1	1:20704549:T:C	C	T	-0.586697	0.226461	0.544808	0.824429	-0.436603	0.514653	0.0760376	0.336541	-1.96653	-0.606803	-0.639948	-0.287978	-0.644097	0.370285	0.874885	-0.581802	0.194659	0.182982	-0.14491	2.24498
1	1:20717668:A:G	A	G	-1.21957	1.18828	0.544332	-0.271429	0.1161	-1.22884	-0.600905	2.00508	1.91918	0.0088583	-0.209915	-0.381675	0.905211	0.271388	0.058833	-0.704555	-0.429565	0.512237	1.38392	-1.257
1	1:21247229:G:A	A	G	0.410695	-0.575929	0.349831	0.854981	0.547886	-0.254581	0.244301	-0.00481864	1.09005	0.559845	-0.172696	2.50522	-0.770651	-0.635236	-0.099782	0.338636	-0.591128	-0.670597	-1.28323	0.378538
1	1:21563142:T:C	T	C	0.193152	-0.088838	0.207569	0.00792671	-0.270296	-1.0143	0.155436	0.453707	-0.00486259	-0.48405	0.290776	0.668786	-0.157418	0.0355133	-0.202728	-0.766516	-0.0211254	0.70307	-1.01691	-0.26269
1	1:21563291:CG:C	C	CG	-0.881056	0.75322	-1.23309	-0.520847	0.0757083	1.36445	-0.0346233	-0.312191	-0.191457	0.709802	-0.216655	0.382585	-0.852249	-0.390178	-1.48094	0.146812	2.21757	-0.831995	2.54944	0.505616
1	1:21573678:A:G	G	A	1.30274	-0.350039	-0.15201	-1.65903	0.986439	-1.8302	-2.19776	0.778777	-0.29528	-1.34825	0.325169	-0.986711	-0.252979	1.09571	0.893356	0.243889	0.024653	0.515333	0.018912	1.0816
1	1:21577638:T:C	C	T	-1.24818	0.516677	0.895312	0.744465	-2.17777	0.533235	1.21755	-1.36974	1.77527	-0.406816	-0.614721	-0.305788	1.97208	0.268856	-0.773171	-1.28219	-0.766599	-0.191971	-0.552497	-0.410013
1	1:21823442:T:C	T	C	0.750704	-0.104907	0.144297	-1.84981	0.51288	0.520131	-1.52125	-1.37541	0.134211	-0.143597	0.992788	0.0613304	-1.30887	-0.525583	-0.929408	-1.2983	-0.37165	-1.62371	0.0708387	1.54515
1	1:21833527:C:T	T	C	-0.0496325	-0.5201	-1.76672	-0.577405	1.59691	-0.844958	-0.538142	-0.754694	-0.46323	0.32161	0.896791	-0.349798	-0.459298	0.39164	0.0569562	-0.172178	-1.1455	-0.776197	-0.964722	-1.91044
1	1:21833618:C:T	T	C	0.440249	0.962511	-1.24679	2.56255	-0.475457	0.813407	2.37754	0.534097	0.612237	-0.709824	-1.3095	0.518222	0.605848	-0.230369	0.0610206	1.07257	1.34679	-0.432643	0.290064	-1.86527
1	1:21852958:C:T	T	C	-0.449106	0.451571	1.44525	-0.0892258	0.0750189	0.155682	-0.124306	0.191258	-0.946365	-0.604593	1.0496	-0.431209	0.439039	-0.95789	0.787939	1.37406	-0.527669	0.553885	1.44563	1.79837
1	1:22506250:A:T	A	T	-0.425115	0.0097265	2.2295	0.0133805	0.284846	-1.09333	-0.853935	-0.74466	1.3815	-0.397491	-0.355505	0.203389	1.61698	-1.35493	1.83687	1.32142	-1.33076	0.494314	-0.209155	-0.493793
1	1:22511356:C:T	T	C	0.899244	-0.569447	-0.63756	0.255264	0.132626	-0.216604	0.456643	-0.124285	-0.517606	1.46402	-0.548877	0.621897	1.31543	0.207138	1.21662	0.0272945	1.89003	0.13709	0.481748	-0.205051
1	1:22512067:CAAG:C	C	CAAG	-0.00278348	-0.0547157	0.373572	0.339742	-0.0659069	-0.105824	0.40325	-0.0606301	0.346547	0.427835	0.333592	-0.240546	0.488943	0.212497	0.386698	-0.202329	-0.0377965	-0.185912	0.420723	-0.161273
1	1:22644149:C:T	T	C	-0.655479	0.704876	0.887661	-0.146412	-1.60181	0.383301	-0.680063	-1.36453	1.21404	0.527059	0.241747	-1.05038	1.07721	1.65204	0.544352	1.02168	0.530993	-1.4376	-1.80193	1.88899
1	1:22882432:G:A	A	G	-1.06797	-0.729164	-1.49829	1.38288	0.798182	0.223773	-2.49167	-0.30463	-1.30121	1.9764	-1.46016	0.26336	1.22207	-0.384544	0.802312	0.567373	-1.26889	-1.3986	-0.341721	0.553249
1	1:23559007:T:C	T	C	2.59366	0.733163	1.64394	-0.721932	0.215927	0.606951	1.11149	0.800343	0.176791	-1.72771	-0.0868549	-0.925156	-1.49909	-1.50329	0.343656	-0.234223	-0.592333	0.58439	1.10042	0.27417
1	1:23874619:C:T	C	T	-0.0651833	0.703987	0.812287	-0.0279249	-0.228597	-0.190571	-0.336333	1.28504	1.01591	1.18808	1.54581	0.0164617	0.780306	0.764662	1.1069	1.03584	0.608825	-0.276478	-1.33678	-1.11872
1	1:23874672:G:A	A	G	-1.82766	0.81292	1.10524	-0.291239	0.277254	0.583704	-0.016428	0.344073	1.16918	1.32767	0.902831	0.455539	1.01809	0.624991	0.404826	1.32894	0.375917	-0.352069	-0.708754	-0.527907
1	1:24964519:A:T	A	T	0.509294	1.30045	1.69254	0.526701	-1.07439	0.532	-1.57959	0.393334	-1.91802	-0.526462	-0.167264	-0.506367	0.477462	-0.595284	0.0331557	-0.215994	-1.01682	1.64239	1.52988	1.43846
1	1:25390874:C:G	G	C	0.869003	-0.478108	0.160462	-0.40932	-0.330173	0.840572	-0.290643	-0.632246	-0.125673	-0.135104	-1.53007	-0.692264	0.822495	0.183272	-0.117535	-0.824309	-0.280983	-0.0965271	2.06551	0.757192
1	1:25563698:A:G	A	G	1.07019	0.856434	0.810993	0.301492	0.37192	-1.6003	-0.497425	-0.325362	0.671908	-0.488185	1.34366	0.141302	2.08397	-0.420656	-0.699027	0.808976	1.00553	0.165606	0.361878	0.234936
1	1:25805163:G:A	G	A	0.845506	1.30033	0.22127	-0.179005	-1.7039	-0.753918	1.01125	0.646638	-0.614114	0.50461	-2.13132	1.407	0.679018	0.465316	0.690828	0.39435	-0.00927559	0.0199205	-0.185959	1.10598
1	1:26177545:G:A	A	G	-0.104813	0.0732869	-0.0566303	-0.503911	0.00279912	0.613833	0.0909486	-0.0708161	-0.033536	0.228016	0.190814	-0.430451	0.108535	0.396859	-0.232186	0.266807	-0.634391	0.355948	0.290856	-0.0919447
1	1:26189465:C:A	A	C	0.00272166	-0.194563	-0.120647	0.125946	-0.327174	-0.199395	0.113071	0.397399	-0.0831407	0.448739	0.306739	0.183065	0.0953305	0.187048	0.027957	-0.763018	0.860108	-0.136013	-0.111881	-0.291616
1	1:26193801:G:T	T	G	1.03223	1.02471	1.26352	2.38977	-0.304801	0.358426	0.254103	-1.87424	-0.106682	0.55753	0.279292	0.227334	-0.729988	0.374745	1.3672	0.613768	1.15007	-0.577754	-0.590037	-0.0162135
1	1:26460136:G:A	A	G	0.495981	-0.742492	-1.44146	0.831714	0.644535	1.6817	-0.30757	1.66603	1.19687	-1.40278	0.250234	-0.476966	-1.84363	0.60686	0.74862	-0.91193	0.128818	-0.701499	-0.0490769	-0.779582
1	1:28259865:C:G	G	C	-0.595062	-1.24731	-0.146929	1.91568	-1.58398	-0.235608	0.252408	-0.00615945	0.502512	-1.4514	-0.547084	-0.253852	0.263059	-0.17289	-0.576049	-0.147398	-0.540492	-1.02193	-0.620087	-0.213324
1	1:28812463:G:T	G	T	-0.00286365	1.18325	0.355302	0.399851	-1.86811	0.0802849	0.521342	0.643098	0.943061	-1.95878	-0.996526	0.546576	-0.347319	-1.80361	1.69022	0.714469	-1.35239	-0.560572	-0.425942	0.0208718
1	1:28863085:C:T	C	T	0.343387	-0.58818	1.46988	1.80188	-0.778553	0.886401	1.14311	-0.174775	1.79794	-1.37271	0.0130913	-1.29996	-0.717748	0.0356686	1.06079	-0.972423	-0.237123	-1.78885	1.51137	0.389384
1	1:28993501:G:A	A	G	-1.20012	-0.530547	-0.266347	1.57661	-0.00528956	2.01501	1.076	0.617273	0.462121	-0.136694	0.438892	-2.01042	-1.30948	0.00838682	-0.578068	-0.999143	-0.190963	1.91051	-1.51723	-0.426375
1	1:29115779:C:T	T	C	0.422737	-0.376416	0.315197	3.13823	-2.23163	1.25205	-0.886287	-0.402142	1.38097	-1.07666	0.306004	0.99306	-0.325033	-0.795125	0.39118	-0.10767	0.530138	-0.358476	1.09801	-0.26793
1	1:30873352:G:A	A	G	0.115543	-0.0350273	0.0503646	1.09024	-0.697887	-1.28085	-0.700699	-1.07255	-0.380899	-0.000169365	0.361506	0.342335	0.237467	0.41877	-0.121033	1.13974	0.981812	0.336299	2.22304	1.4197
1	1:30874552:C:T	T	C	0.376108	1.12744	0.62976	-1.40002	-2.54202	0.525857	-1.31374	-1.00604	1.20936	0.101236	0.93606	-0.968702	-0.94994	0.160148	0.374009	-1.66588	0.35131	-0.568599	0.0278327	0.648862
1	1:31619303:C:T	C	T	0.343007	-0.71858	0.686826	1.70162	0.240416	1.19405	1.20915	0.488481	0.467372	1.15109	0.108598	-0.133014	-1.13625	1.74962	-1.00831	0.646161	-0.891447	-1.87301	-0.71527	1.82869
1	1:31625124:C:T	T	C	-0.213336	-0.447138	1.20902	1.58069	1.29904	1.00138	0.77402	-0.364278	1.16092	1.44526	-0.311068	-1.42033	1.10938	0.484385	-0.349051	0.3974	-0.991408	-0.742519	-0.0710846	0.116752
1	1:32780201:C:G	G	C	0.396667	0.712717	-0.30444	-0.612338	-1.06545	0.467184	1.57415	1.36705	0.996741	1.22635	-0.352514	0.611026	0.391133	2.24575	1.19133	-0.693627	-1.68213	-0.103397	0.724363	0.836906
1	1:34794345:G:A	A	G	1.67786	0.345553	-0.528978	-0.496314	-0.380404	-1.63879	-0.44774	2.40668	0.108089	0.393417	0.0116329	1.07342	0.309062	0.661376	0.0153166	0.68817	-0.429614	-1.42812	-1.04999	-0.107855
1	1:34794601:G:A	A	G	-0.374685	0.0329352	-0.804118	0.487	0.904584	-0.711609	-0.370461	1.92756	-0.947053	0.276334	-0.690762	-0.726645	0.938829	-1.70221	-0.891359	-2.00597	-1.20838	0.1937	0.357055	-1.01347
1	1:34867525:T:C	C	T	-0.691842	-0.712255	-0.414166	1.64627	0.539517	0.46121	-0.331149	0.292914	0.920831	-1.02623	0.37117	0.188399	-0.180802	-1.18502	-0.878593	-0.811911	0.864511	-0.354218	-1.17343	-0.792551
1	1:34884972:CT:C	C	CT	0.0639872	0.155486	0.0519663	-0.275099	0.333362	0.734574	0.017663	0.57736	-0.281246	-0.384379	-0.830087	0.942861	0.063303	-0.257686	0.182351	-0.098047	-0.152313	0.333726	0.1331	0.0655558
1	1:36088072:A:G	A	G	-0.0927796	-1.2612	0.228313	0.490578	-1.37664	0.126295	-0.17666	0.525124	-0.196882	1.93111	0.424724	0.0951341	0.500975	0.842819	-0.116342	0.163324	0.1789	1.01582	-0.198393	-0.438882
1	1:36471458:A:G	A	G	-0.836756	1.531	0.510042	0.693122	0.384339	0.67571	0.576778	0.00616415	0.810619	-1.73305	-0.311208	0.459462	-1.27759	0.152111	-1.23376	1.65388	1.27663	-2.22171	1.00729	-0.0332073
1	1:36817283:C:T	T	C	0.044405	-0.267688	-0.132266	-0.127405	-0.407546	-0.564943	0.294292	-0.519343	-0.537286	-0.340791	-0.704615	-0.486421	0.405141	-0.534476	-0.27457	-0.7395	-0.358745	-0.00636538	0.772251	0.218858
1	1:36859876:A:C	C	A	1.0648	-0.0728601	-0.577849	-0.760924	0.303238	-2.68558	-1.14983	-1.18374	-2.46092	2.39375	-1.59274	1.48729	1.79789	-0.757206	2.32795	-0.950956	1.35729	0.58746	-1.62383	0.0173777
1	1:37540758:A:G	A	G	-2.04582	-0.158377	-0.975439	-0.307575	1.25298	-1.44651	-0.585074	0.203436	-0.111931	0.308122	1.0341	0.0419072	1.3841	-1.79584	-0.795207	-0.381768	-1.59582	-0.60725	0.519292	-0.756397
1	1:37554146:C:T	T	C	1.25967	-0.707631	-0.659804	0.319286	1.99056	0.559063	1.68086	0.486156	-1.32378	0.168714	-0.820944	1.10155	-1.04319	1.14243	0.244311	0.0367797	2.61454	0.473186	-0.521084	0.840808
1	1:39897382:G:C	G	C	-0.068633	0.836256	0.148545	-0.204675	-1.5695	0.0601002	-1.30688	0.0848637	-0.0700297	-0.0628273	0.615927	-0.320639	-0.985495	0.252009	1.51373	-1.45289	2.09867	-0.571417	-0.303282	1.50442
1	1:40271917:T:C	C	T	-0.204778	-0.895665	-0.0303845	-0.710106	-1.49387	-1.67734	-1.42741	0.948855	0.922704	1.01692	-1.42933	-0.581651	-1.94118	-1.1233	0.864362	0.584527	-0.047038	-0.295056	-0.238933	0.606442
1	1:40307477:T:C	C	T	0.130488	0.103985	-0.00782225	0.339502	0.158878	-0.678313	0.0778711	0.673392	-0.0707196	-0.617779	-0.627753	-0.778599	-0.266262	-0.0643987	-0.0265782	0.00923789	0.386572	-0.312619	-0.545792	0.324195
1	1:40310254:A:G	G	A	0.446789	-0.895935	0.497879	0.902236	1.5408	-0.141647	0.678781	0.763492	0.815741	-0.131397	-0.444934	2.10685	0.924152	0.418991	0.871376	0.423257	-3.50555	1.18538	-0.321546	-1.1156
1	1:40514887:G:A	A	G	-0.453149	0.0562248	-0.283395	-0.59839	0.343738	0.113248	-0.543351	1.54102	0.438826	-0.92543	1.60646	2.19832	-0.0682305	0.395218	-1.19395	-0.314664	-2.19454	1.87642	0.410272	-1.3634
1	1:40819415:T:C	T	C	0.285506	1.49017	0.0524662	0.659931	-0.32309	1.77439	-0.613355	0.866551	-0.37202	-0.530828	-0.260304	-1.89208	0.178166	-1.88273	0.542083	0.628542	0.637943	-1.25232	1.53576	1.2166
1	1:40831156:T:G	G	T	0.355623	-0.639978	-0.835015	-0.619518	0.125001	1.53812	1.82705	2.13966	1.86337	0.256431	1.96639	-0.360681	-1.04784	2.0119	-0.506396	-0.344295	-2.38393	0.596818	-0.589037	-0.64613
1	1:42735863:G:A	A	G	-0.667931	-0.632294	-0.0494568	-0.022933	0.305686	-0.999978	-0.0844695	0.962569	-0.59056	0.33105	0.291016	1.17755	-1.95302	0.724445	1.82876	0.0139235	-0.249485	-0.667566	-0.872993	0.531592
1	1:42750259:C:T	T	C	-0.288604	0.43172	-0.501825	-0.33095	-0.921814	1.88782	-0.559913	-0.688181	0.753885	-0.646723	0.071788	0.871659	2.34405	-0.134971	-0.743488	-1.57104	0.164689	-0.632365	2.14932	-0.753594
1	1:42830447:G:A	A	G	-0.451629	1.20588	0.0864643	-0.411959	-1.72913	-0.0337042	-0.634879	-0.36518	-0.014038	0.566283	-0.507996	-0.537003	0.202478	0.343199	-1.59105	0.212414	-0.398829	-0.947364	-0.159085	0.213559
1	1:42943295:G:A	A	G	1.16783	-0.656295	-0.71994	-0.330455	0.640499	-0.105221	-0.449242	-2.8385	-0.156101	0.36922	-0.55304	0.724278	2.1147	-0.595252	-0.215349	1.84757	-1.22683	-0.45892	1.04133	-1.47009
1	1:43172786:T:A	A	T	0.80228	1.02058	-0.608661	0.346412	1.8542	0.868229	-0.389933	1.33589	-0.415904	-1.114	1.10392	0.148951	0.62504	2.16486	-2.94604	1.04322	0.256569	-0.59138	1.26316	-0.291695
1	1:43209796:G:A	G	A	1.39354	-1.20353	0.917028	0.705886	-2.52059	0.187087	0.0636084	1.34612	2.13401	0.889428	-1.2482	-1.57286	-0.987889	0.157779	1.4663	-0.310195	-0.190899	-0.937	-0.169994	-1.32132
1	1:43621160:C:T	C	T	0.250251	0.681593	-0.812724	0.986165	-1.27535	1.12668	-2.092	1.09691	-0.18987	1.6621	0.742717	-0.151579	-0.164389	0.630394	-1.7625	0.026173	-0.755662	-0.0571255	-0.887804	-0.167478
1	1:43824858:A:G	G	A	-0.517327	0.585062	-0.0663324	-0.502679	1.87771	-1.62332	0.0526782	-1.0189	0.653521	-1.13377	-0.727588	0.519203	-2.05662	-0.86092	0.704847	-0.267587	-1.00931	0.444759	0.665535	0.136318
1	1:44827194:G:A	A	G	-0.901926	0.721621	0.0534131	0.0317678	-0.334726	-0.668424	0.590804	0.108177	1.55316	0.139819	-2.24062	0.499905	-0.609687	-0.170289	0.147259	-0.656259	1.06743	-1.32089	-0.292389	-1.80457
1	1:44978366:G:A	A	G	0.707265	-1.10862	0.663849	-0.63952	-0.977596	0.680835	-2.56831	0.0977443	-1.61751	0.473007	2.46239	2.06027	0.228834	-0.0784206	-2.50408	0.216256	-0.207092	1.20644	1.75065	2.26708
1	1:45331833:C:G	G	C	0.103063	0.423042	0.289777	0.0218692	0.0453601	0.62498	-0.117669	0.549771	-2.36155	-0.499435	-0.469097	1.37288	-1.59142	0.289986	0.939699	-0.963107	-0.547377	2.79794	0.514214	1.18926
1	1:45334484:C:T	T	C	1.06382	-0.688805	0.642396	0.0504444	0.192418	0.0980006	-2.2362	0.673461	0.142883	0.49956	2.35948	1.41689	0.701158	0.226289	-1.1233	0.351813	0.841808	0.01544	1.76008	0.927113
1	1:46278228:C:T	T	C	-1.05218	-0.303716	-0.203901	-1.11988	-0.239399	-0.391666	1.05739	0.116971	0.328172	-0.304963	-0.729673	0.42732	0.874154	0.448443	1.5337	-1.25044	-0.140526	-0.579241	0.490843	-2.06577
1	1:46405089:C:A	A	C	1.81613	-0.916774	0.176145	-0.711564	-1.53709	0.810376	0.0230943	0.913013	0.393681	-0.677301	0.639893	0.595429	-1.43197	-0.778689	1.02537	0.570046	-0.18012	0.243134	-0.917829	0.267879
1	1:46815074:GAT:G	G	GAT	0.859859	-0.0392157	0.913722	-2.10958	-0.750227	-0.544724	-0.372802	1.97678	-1.22727	0.106958	-0.094815	0.844543	2.76784	0.660664	-0.722471	0.304607	0.285903	0.266513	1.20103	1.75567
1	1:47144621:C:T	T	C	-0.0291619	0.118868	-0.0018986	-0.252966	-0.0591147	0.555596	0.140628	-0.477258	-0.142172	0.107715	0.100808	0.0935455	0.496424	-0.206204	-0.00234079	0.573967	0.451864	0.566087	0.283892	0.617062
1	1:47144918:A:C	C	A	-0.00570636	0.113241	0.0627162	-0.0970988	-0.252964	0.00332603	-0.05702	0.900116	-0.234346	0.0910436	-0.454827	-0.232664	0.105434	0.111635	0.421468	-0.126571	0.310376	0.102201	0.184582	-0.256536
1	1:47148762:C:T	T	C	-1.13007	-0.316634	0.948259	1.93617	-1.2666	1.98848	-0.306719	-0.221812	1.7178	-0.0846585	-1.86169	-1.27065	-1.16452	-0.775347	0.701948	0.49519	-0.595476	-0.650762	0.418887	-1.27713
1	1:47225582:G:C	C	G	0.0207052	5.42692e-05	-0.0744641	-0.11337	0.0673727	0.346333	-0.157544	-0.214484	-0.103513	0.175983	-0.22528	-0.109337	-0.307903	0.130804	0.389877	-0.133	0.131798	-0.287573	0.0157819	-0.122388
1	1:47225896:GCAGA:G	GCAGA	G	-0.538988	0.723089	0.882246	0.854242	-0.874447	-0.543108	1.6133	1.32977	1.833	0.228648	-0.486527	-0.699872	-0.494538	-0.535693	0.489457	0.169953	-1.18531	-0.574533	-1.69986	2.00275
1	1:47251517:A:G	A	G	-1.11981	1.8184	1.68652	0.102656	-1.16674	-0.725763	1.72721	0.0346211	1.5069	-0.4774	-0.25009	0.646147	-0.828266	0.876257	-0.239449	0.906568	-0.8056	0.114765	-1.2209	1.89901
1	1:49045752:A:G	G	A	0.207655	-0.0184448	1.02036	-0.253972	0.235485	0.831363	1.31691	0.0227438	0.0494615	-1.51165	0.830662	1.2014	-0.768363	-0.257171	-1.7619	0.515349	-0.0208503	0.755484	1.62524	-0.247671
1	1:50974105:C:T	T	C	-1.37059	0.315766	-0.381271	-0.534608	-1.05347	0.747237	-0.553401	0.578354	-1.04117	-0.0693703	-0.180377	-0.826511	-0.746538	-1.1685	0.307879	1.55507	0.505803	0.783191	-1.46373	-0.993938
1	1:53213557:A:G	G	A	-1.18962	1.15961	0.138811	-0.376719	1.57894	-0.227258	-0.971	0.945015	0.871447	1.03068	-0.553626	-1.01571	0.530073	0.583018	0.0326022	-2.2429	-0.473058	0.429339	-1.80733	-0.062396
1	1:53250744:G:A	A	G	0.588289	0.613247	0.0074897	-0.309095	-1.52827	-0.121499	0.972464	0.374453	-1.22303	-0.765704	0.0690696	-0.526874	0.350263	2.10534	0.934815	-0.965235	-0.617088	1.27952	0.382232	1.58352
1	1:53327838:CTG:C	C	CTG	0.0155935	-0.341581	0.00515022	-0.418081	0.630708	-0.0540008	-0.0775034	-0.214932	-0.175281	0.0458478	-0.392695	0.0891834	0.241609	-0.278052	-0.552933	0.70578	0.781799	0.401596	-0.155427	0.163459
1	1:54854229:A:G	A	G	0.0524737	-0.0673318	-0.192623	-0.206458	0.0833748	0.224056	0.194053	0.178921	0.205759	-0.828134	0.63232	0.985802	0.246223	0.416017	0.0942638	-0.0480311	0.388498	-0.14959	0.733304	-0.927369
1	1:55008589:G:A	A	G	0.338481	1.15806	0.276262	0.474843	0.871441	0.362871	-1.41868	-0.980626	-0.560571	-0.144033	-0.188132	-0.18994	-1.33436	0.0689812	0.221165	0.623998	0.29594	1.32235	-0.449224	-0.152433
1	1:55039995:C:T	T	C	-0.276501	0.178367	0.560278	-1.52506	-0.889395	0.316497	-1.617	1.4649	-0.279874	0.207978	0.742105	1.01007	-0.84927	-0.655208	-0.144607	1.34733	1.37845	-1.91991	0.149851	-0.185093
1	1:55052267:G:A	A	G	-0.387879	-0.5877	1.43812	-0.477389	-0.8855	0.0628912	-0.789412	2.04672	0.434974	1.71983	-1.12836	-0.299214	-0.97881	-0.257048	1.43829	1.48289	-1.18809	0.0704366	0.0830277	-0.869979
1	1:55075501:A:G	A	G	0.671238	1.63587	0.357946	-1.41434	-0.138872	-0.736894	1.1333	-0.485668	0.066819	-0.977375	2.64927	-2.08426	0.641282	0.94796	-0.5316	-0.414839	0.569104	-1.44041	1.1347	1.05253
1	1:56692477:C:T	T	C	-0.132803	-2.69817	0.625787	-0.458513	1.03149	-1.39967	0.408124	1.5333	-0.881086	-0.224479	0.130966	0.244846	0.61078	0.517039	-1.3043	0.281029	-0.618742	-1.19379	0.213913	-1.24075
1	1:56912477:C:T	T	C	-0.307724	-0.952565	1.07726	-0.801651	0.233234	0.918681	-0.737912	1.64025	-1.0747	1.29522	-1.0669	2.64389	-0.114153	0.349487	-0.122981	0.390329	-0.339319	0.395808	-0.400454	-0.77857
1	1:56917685:C:T	T	C	0.228908	1.81028	0.628051	-0.587554	0.0709992	-0.624153	1.48819	-0.568503	1.16356	-1.44829	-0.0461003	-2.23398	0.331578	1.50229	0.905746	0.676697	-0.575927	0.717497	-1.64451	-0.492392
1	1:56949637:G:A	A	G	-0.117557	-1.0465	-1.48964	-0.0688858	-0.988229	0.378124	0.543465	-2.16591	1.58351	-0.43886	-0.552673	0.98718	0.847571	0.7387	0.649892	-1.05864	-0.0107043	-1.55668	0.0246706	1.43691
1	1:58576509:G:T	T	G	-0.4238	-0.411394	0.137048	-1.19031	0.539928	-1.12968	1.54179	-1.7539	-1.4777	-0.803944	0.0312878	-0.57129	-1.89943	-0.51579	0.286982	0.0305552	-0.0739558	0.333353	0.603867	-1.55322
1	1:58576639:T:G	G	T	-0.670633	0.921109	0.927254	-0.053269	-0.268788	-0.268179	-0.316532	0.182322	0.222587	-0.0516163	-0.0767463	-0.816491	-0.425465	-0.327451	0.6872	-1.79164	1.06108	0.255616	-1.19971	-0.85399
1	1:58782321:C:T	T	C	-0.409005	-0.547504	1.93579	-0.653895	-0.350234	-1.09545	-0.374726	0.950379	1.51345	-0.321748	0.642017	-0.525132	0.125767	-1.12471	0.123346	-0.304152	2.01372	-1.48389	-0.634586	-0.160568
1	1:59926599:G:A	A	G	-0.339511	-0.620652	0.196556	0.100119	-0.93572	0.293155	-0.180084	-0.350165	1.33886	1.94849	0.0788046	1.39604	-1.28491	0.00412283	0.0159927	1.21143	0.384568	0.0276804	0.203228	1.09987
1	1:61404111:G:A	A	G	0.651093	-1.37411	0.375314	0.491958	-0.54792	-0.138761	1.03244	0.363709	-0.315736	2.51646	0.346406	-0.889131	0.784351	-0.301319	0.188326	1.06175	0.915014	-0.580766	0.111304	0.469636
1	1:63323280:C:A	A	C	0.73565	-0.705359	-0.0211368	-1.14371	2.79196	-0.431385	-1.84838	-1.68269	0.287518	-0.731603	0.155257	-0.291504	1.08718	-0.769028	0.900339	1.52692	-1.55744	-1.32794	-0.596337	-0.233478
1	1:63406361:T:C	C	T	-0.280649	-0.818937	-0.0544687	0.0250049	0.22061	-0.216562	-1.8741	0.260816	0.573207	0.911389	0.601126	-1.62459	-0.891573	-0.33369	0.487438	-0.642769	-1.08179	-1.03908	0.162463	-0.0468849
1	1:63415881:C:T	C	T	0.802711	0.0508866	-0.159275	0.336486	0.38979	0.923541	0.479756	1.47188	-0.445172	1.08773	0.251904	1.33995	-0.868598	1.46539	-0.548232	0.944124	-0.732198	-1.09512	0.384562	-0.401439
1	1:63629440:A:G	G	A	-0.379742	-0.616515	-0.972589	-1.31111	0.709161	-0.701396	-1.7383	0.630753	0.0409294	0.760834	-1.05573	-0.298579	0.0144338	1.59816	-0.568725	1.09821	0.064988	0.433344	1.27319	1.28944
1	1:65379393:C:T	T	C	1.63552	-0.696692	-0.396826	0.394499	-1.84089	0.226153	-0.992982	0.593397	0.468307	0.412645	-0.739684	0.699238	-0.771952	-0.663819	-0.680498	0.58783	0.872251	0.602748	1.4161	-1.00499
1	1:65392462:G:A	G	A	1.65071	-0.466662	-0.455918	0.403994	1.67194	0.642763	0.441351	1.41984	0.10079	0.22948	-0.985484	-0.0627097	1.30209	2.05397	1.51208	-1.22073	-0.857566	0.259149	-0.580572	-0.0934665
1	1:65610269:G:C	C	G	-1.45446	-0.347244	-0.0749867	0.735097	0.975842	0.943676	1.53762	0.695522	0.228772	0.513856	0.0973116	-1.94214	0.909539	0.099978	-0.528738	-0.336119	0.0253274	1.17201	1.85188	0.380198
1	1:66365687:G:A	A	G	-0.451684	1.48622	0.194825	0.452269	0.775637	-2.21107	1.2454	-1.51814	0.0608968	0.14765	0.631222	0.133698	0.467371	0.966035	1.36771	-0.0419188	-0.156633	-0.606949	-1.05433	0.738937
1	1:67052851:C:T	T	C	-1.12148	0.250154	-0.133481	0.580948	-0.591522	-0.363742	-1.50621	0.389637	0.786146	-0.884755	0.121658	0.932135	0.285769	-1.38866	-0.0655282	0.909449	0.977262	-0.416408	-1.05025	0.89788
1	1:67168129:G:T	G	T	0.373885	-0.112884	-1.33568	0.83901	0.0396991	-1.33612	1.12996	0.818282	1.11947	1.13493	-0.456089	1.19193	1.13194	0.783504	-0.968187	0.851001	2.21248	-0.585942	0.257838	-0.857238
1	1:67219704:T:C	T	C	1.35441	-0.476557	-1.29828	0.446554	0.806524	-2.69355	0.475055	-0.336378	0.997725	0.267392	0.181798	0.851176	0.858641	2.05224	-1.37227	0.0136961	0.638804	-0.888055	-1.02979	1.05714
1	1:67240275:G:A	A	G	-1.0226	0.628422	-0.806386	-0.2679	-0.496038	0.0719954	1.0453	-0.634919	1.78756	1.12418	0.922822	-0.947904	0.105654	0.644318	1.50039	0.956405	-0.362631	-0.467404	1.18893	-0.635396
1	1:67367844:G:C	C	G	-1.36418	-0.449402	-0.128258	1.08415	-1.37667	-0.568585	1.33129	1.37769	2.50982	0.804773	1.26798	-0.0175087	0.166249	-1.5676	-1.07664	0.678145	1.71603	-0.301457	1.12949	-1.03748
1	1:67395837:C:A	C	A	-0.676049	1.65498	1.12422	1.11267	1.42961	-0.307859	1.70526	1.21002	0.164604	1.08165	-1.97016	-0.0712904	0.124629	1.26463	0.721412	1.89371	-1.09133	-0.946958	1.99808	-0.222149
1	1:68438259:C:T	T	C	-0.943496	-0.734147	-1.74216	0.0793849	0.432344	-0.853889	-0.85524	0.386687	-1.26437	0.402979	-2.00429	-0.659217	-0.449676	0.784758	0.264318	-1.18787	0.367594	-0.668253	-0.0205657	-1.81574
1	1:70439117:G:T	T	G	0.793265	-1.49208	0.112914	0.881201	0.477036	0.543369	-0.353629	0.802231	-0.317327	0.0613195	0.961079	0.848609	1.00717	-0.697927	-0.387421	0.743056	1.04805	0.267752	-0.136318	-2.20347
1	1:75136699:G:T	T	G	-0.679345	-0.490617	-0.941876	-1.15832	-0.438675	1.14805	-0.479218	0.528105	0.495674	0.869698	0.111144	1.80451	0.990499	0.867916	0.584146	1.18112	0.116686	-1.76106	0.514052	0.816192
1	1:75878326:C:A	C	A	-1.34496	0.649377	0.428259	-0.206554	-0.628393	1.50967	-1.3589	0.697352	0.241028	0.744465	-0.521909	0.89153	0.655938	1.92981	0.279638	-0.234039	-1.19931	-0.0280857	-1.58562	1.52717
1	1:75879020:T:C	C	T	0.199965	1.02302	0.617253	-0.18835	1.7009	-2.73281	1.43379	-1.02141	-0.261885	0.617113	0.435051	-0.501628	-0.523929	-1.20536	0.308869	-0.505189	0.315573	0.571994	0.269212	-1.57627
1	1:77926761:G:A	A	G	-0.289945	-0.467006	-0.322745	-0.622688	1.7472	-0.256957	0.680725	-0.295406	0.0333399	1.28304	-0.829136	0.273796	-0.352227	-1.11703	-0.301033	0.0744358	0.328396	-1.16577	0.765758	0.523966
1	1:78629841:G:A	A	G	1.27768	-1.63561	0.695151	0.464979	-0.898067	-1.68929	1.58397	0.786988	-2.19622	0.0307947	-0.0319543	1.68198	-1.00487	0.168666	0.207966	-0.102947	-1.18448	-0.386227	0.338902	-0.274342
1	1:78629896:T:C	C	T	0.390084	-0.470289	-0.899334	-0.144259	-0.0608827	1.28182	0.559295	0.425376	0.489304	-0.621839	1.18084	-0.535577	-0.284184	-1.10275	-0.599071	-0.430187	-1.17759	0.286415	-0.0707012	0.204147
1	1:85276285:G:C	C	G	0.0931382	0.933752	1.34433	0.659787	-0.0436452	0.175557	0.409861	1.21425	0.0585095	-0.229254	-0.582663	-1.26337	-0.437817	2.87978	-1.29517	-0.455024	0.60132	-0.0254381	-1.3146	-1.37693
1	1:85276329:G:C	C	G	0.348526	-0.79146	-0.555504	-1.58271	-1.21443	-1.09169	0.959922	0.637786	-1.29829	0.0957526	1.11881	0.461214	1.11505	1.52558	-1.45071	0.704283	0.0793722	-0.328371	0.764468	0.613755
1	1:85276340:C:A	A	C	-1.44622	-2.29376	0.344365	0.386916	-0.558884	0.939564	-0.797215	-0.598675	-0.344113	0.109249	-0.689104	-0.486661	-0.121284	-0.608614	0.485726	-0.994387	-2.3151	0.464841	-1.03596	1.13931
1	1:85350451:T:C	C	T	0.76352	0.0702112	-0.111221	-0.579077	0.15209	-0.183429	-1.31508	-0.198304	1.59297	-0.00440761	-0.617098	-0.99725	0.596166	-1.87266	1.0448	-0.0746859	-0.367787	0.517227	-0.212587	0.941074
1	1:85708260:C:T	T	C	-0.0132691	-0.895845	-0.478604	-0.841002	0.0796434	0.718819	0.553285	0.256174	0.119954	1.49811	-0.954459	0.40059	0.0588777	-1.23838	-0.00418638	-0.392638	0.883336	-3.05041	-1.23997	1.24381
1	1:86434649:T:C	C	T	-1.29069	0.646419	1.72087	-2.16961	0.586881	-0.116091	0.319823	2.08976	0.740749	1.29811	0.385682	-0.48648	1.23977	-1.1511	-0.665631	-0.660064	-1.07311	-0.288792	-0.465271	-1.42702
1	1:86443810:C:T	T	C	-1.71681	-0.186532	-0.556396	-0.737883	-0.437312	-0.740261	-1.45076	1.07175	1.3004	-0.714561	-0.0467361	1.24646	1.11769	0.0981627	0.635797	0.736321	-0.903305	-0.532662	0.319809	0.202203
1	1:86455221:A:G	G	A	-0.404405	-0.368702	0.212241	0.286416	-1.47897	-2.78734	-1.13713	1.25861	0.0393295	-0.57805	-1.18009	0.520477	-0.844004	0.471519	0.256728	-0.244754	-0.447776	0.953579	2.17704	1.5936
1	1:86493490:T:C	T	C	-0.20786	0.260908	0.126744	0.119744	-1.10989	0.345071	-0.0887565	0.461524	0.32661	0.216248	-0.352413	-1.54569	-0.463509	-0.700449	-0.64423	-0.399852	0.258449	-0.565518	0.125851	1.49008
1	1:86499736:T:C	C	T	-0.292487	-1.33459	0.579775	-0.237856	1.33885	0.347777	-0.538503	0.515417	0.134651	-0.900418	-1.0686	1.37122	-0.11737	-0.5122	-0.321884	0.54997	2.55672	0.0466312	2.03268	0.0561546
1	1:91681360:C:A	A	C	1.2772	-2.37416	0.404665	-0.0897286	-0.816055	-1.90631	-0.50331	0.81037	0.620252	-1.17185	0.03776	-1.77892	0.244526	0.345195	0.568977	0.767953	-0.0823198	0.47631	-1.46877	0.848763
1	1:91682456:C:T	T	C	2.07398	-0.517782	-2.06255	0.0870483	0.0904439	0.181047	0.0369826	-0.630901	0.783537	0.794064	1.28673	1.02325	-0.687966	-0.437958	1.41741	-0.681283	0.558004	-0.671072	0.874634	-0.965531
1	1:91708703:A:G	A	G	-0.325785	-0.0266562	0.803497	1.32178	0.841631	1.56109	1.08504	1.00827	-2.62251	-0.43815	-0.362449	-0.420625	0.361863	0.137607	-2.58924	0.850218	1.48148	0.59754	-0.395008	1.27037
1	1:91720100:C:T	T	C	0.27775	-0.195114	-0.0965383	1.40322	0.455888	0.84982	1.68924	-0.102533	-0.674168	-0.0478777	0.094976	0.1891	0.415773	-0.575719	-1.05218	1.20167	1.38284	1.32414	-1.0044	-0.305907
1	1:91797317:T:C	T	C	-0.81733	-0.405913	0.155816	0.778012	0.982388	-0.343384	0.838856	0.165797	-0.0440834	1.10827	1.93655	1.91245	-0.787797	-1.87826	0.989896	0.217674	-0.293756	-0.962764	-0.269529	-1.42157
1	1:91861488:G:A	A	G	0.956367	-0.57436	-1.00878	-0.360411	-0.28475	0.743215	-1.21299	-0.581277	-1.2748	-0.563596	-1.96226	-1.36374	0.897114	-0.499612	-1.62172	-0.447775	-1.70033	1.21827	-0.764608	-0.536069
1	1:92483381:C:T	T	C	-0.54295	0.434505	0.538613	-0.291528	-0.420572	-0.343558	-0.73397	0.109224	0.348291	0.0838567	-0.952171	-0.0317369	0.777896	-1.34887	-0.493114	-1.4998	-1.37977	0.0617788	-0.356727	-0.556359
1	1:92624266:T:C	T	C	0.656869	-0.941817	0.864551	0.494734	-1.90561	1.1686	1.93788	1.09701	0.0955597	-0.677824	0.804472	2.23671	-0.97291	0.710001	1.8207	0.362993	-0.108593	-1.54828	1.63117	-0.473364
1	1:94001103:A:G	G	A	-1.58718	-0.228129	-0.905601	0.405359	0.698023	-1.86512	-0.0234047	-2.54242	-0.687189	-0.444993	-0.898348	-0.323005	0.0832228	-0.593	-0.61961	-0.788159	-0.463832	-2.06063	-1.02957	0.41213
1	1:94008772:T:C	C	T	0.180968	-0.817646	0.136605	0.240251	-1.00532	0.104526	-1.91454	-1.76358	-1.2293	0.519694	-1.08075	-0.965798	0.921491	1.15916	-0.37653	0.01393	-0.715006	1.74798	-1.42782	0.239892
1	1:94010911:T:A	A	T	0.151587	1.14247	0.778338	-1.36835	-1.82902	0.660057	1.65403	1.21753	-0.163067	0.341634	-0.212912	-1.7054	-0.647448	0.545389	0.45201	-0.566321	1.3303	-0.247268	0.884002	-1.71222
1	1:94078678:T:C	C	T	0.0545872	1.5214	0.884208	0.168542	-0.884559	-0.194811	-0.615753	1.83762	1.73802	0.161789	1.18019	-0.120304	0.135578	-0.84049	-0.559617	-0.986673	0.022002	0.121779	0.602662	-1.06786
1	1:94464789:G:A	A	G	-1.31103	2.47116	0.241999	-0.682846	-0.864455	-0.145936	0.658546	-0.25753	-0.666488	0.199913	0.306808	1.45977	0.896008	2.15691	0.243749	0.510766	-0.908403	0.030792	-0.061067	-0.761703
1	1:97305364:C:T	T	C	-0.61542	-0.899195	0.128119	0.0401075	-1.0633	-0.309113	-2.55244	0.260876	1.88472	-2.87593	0.524716	0.338969	0.221492	1.31344	-0.690433	-0.635353	0.0119906	-0.885191	1.54697	1.1254
1	1:97515839:T:C	C	T	-1.45775	-1.10616	-0.275499	-1.23874	0.335229	0.344741	-0.991708	-0.639135	1.84868	-3.41313	-1.31734	0.925005	0.935124	0.932107	-0.19191	-1.02116	-1.91147	0.014028	0.0265937	0.398208
1	1:97699535:T:C	C	T	0.995888	-1.88862	-1.35038	-0.214522	1.03874	-1.98124	0.0798069	0.297565	-0.347484	1.59597	0.350148	1.29794	0.260928	-0.72642	0.180313	0.861003	-0.395992	0.35688	-1.13369	-1.90503
1	1:99870805:C:T	C	T	-0.29271	0.339913	0.477048	0.465861	-0.951899	0.409779	-0.0673846	-0.16617	0.141808	-0.445732	-0.105324	-1.76232	0.0289145	-1.30282	-0.622685	-0.305513	-0.814015	-0.75127	0.908067	0.281748
1	1:99892547:C:T	T	C	-0.256834	-0.597558	-1.39379	0.152067	-0.284882	-1.2461	1.31751	1.76261	0.421377	0.246404	-0.651136	0.836977	0.416742	1.23239	0.182925	-0.762122	0.567165	0.32204	-1.4826	-0.383519
1	1:100206504:T:C	T	C	-0.490428	0.629691	0.766565	0.24748	0.940391	-0.699982	0.147452	-0.43822	-0.72025	-0.0582801	0.877705	1.49315	-0.446248	1.16375	1.03093	0.312676	-0.100699	-1.94422	0.695865	0.82293
1	1:100724617:C:T	T	C	0.0424876	-0.196182	-0.348044	2.24158	0.890249	-0.320598	1.13827	2.39807	0.488392	-0.310521	0.106507	0.649628	-0.190634	-0.761332	0.271583	-0.599201	-2.10539	0.482692	0.157141	-0.628109
1	1:100738142:C:T	T	C	-0.70239	-1.23558	0.501743	0.396518	0.740074	-0.435975	-0.367321	0.489991	0.424594	0.291896	-0.414164	-0.547856	-1.81057	-0.684926	0.701316	-0.949239	-0.623939	-0.406783	-0.259404	1.30744
1	1:101238976:G:T	T	G	0.781786	1.86175	0.530692	0.321333	-0.18712	-0.518262	1.20788	-1.14501	1.73746	1.41797	-0.908511	1.45951	0.749123	0.622251	-0.990231	-0.475324	0.626322	-0.565111	0.163628	-0.553041
1	1:103003211:A:T	T	A	1.03502	-0.729911	-0.549456	-1.15746	-0.538447	0.204339	-0.466473	-1.21071	-0.530005	0.94062	-0.580132	0.592602	0.483187	0.778178	0.452087	-0.849848	-0.0245901	1.5116	-0.074336	1.51106
1	1:103031236:A:G	G	A	-0.0462257	0.663846	-0.514035	1.79793	-0.456168	-1.30344	0.47156	1.43192	0.0835865	0.807649	0.652812	0.529519	0.0010945	-0.125252	-0.052383	0.110319	-1.44134	0.189717	0.418978	-0.266362
1	1:103082941:A:C	C	A	0.0276965	1.05461	0.687233	-0.283454	-1.26931	-0.794816	0.492178	0.550196	0.838534	-1.77567	0.0623598	-0.95429	-2.12233	-0.632081	-2.30375	-1.64568	0.658679	0.575918	-2.32649	-1.42204
1	1:107418574:G:A	A	G	-0.685288	0.322631	-0.342044	0.13559	-0.805879	-2.70981	1.14136	0.844487	0.813597	0.796925	0.554811	0.1231	-0.508279	-0.253057	1.5953	-0.14877	-1.30085	-1.07809	-0.395527	-0.335836
1	1:108922543:ACTT:A	A	ACTT	-0.0392009	0.0207527	0.227328	0.87189	0.0379083	-0.540693	0.36948	0.175086	0.282615	-0.764301	0.0362477	0.26871	0.012196	-0.314851	-0.0291332	0.412262	0.118451	-0.166062	0.329031	0.135686
1	1:109354478:T:C	C	T	1.1928	-0.376662	1.8751	-0.491484	-0.520131	-1.02672	1.78484	1.65691	0.734705	1.15169	-0.0916877	-0.967634	0.176113	-1.58007	-0.398583	-0.880141	0.700334	1.7103	-1.18865	0.117456
1	1:109606352:C:T	T	C	-0.332676	-0.888425	-2.24398	0.762978	-0.848098	1.6799	-0.584284	0.576352	1.5031	0.697332	-0.19519	0.541276	0.889381	1.9872	-0.206514	-0.808439	1.01715	1.10393	0.578908	-0.549945
1	1:109659077:T:C	T	C	-0.229601	0.609357	-1.58081	0.979113	-0.484535	-1.56691	0.586443	-0.239466	-0.998096	-0.547299	1.10891	-1.60056	-1.30825	1.26637	-1.4645	-0.560496	-1.67381	-1.48405	1.35094	0.099293
1	1:109737079:C:T	T	C	0.0829275	-0.20168	1.97821	-1.00903	0.484584	-1.81904	0.878229	-0.0254201	0.0408835	0.484038	0.703893	-0.208085	0.120304	-0.356107	0.806298	0.240923	-0.588792	-0.873094	0.535673	-0.938583
1	1:109924188:C:A	A	C	1.32745	1.00598	2.90581	-0.549424	1.06979	0.581596	-1.29227	0.200224	-2.12733	1.56718	1.15327	-0.35853	-0.00129765	1.19163	0.0687028	0.342277	-0.835471	-0.558426	-1.0106	-2.2528
1	1:110346326:G:A	A	G	-1.70686	-0.463808	-0.408645	0.227175	-0.175901	1.38811	1.68937	1.5275	-0.242301	-0.0853618	-1.47648	-0.570188	-0.712823	0.276536	-1.38999	-1.08215	0.75798	0.425871	0.931964	0.237445
1	1:110456232:G:A	A	G	-0.719945	1.49427	-1.34049	-2.06922	1.28866	0.896791	-2.08838	0.149224	-0.597678	-1.17998	0.600804	-1.90424	1.59949	-1.7907	0.294446	-2.01775	1.06731	-1.26668	1.07478	-0.679309
1	1:111230946:G:C	C	G	1.52302	1.33166	0.429646	1.00927	0.792069	0.148565	1.07264	-0.0692696	-0.466635	-0.568992	-1.01026	-1.81455	-0.822856	-1.11884	-0.24134	1.45945	-0.524614	-0.674107	0.520429	-0.734771
1	1:111241320:C:T	T	C	1.86411	1.14296	0.926098	1.18495	1.05502	-1.32982	0.0866808	0.418137	1.05675	-0.453725	0.601316	-0.870826	-0.345928	-1.93223	0.760322	-0.281333	1.27253	-0.488328	-0.488904	-1.09036
1	1:111312267:A:G	G	A	-1.52435	0.00557683	-0.477165	0.0937905	-0.298481	-0.551902	0.293236	0.938662	0.42472	0.10676	0.144912	1.67771	0.0984291	-1.78917	-0.593978	2.306	0.91642	-0.594658	1.10557	0.381209
1	1:111314586:G:A	A	G	-0.935592	-0.677917	1.19126	0.719332	0.67425	-0.419632	0.499102	-0.524847	0.900264	-0.80868	0.911575	0.204573	-0.946661	-0.0521033	2.08515	0.288163	0.968022	0.273854	-1.24317	-0.135807
1	1:111315329:A:G	G	A	-0.0334217	0.447807	-0.0322445	-0.658876	-0.817395	1.10387	-0.682605	2.24797	-1.14095	1.49442	-0.48079	-1.53932	0.340843	0.959454	0.398048	-1.37667	-0.407698	-0.828384	0.148801	-0.168257
1	1:111414689:G:C	C	G	0.267096	0.456514	-1.82642	-0.0927499	-0.172527	-0.106211	-0.25946	-0.911431	-0.0272321	0.125067	-0.255043	1.08901	0.324496	-0.622494	-1.85044	-1.13048	0.0470664	-0.210623	-1.34474	0.261231
1	1:111490663:G:C	C	G	0.0888657	-0.987837	0.182843	0.177512	-2.24996	-0.198056	-3.34166	-0.45251	-1.81251	-0.277457	0.721195	0.0756926	1.38194	0.414487	0.189364	0.461667	1.80232	1.8939	-0.947353	-1.58021
1	1:111500010:A:G	A	G	-0.42411	-1.05743	1.20751	-1.08965	0.533177	1.36045	1.83782	1.11009	-1.40356	0.498228	-0.495385	-0.764774	0.500301	0.249687	1.71075	-0.149381	-0.977223	-0.350582	-1.04527	-0.412027
1	1:111500165:T:G	G	T	-0.477831	0.708701	-0.590699	0.00199139	-0.0263309	-0.813237	1.16197	0.380353	2.24148	-0.960347	1.54162	1.68318	0.206087	-0.0576562	-0.272764	-0.716059	-1.00961	-2.16104	1.70795	1.05923
1	1:111766501:C:A	A	C	0.179272	0.222088	0.637655	-0.851462	-0.465542	0.202303	-1.07691	0.0911742	1.2002	1.45495	-0.929703	1.1047	1.68948	1.61459	1.18378	-0.721998	-0.499776	3.22525	-1.25961	0.00340046
1	1:111982463:G:A	A	G	-0.185321	0.0615794	1.19485	-0.325655	-1.07131	0.426142	-0.304273	-0.0776585	0.519828	-0.897896	1.30811	0.486721	-0.803055	-0.0375721	-1.15254	-0.244074	-0.899014	-1.36303	0.598236	1.84224
1	1:112913924:A:T	A	T	0.00230447	0.0653099	0.119326	0.276936	0.284762	0.275755	0.590103	0.367739	0.106901	-0.129825	-0.103806	-0.193622	0.654473	0.42148	-0.46431	0.34396	0.612415	-0.321057	0.717958	-0.590222
1	1:113834946:A:G	A	G	1.09297	-0.369835	0.658448	-1.11377	0.450659	-0.673954	1.13953	1.22574	-1.72478	-1.2031	-1.40531	-0.49575	-0.979688	0.399398	-0.144595	1.02053	1.02851	0.485225	-0.107777	0.53777
1	1:113901277:G:A	A	G	1.15142	-0.427945	-0.878794	-0.572232	-0.411438	-0.830068	1.37809	-1.32627	-1.56483	-1.48638	1.39167	0.232298	2.14275	0.846497	1.89673	-0.303573	-0.157859	0.762145	0.788505	-0.593857
1	1:113901822:T:G	G	T	-0.245474	-0.649418	2.50336	0.350085	-0.249429	-0.296352	-0.184118	1.16787	0.459021	-0.102351	0.138044	0.789789	0.58305	-1.22981	0.707058	0.212861	-2.29319	0.448623	-0.421737	1.43853
1	1:114693436:G:A	A	G	0.108633	-0.885153	0.789391	-0.507607	-0.395099	0.231363	0.76411	-0.194456	-0.767805	0.777113	-1.03596	2.25243	0.302794	-0.972675	-0.54723	-0.540785	-1.86934	-0.24374	0.0678734	-2.25562
1	1:115286692:G:A	A	G	0.756938	0.614741	-0.709621	1.10097	0.25643	1.87019	-0.839481	1.25223	-0.188209	1.05663	0.87151	0.498885	1.23893	-0.262199	-1.29021	0.311071	-0.688463	-1.20514	2.14949	0.739622
1	1:115663802:G:A	A	G	-0.749671	-0.218935	0.939653	0.196313	-1.43406	0.548083	-0.065447	-0.523785	-0.46453	0.124361	-0.786995	-0.741974	1.19764	0.962584	-0.324278	-0.737821	-0.275788	0.148326	0.49293	-0.536343
1	1:115701247:A:G	G	A	-0.487042	-2.01412	1.09776	0.419969	0.941692	1.07631	0.259912	0.0606976	-1.53474	-1.14035	-0.739777	-0.157669	-2.48955	1.68577	-0.253966	0.124626	2.31404	-0.604343	-0.765698	0.151498
1	1:115740722:A:G	A	G	1.516	0.0895695	-2.20326	0.387303	-0.163608	-0.783454	-0.372977	1.35614	0.968641	-0.460193	1.22088	-0.959781	0.402453	-0.129585	-1.07684	0.0927519	1.08386	-0.0246911	-1.56603	0.40929
1	1:115768346:T:C	C	T	-1.45725	0.435656	-0.350031	-0.596031	-0.671777	-1.1561	1.32558	0.119353	0.0451253	0.0105191	0.584129	-0.0174387	-0.153827	0.374159	0.626572	-0.457724	-0.958131	-0.62707	-1.11193	0.109267
1	1:118101901:T:A	A	T	1.15804	-0.171339	0.421412	1.1228	-0.613601	1.79718	0.972188	0.746042	-0.473148	-0.648363	0.0485231	1.01904	-1.18632	1.13645	0.292203	-0.0296275	0.845794	0.819357	-0.181914	-0.778771
1	1:118150594:T:C	C	T	7.16492e-05	-0.786351	-0.561929	-0.531292	0.166719	0.0844535	-1.31655	2.24828	-0.678457	1.08585	-0.299339	0.629955	0.411555	-2.27594	1.90702	0.406066	0.0840443	-0.884626	0.844159	2.57033
1	1:118884844:A:C	C	A	-1.73909	0.548662	-0.16865	-0.713248	-0.214527	-0.408062	-0.172093	0.260524	-0.707948	0.142177	-0.651314	-0.132555	-0.450281	-0.793575	-0.561412	1.09666	1.53306	-0.193374	-1.0364	-0.376014
1	1:118926565:G:T	T	G	2.4362	-1.10357	-0.587835	-0.852483	-1.0713	-0.206951	0.649639	1.23693	-0.565398	-1.19512	0.512085	-1.11896	1.41319	0.0283847	0.338257	0.864028	-0.529142	0.205133	-0.81145	-1.19236
1	1:119514535:C:T	T	C	2.91018	-0.375303	-1.47771	-0.896984	1.05596	0.535774	1.74353	-0.0868672	-1.05646	0.232826	-0.0381087	0.657163	-0.580476	1.30268	0.943609	-0.538864	0.633913	0.13006	0.930608	-0.599665
1	1:119742923:G:A	G	A	1.69912	1.73424	1.60147	-0.465998	0.0826185	-1.5178	1.89296	-1.31218	-0.328868	-0.196399	-0.853548	-1.11904	-0.173454	0.0918849	-1.2048	-0.400368	-1.20198	1.92913	-0.305055	0.600659
1	1:119915381:A:T	T	A	0.720541	-0.168799	-0.410964	0.792724	-0.625718	-0.726518	0.712443	0.669828	-1.14181	-0.459718	-0.0202271	0.760158	-1.66437	0.217404	-1.07309	0.780616	1.1039	-0.897948	0.265424	-1.26294
1	1:147201324:T:C	C	T	-1.04128	0.427749	-1.29578	-0.306065	-0.163047	0.969738	0.435377	-0.588091	-0.252095	1.04625	-1.00684	-0.609707	-0.70542	-0.0151917	0.0474111	-1.33264	-0.243944	1.01613	0.83788	-0.609989
1	1:147242777:G:C	C	G	0.828273	0.0241324	-0.686089	0.797098	-1.12236	-0.318276	-1.48986	-0.80087	-0.88885	0.562416	-0.873237	-0.488039	1.04549	-0.823339	0.0256463	-0.523137	0.722756	0.126957	1.30291	-0.47114
1	1:147264433:C:T	T	C	0.609278	-0.178822	0.996699	0.701849	0.594091	-0.308344	1.82815	-0.507366	-0.520333	0.150196	1.52416	-0.068142	-1.37113	-0.179055	0.648659	0.415912	-0.647225	1.3663	-1.36379	0.569147
1	1:147619883:G:A	A	G	-0.272575	-1.39759	1.23829	1.04941	0.198021	-0.695734	-1.064	-0.293811	0.188414	1.11337	0.241081	-0.194597	1.01164	-0.760935	-0.844227	-0.151158	0.513993	-1.95163	0.198983	0.972263
1	1:150511528:G:A	A	G	0.673999	0.099048	0.897643	0.125785	-0.0495549	-0.843131	-2.39895	0.386042	0.0393596	0.736558	0.98789	0.255065	2.25968	0.834066	-0.707207	-0.505279	1.07286	1.35069	1.58101	-0.209721
1	1:150512511:G:A	A	G	0.390691	-0.365641	-0.0601065	0.442751	1.39646	0.146793	-1.27318	-0.587152	-0.522961	-0.0404765	-0.934689	-0.215647	-2.15353	-0.580633	0.0648441	1.42708	-0.580566	-0.754515	0.139225	-0.776964
1	1:150552949:G:A	A	G	-0.428877	-2.19892	1.22673	-0.0686949	0.0768668	1.14021	0.308357	0.255729	-0.706019	0.257676	-0.357928	0.250067	-0.249142	0.0516084	-0.413822	0.967969	-1.27913	1.52045	0.516984	-0.883717
1	1:150553930:C:T	T	C	-0.0348344	-0.106804	0.0720655	-0.112266	-0.59041	-0.259363	-0.633805	0.88513	0.0423061	-0.652028	-0.22237	-0.4548	-0.624757	0.708508	0.611023	0.0890947	0.247412	0.173589	-0.036353	-0.410564
1	1:150558532:T:C	T	C	-1.82524	-0.193102	-2.07025	0.669958	-1.39341	0.341143	0.503462	-0.973691	0.713844	-1.14825	0.378023	0.0486384	0.232224	-0.371058	-0.150084	-1.16693	-0.366376	0.0881746	-0.371108	0.650224
1	1:150558574:G:A	G	A	-0.89688	-2.45259	-0.838291	0.43388	-0.854608	-0.455136	1.43818	1.98838	0.169575	-1.31498	-0.954845	-0.371495	0.351507	0.867339	0.626634	1.43325	-0.703565	-0.614858	-0.427619	0.719909
1	1:151342811:G:C	C	G	0.139138	1.28332	1.55483	-1.88047	-1.45364	-0.640751	-1.41556	0.434013	-2.18736	0.131445	-0.235604	0.560797	-0.40726	-0.224717	-0.335563	0.731312	0.437852	0.250042	1.47533	0.64579
1	1:151423561:A:C	A	C	0.84339	-3.02641	0.310014	1.64594	0.533307	0.430988	-0.452196	-1.11547	-1.05085	-2.26462	1.12628	1.06909	-0.637645	-0.27915	-2.03853	1.39269	0.866428	0.475336	0.688939	0.171293
1	1:152511653:G:A	G	A	-1.01754	1.15878	-1.3902	-0.00573729	-0.13852	-0.646746	0.359629	-0.957933	-0.590869	0.190554	-0.297499	0.0841332	0.110652	-0.819493	0.433278	2.38084	-0.999211	0.663147	-0.32804	-0.0366
1	1:153003465:C:G	C	G	-0.17539	-1.01553	-0.262516	0.374313	0.999114	1.97638	0.284385	0.598093	0.464847	1.09986	-0.437942	0.0944725	-0.894457	2.20694	-0.467489	0.831367	1.34359	0.148954	0.545076	-0.808348
1	1:153261102:C:T	T	C	-1.12408	-1.00749	-0.570403	0.842231	-0.44926	1.25846	0.413758	1.02683	-0.773431	0.232605	-1.09519	-1.15996	-1.86562	1.15705	1.51555	-0.00485773	-0.267104	2.4435	0.387526	0.306727
1	1:153261819:G:A	A	G	-0.247352	0.690521	-0.0768737	-1.6563	-0.308494	-1.10902	0.237409	0.42851	0.225191	0.0925794	-0.0753731	1.31369	1.92746	-0.154516	-0.885857	0.418028	0.157222	-1.04175	-0.281769	-0.779
1	1:153615864:C:T	T	C	0.39746	0.165689	0.503016	0.777172	0.842726	-0.680201	0.396819	0.907154	-0.772478	0.80578	-1.0999	0.0257164	0.392265	-0.460168	-0.690526	0.920262	-0.288363	-0.469941	-0.371165	1.53993
1	1:153689864:G:A	A	G	-0.197364	-0.71912	-1.26469	-1.67827	-1.32197	0.993608	-0.900184	0.341988	1.25038	-0.686482	0.269772	0.54895	-0.468781	0.239952	-1.50364	0.638212	0.812866	-0.440302	-0.880317	-1.08333
1	1:154273441:T:C	C	T	-0.346272	-0.543305	0.980863	0.196031	-0.426361	-0.536171	0.329996	-0.129288	-0.0523159	0.625918	1.67459	-1.17257	0.566005	0.387308	0.595771	-0.819244	1.21958	0.0643047	-0.16247	0.600265
1	1:154454494:A:C	C	A	0.083786	0.101937	-0.0433768	0.0730174	0.105775	0.443429	0.48249	0.638936	-0.281608	-0.111668	0.0991769	-0.316523	-0.246336	0.122737	-0.131651	-0.13498	-0.104688	0.709862	0.116476	-0.245972
1	1:154601491:T:C	T	C	1.24632	0.796278	-0.39998	1.57688	0.876031	-0.298889	1.00136	-0.00386069	1.36531	-0.325206	-1.04407	1.72793	0.443541	0.182596	-0.891641	0.443609	0.858171	-0.261746	1.11192	0.0313485
1	1:154607982:C:A	A	C	-0.484008	-2.12385	0.461131	0.157037	1.46431	-0.0741937	-1.19705	-0.569567	-0.355873	-0.00219465	-0.0924907	-1.00929	-0.630757	0.983986	1.30343	0.997518	-0.135567	0.183893	-0.65386	-0.159337
1	1:154772376:A:G	A	G	0.889036	-0.226487	0.556178	0.868585	0.709743	-0.0728863	0.675518	1.24862	0.500322	1.6526	-0.359721	1.01491	1.99915	-1.42618	0.437651	-0.378461	0.606342	0.895391	0.0503737	-0.364331
1	1:155290592:G:T	T	G	1.6462	2.31474	-0.541292	0.401072	0.540234	-1.56177	0.0334284	-0.341798	-1.39843	0.465732	0.705188	-0.0943161	2.17027	1.1835	-0.63223	-1.2224	-0.525429	-0.267946	-0.376606	-0.169247
1	1:156137743:C:T	T	C	-1.02347	1.32261	0.378274	-0.204678	0.647953	-0.340844	-1.33344	1.32151	-0.902469	0.57629	1.13762	-1.36897	1.28821	-1.38824	-1.33541	0.60314	-0.464916	-1.19833	0.605321	-0.718913
1	1:156176427:C:T	C	T	0.28789	-1.08459	0.879497	-1.34143	1.5886	-0.477465	0.718642	-0.277744	0.644947	-0.149965	1.16922	-0.250855	0.594214	-0.48622	-0.661482	1.38106	0.111661	-0.144637	0.445124	-0.66326
1	1:156533078:C:T	T	C	-0.690725	-0.332631	0.131792	0.352635	-1.81436	-0.254721	1.39649	0.451488	-0.33418	-1.12406	-0.465575	-0.253606	0.238129	-0.748619	-1.43197	0.0703101	-0.164785	-0.784296	-1.67549	0.136511
1	1:156548587:G:A	A	G	-0.363858	0.526545	1.77719	0.121734	0.144344	-0.668704	-1.03761	-0.995089	1.4157	0.677003	0.933274	0.811951	-0.023486	-1.20665	1.01817	-1.26936	1.10611	-1.38621	0.695325	-0.569145
1	1:156815825:G:A	G	A	0.54011	-1.577	-0.646458	0.740206	1.33797	-0.122076	-0.594951	-0.26665	0.140083	0.806949	0.303685	0.981574	-1.24135	-2.05779	-0.328983	-0.504732	1.51615	-0.0734488	-0.217843	0.0125579
1	1:156876441:G:A	A	G	-0.777911	0.124446	3.06966	-0.338564	0.00142241	-1.12166	-0.307383	0.764188	0.87654	0.593277	-0.491029	-0.281071	1.03235	-1.41868	1.40092	-0.41726	0.187407	-1.36168	0.163156	1.22684
1	1:156879117:CA:C	C	CA	-0.961015	-0.239379	-0.535384	0.443848	1.20142	-0.403679	0.69411	1.95464	1.32343	-0.686442	-0.699252	1.58639	-0.0937611	0.91739	-1.29422	1.57845	0.289316	-0.473224	-1.06812	0.64266
1	1:156908005:C:A	A	C	0.359222	0.419272	2.39735	0.489155	0.90477	-1.62142	-0.0146808	-0.559533	1.03035	1.34048	0.472453	-0.0805355	-0.115292	0.635759	1.52012	1.18218	-0.254374	-0.946134	-0.336764	0.844567
1	1:156913701:G:A	A	G	0.707105	-0.819784	-0.605823	-0.976107	-0.769601	1.58421	0.652884	-0.442744	-0.82644	1.2314	-0.901522	0.96562	0.0351662	-0.45238	-1.09832	-0.590185	-0.561919	0.0695413	1.10832	-0.891527
1	1:156937289:T:C	T	C	0.19074	0.103122	-0.0178533	1.09812	-1.24326	0.453784	-0.0938923	-0.694992	-0.0680252	-1.71801	0.985851	-1.45378	0.342688	-0.562557	0.762293	-1.03536	0.887129	1.67036	0.29553	-0.690099
1	1:157698637:G:A	A	G	-0.0800988	1.05271	2.47895	-1.56875	0.270413	0.525763	-0.692194	0.587053	-0.157091	-0.50389	0.449204	-0.339599	2.6303	-1.90775	0.514003	-0.595983	-0.876011	0.156291	0.120058	1.23878
1	1:158354635:A:G	G	A	0.42065	-0.602784	0.816276	-0.565813	0.892288	-1.52124	0.30825	0.112937	-1.25667	0.0665612	0.0256146	0.84612	-1.2063	-0.249547	-0.561327	-1.3542	1.29356	0.706575	-0.826586	-1.03864
1	1:158623145:G:A	A	G	0.346025	-0.956522	0.918774	-0.677148	1.54054	-0.584988	-0.682962	-0.85008	-0.454369	0.308008	0.347339	0.138707	1.22993	-0.395129	0.127732	2.02651	2.22629	0.564087	-0.963121	1.74804
1	1:158642966:G:A	A	G	-0.345628	-0.788885	2.27372	-2.35833	1.85418	-0.64718	-1.47384	-0.0589078	-0.666066	0.605433	1.56356	-0.369977	-0.542337	0.824924	-1.50303	-0.158433	1.72481	0.600661	-0.577365	-1.75667
1	1:158677732:A:G	A	G	-1.14752	-0.301415	-0.629989	0.799916	0.0446966	-0.950758	-0.530344	1.70688	1.00467	-0.201284	0.204515	0.584977	-0.356495	0.00975533	0.265721	0.473776	-1.74447	0.990522	0.497366	-1.58275
1	1:159205564:G:A	G	A	-0.0293605	-0.248407	0.209761	-0.180696	0.156134	0.108097	0.155573	0.693075	-0.44361	0.18865	-0.115625	-0.826319	-0.0738796	0.304637	-0.788228	0.309071	-0.532698	0.22501	-0.462089	0.326363
1	1:159713648:C:G	G	C	0.792561	-0.229426	0.0790987	-2.02722	-3.36669	1.65173	-0.897931	0.696823	0.492465	0.218551	-0.872146	-0.0302905	1.59212	1.7891	0.201883	-0.0871318	0.732992	-1.99923	-0.770084	1.02534
1	1:159782276:G:A	A	G	1.14637	-0.485133	-0.0103391	-2.02949	-3.04243	-0.595334	0.159798	-1.16203	1.01603	0.753104	-0.998076	-1.1162	-0.545863	1.7327	0.806214	1.39298	1.0623	-0.132877	-0.710801	0.217943
1	1:160030645:A:T	T	A	-0.00252529	-0.603839	0.683823	-0.579749	-1.43829	0.894371	-0.443288	-0.433523	0.138927	0.540389	-0.363768	-1.28022	0.212035	1.71388	-0.206106	-0.765141	-0.675242	0.610113	0.278756	0.289057
1	1:160087732:C:T	T	C	0.00714391	0.0732434	0.0394668	0.174633	0.359178	-0.115776	-0.0990083	0.0224324	0.0325121	0.157536	-0.27005	0.0808655	-0.0198711	0.00510954	-0.0776767	0.333325	0.132814	-0.355279	0.0473232	0.335602
1	1:160128753:G:A	A	G	0.0836496	0.0780943	-0.919156	-0.0673125	0.276899	-1.10537	1.00823	-2.28747	1.49346	-0.805035	-0.961942	-0.63364	0.43841	0.517886	0.271515	0.890906	0.954944	-0.613615	1.78798	0.0384739
1	1:160277395:G:C	G	C	0.713877	-0.0254084	0.675349	-0.117712	-1.03999	-0.892092	-0.289019	0.230713	0.458523	2.65637	-0.268101	-0.581641	-0.272663	0.292181	1.23052	-0.325038	0.355033	-0.963618	1.16108	-1.07011
1	1:160425147:A:C	C	A	-1.44198	0.98717	-0.284493	0.906184	0.229197	0.477311	-0.445526	0.976866	0.22379	-1.18136	0.86956	0.107317	1.1407	-0.740664	0.718323	-0.0931532	0.146647	0.638513	0.0476299	-0.285306
1	1:161079719:G:T	T	G	0.909583	0.664607	-0.239625	-0.438362	0.37019	0.796884	1.19336	1.02385	0.909565	0.490076	1.06801	1.8118	1.16642	0.597802	-0.148455	-1.17052	0.569694	0.213873	1.52972	-0.39278
1	1:161202443:C:A	A	C	-0.408164	0.803506	0.385062	-0.0502412	0.207182	0.0983674	-0.406953	0.493895	-1.15678	-0.273576	-0.543111	-1.02297	1.3622	0.230521	-1.1715	1.49305	-0.37328	-0.307762	0.525129	-1.37795
1	1:161213726:C:T	T	C	-1.41031	-1.58417	-1.48106	1.01284	0.547617	-1.99096	-1.14378	0.229781	-0.866794	-0.840534	-0.411912	-0.843432	-1.12353	0.0686388	0.60275	-0.662239	0.314431	-0.800881	0.562105	-0.277809
1	1:161314434:A:AGT	AGT	A	0.406187	-2.61608	-0.00173664	0.31404	-0.240628	-2.01906	-1.49091	-1.24289	-0.748764	1.30714	-0.94253	-0.317692	-0.289456	-0.726031	-0.0747962	0.675859	-0.788129	0.285466	-0.680109	0.206905
1	1:161509955:A:G	A	G	-1.19534	-1.77434	-1.25622	-0.0942318	0.696265	0.451038	-1.73996	0.613386	1.24051	1.03214	0.489695	-1.83965	1.11622	-1.17447	0.52746	0.653498	0.813018	0.738441	0.212458	0.710661
1	1:161544752:A:C	C	A	-2.03156	-1.57666	-2.70816	1.23619	0.131646	-0.738245	-1.29751	-0.493975	-0.00770305	1.04247	0.64586	-0.837928	-0.0302452	-0.946588	-1.93616	0.0382305	-0.280939	-0.496304	0.22391	-0.560077
1	1:161548524:C:T	T	C	0.495685	-0.138031	-0.65809	-0.0451932	-0.21211	0.133106	1.09247	0.759159	-0.445512	-0.671911	-1.05974	0.788308	0.920879	-0.260245	0.300773	-0.155254	0.211399	-0.225322	0.252787	-0.440536
1	1:161673195:G:A	A	G	0.0638472	0.182474	-0.281742	-0.167346	0.123906	-1.10127	0.323319	0.611049	0.298244	-0.488219	0.172659	-0.387139	-1.16725	0.00876039	-0.078814	-0.350601	-0.141722	0.174795	-0.622384	-0.52904
1	1:161778266:C:T	T	C	-0.092755	-0.94015	-0.895519	-0.404378	0.592946	0.462124	-1.15472	0.198519	-0.146075	0.747212	0.366808	-0.734928	-0.190564	0.880706	0.208059	-1.21303	-0.664703	0.415177	-0.317204	0.276667
1	1:161781951:A:G	G	A	0.882701	0.231306	0.944916	2.08964	-0.390499	-0.622978	-0.552463	-1.00964	0.216241	-1.19309	0.731294	1.01899	-0.454716	0.163592	-0.96493	1.27922	0.0503222	-0.100499	-0.626863	0.318834
1	1:162343945:C:T	T	C	1.75342	-1.03926	-0.477317	1.08648	-1.80406	-0.259359	0.243026	0.0105724	0.712233	0.849979	1.40165	0.839014	-1.32778	2.18997	-0.216451	0.789029	-0.36467	0.648162	-0.80388	1.42743
1	1:162365466:C:T	T	C	-1.45666	-1.71678	-1.21415	0.132134	-1.12116	-1.96805	-0.295756	-0.712836	-0.02702	-0.0861388	-0.940007	0.411588	-1.86334	0.931542	-0.784264	-1.76956	0.501778	0.806698	0.541641	-0.638113
1	1:165406806:T:C	T	C	-2.17807	-1.62232	-0.269459	-0.49435	-0.651348	0.709009	0.679502	0.824536	-0.714029	1.35802	-1.01151	1.04076	-0.0592073	1.34544	0.0914463	0.97703	0.711814	-1.18355	0.644338	-0.509512
1	1:165428878:T:C	C	T	-0.936092	1.19594	-1.09169	1.77926	0.0897442	1.88899	1.26886	-1.81212	-0.358527	0.619291	0.268542	0.236084	0.111554	-0.36568	0.907149	-2.66375	1.46373	1.47784	1.05983	0.407445
1	1:165725218:T:C	C	T	-0.612067	-0.398081	0.999187	1.23055	0.460068	0.403878	0.227193	1.79056	0.0593851	1.11409	0.967401	-0.120712	0.0589954	-1.42319	-0.522297	-0.557864	0.911586	1.56173	0.854243	1.75286
1	1:165725660:T:C	T	C	2.21856	-0.817363	-0.698937	-0.965145	0.587872	1.38255	1.05494	-2.2953	-0.164443	0.354047	-0.218865	-1.93951	-1.45774	-1.08201	-0.943538	0.0440475	-0.967813	-0.806774	-1.62672	-0.679955
1	1:165726342:C:T	T	C	-0.571651	1.08186	1.85866	1.08833	-0.545701	0.904555	-0.890106	1.92318	-0.615762	0.168469	1.78116	-0.767263	0.168068	-0.993874	0.530642	1.00274	-0.316975	0.572178	0.382073	0.301904
1	1:165727599:G:GA	GA	G	0.427122	-0.118683	-0.194073	1.5759	-1.31648	-1.82815	1.33795	-0.162734	-1.04415	0.817514	-0.290094	0.670387	0.948512	1.1257	0.746022	0.410025	-1.36653	0.36819	-1.41433	1.6026
1	1:167848401:A:G	A	G	-0.680755	-1.01509	-0.858843	-1.38376	-0.455256	0.630587	-0.321623	-0.277881	0.977645	-0.409202	-0.314145	1.12319	1.87542	-0.0769084	0.00154849	-0.0885947	0.477213	-0.152052	1.30049	1.03082
1	1:167856368:A:G	G	A	0.537675	-1.49862	-1.85238	-0.137574	1.29161	-0.960186	-0.806965	1.01149	0.205905	-0.876404	0.0362955	-2.02245	0.163034	0.335653	-0.454869	-1.13485	-0.656334	-1.36118	-2.43064	1.10631
1	1:167880176:A:G	A	G	1.40693	0.33107	-0.443499	-1.2702	-0.843379	0.0512522	-1.94455	0.752424	0.347081	0.00795682	0.150721	2.95293	-2.45037	0.354174	-0.03863	-0.417839	0.878977	0.284372	1.53341	1.02935
1	1:167896633:G:A	A	G	-1.19382	-0.286297	0.203224	0.81521	-1.01831	-0.448886	-0.303327	0.60526	-0.858017	0.645565	0.474082	-1.68394	1.02158	-1.26224	0.147722	1.07462	-1.01133	-1.2246	-0.588248	-2.41748
1	1:169485770:G:A	A	G	-1.28782	-0.547253	-0.907383	-2.37611	-1.02526	0.180447	0.349683	0.653097	0.0295839	-1.22609	0.837097	0.481726	-0.0775138	-0.887603	-0.472247	0.295033	-0.347824	-0.198167	-0.649354	-0.989881
1	1:169541110:T:C	C	T	0.0402053	-0.577371	-1.69542	1.78579	0.248292	0.461671	-0.783391	0.732915	-0.168539	-0.402459	-0.778796	0.869587	-1.7639	1.49947	-0.58828	-0.481878	-1.59933	-0.840057	-0.225845	-0.439288
1	1:169541237:G:T	T	G	-0.0133554	-0.0251893	-0.903383	-1.68639	-0.786551	0.672374	0.349695	0.0989933	0.978895	-1.27175	0.791203	-0.0363652	-0.283396	-2.17147	-0.019893	0.363079	0.527563	-1.72286	0.269066	0.759709
1	1:169541286:A:G	G	A	-1.04409	-0.156912	0.664561	3.20399	-0.414012	-1.21664	-1.68671	0.389615	0.788764	-1.38923	-1.90545	1.16064	-0.734162	2.00627	-0.223442	-0.12246	-0.208412	1.31265	-0.184599	-0.00463014
1	1:169542317:T:C	C	T	-1.14496	0.0615189	1.67508	2.55963	-0.555733	-1.63216	-1.21667	0.0963501	0.999371	-1.32885	-1.63451	0.724852	0.228539	1.39045	0.0592517	0.0984755	0.687107	1.86433	-0.117354	0.17639
1	1:169559146:G:A	A	G	-1.63126	0.828002	-0.533214	0.111672	0.14626	0.814831	0.278277	0.11652	-1.12472	-0.703917	-0.597985	-0.339017	1.2797	0.54986	-0.55058	1.39315	-0.517467	0.456555	0.188994	1.55434
1	1:169560588:C:A	A	C	0.391814	-1.17116	-0.577125	-0.619989	0.125856	0.909863	-0.909788	-1.41032	0.0406437	1.94271	1.30704	0.496536	0.981731	-0.119316	1.24178	-1.79569	-1.1038	0.730761	-1.33261	-0.561101
1	1:169594713:T:G	G	T	0.939257	1.20486	0.502829	-0.749791	-0.885146	0.372196	1.17102	0.331745	-1.28248	-0.533466	0.77876	-1.14743	-0.0558765	0.749031	0.1711	1.68002	1.11464	0.645385	0.902328	-0.968076
1	1:169611647:C:T	T	C	0.0252126	-0.062	0.440705	-0.363335	0.218933	-0.123814	0.652289	0.0403811	-0.0815847	-0.39205	-0.476732	-0.731772	0.0124348	-0.0972558	0.0970495	-0.293161	-0.317351	0.22843	-0.25884	-0.0449415
1	1:169704697:G:A	A	G	0.286458	0.492222	-2.22681	-0.667972	-2.03639	-1.4495	-1.36849	0.447743	0.533194	-0.366016	-0.953945	0.0195982	1.55256	-1.05803	0.937421	0.779846	-1.0461	-1.55748	0.364769	-0.598656
1	1:169707345:A:G	G	A	-0.883165	0.0449356	1.53264	0.787065	0.895206	0.395133	-0.737372	0.00332823	0.148142	0.75915	0.287327	1.97648	-0.981812	-1.16745	-1.03875	1.08489	0.637992	-0.196243	0.145806	-1.43163
1	1:169982856:C:T	T	C	0.555286	-0.308182	0.131332	-0.663466	0.433574	0.395394	0.353302	-0.146513	-0.0366773	-1.18654	0.363552	-0.533154	0.962451	1.55041	0.530835	-1.14253	0.125056	0.383354	0.929601	0.380881
1	1:170552235:G:A	A	G	1.44671	0.0946636	-2.01183	-1.38493	2.21252	-0.555374	-1.52565	-0.266839	0.522459	-0.786015	-0.932301	0.519908	0.498436	1.59587	-1.52696	1.22317	-1.45243	-0.516534	0.654951	-0.126194
1	1:170552509:T:G	G	T	-0.897031	0.45966	-0.0726527	0.357244	-0.323122	0.198575	-0.847902	1.37672	1.45675	0.655661	-0.500139	-0.138588	0.3549	-0.376796	0.0763702	-0.0333753	1.17444	1.07577	0.369991	-1.04284
1	1:171107794:C:T	T	C	0.236756	0.603325	0.524472	-1.28159	-0.210458	-0.498379	-0.380255	-1.36021	0.854298	-0.379646	0.966632	0.399561	1.26629	1.07081	-1.34027	-1.25441	0.256903	0.284704	0.527279	0.352889
1	1:171108231:C:G	G	C	-0.244811	-2.17826	1.13103	-0.567209	-2.33577	-2.15729	1.74498	2.02279	0.469498	-1.14648	-0.582056	-1.21164	1.13046	0.817311	1.47167	0.035644	-1.94969	-0.0673456	0.0610265	-0.882945
1	1:171110939:G:A	A	G	-0.610346	-0.0235779	0.16674	-0.436302	0.417821	1.8969	-0.931291	-0.0763175	-1.09273	-0.920682	-2.34754	2.42811	1.30063	0.926259	-0.0997909	-0.784308	-0.984546	0.586735	-1.21925	-0.43741
1	1:171149701:G:A	A	G	1.47814	1.05797	0.0158816	0.102454	0.609327	-0.741125	-0.729804	-1.4991	-0.0330537	1.4297	0.920117	2.02775	-1.7204	-0.335766	0.369723	2.34743	0.950145	1.24382	0.101793	0.34677
1	1:171199406:T:C	C	T	0.647264	-1.32366	0.155465	-1.91525	-1.60981	-0.847759	0.782903	2.02386	0.750054	-1.49296	-0.284533	-0.145753	0.109455	0.0496064	1.57313	-1.95026	0.673128	-0.472929	0.034498	-0.956885
1	1:171199445:C:T	T	C	0.00482117	-0.720105	-0.0578243	-0.836827	-1.55745	-1.04718	-0.33013	0.589032	0.434684	-0.436926	-1.14463	-0.857099	2.49634	0.700547	-1.39469	0.746301	-3.08414	0.425536	0.31985	-1.82298
1	1:171199446:A:G	G	A	0.38547	-1.45765	0.036998	-1.91581	-2.4152	-1.48582	0.149626	1.7462	0.851081	-1.29041	-1.24619	-0.893539	2.41706	0.689415	-0.388591	-0.444424	-2.51046	0.122714	0.321741	-2.28119
1	1:171258077:T:C	C	T	-0.703185	0.467795	0.149043	0.0934741	-0.379467	2.11056	0.0890304	0.913207	-0.581754	-0.246262	-1.07927	-0.0218065	0.530395	-0.287692	0.635871	2.11504	0.229847	-0.364299	-0.424875	0.439317
1	1:171652385:C:T	T	C	1.31483	0.429665	-1.31	-0.302689	-1.13596	-0.0935785	1.59345	0.540794	0.811301	-1.18942	-1.88161	-1.13937	0.351869	-0.367368	1.05027	0.722469	1.3244	0.889928	0.453763	1.50984
1	1:173909694:T:C	C	T	-1.55421	-0.701788	0.686096	0.424732	1.02854	-0.500654	0.825249	-0.265673	-0.201851	-1.09786	-0.563019	-0.303641	1.42765	-1.57785	2.32579	-0.564359	0.433633	0.102713	-0.667029	-1.40356
1	1:175355575:G:A	A	G	0.588829	1.64638	-0.636205	-0.75752	-1.75238	0.892121	1.18983	2.08347	-0.648396	-1.36331	-0.335348	-0.50887	1.14956	-1.65734	1.07504	-0.167142	0.662639	-0.515242	-0.768419	0.641093
1	1:175406333:C:A	A	C	1.63426	1.12108	0.990962	0.059403	-0.751102	-0.826071	0.0772043	-1.06153	0.0803808	0.936838	0.000286123	1.20541	-0.312365	0.0793718	-1.95802	1.17282	-1.02541	1.77935	1.78026	0.216197
1	1:175406499:G:A	A	G	-1.3692	-0.602078	-0.949945	1.42858	-0.749796	-0.658621	-0.256041	0.869646	1.02091	-0.483616	1.15193	-0.322904	0.874282	0.799739	0.810075	-0.415032	0.460739	1.20827	-0.0275203	0.0895973
1	1:176149083:G:A	A	G	-1.04044	-0.165469	-0.361453	0.211643	0.0210943	0.519013	-1.94911	0.511474	1.77036	-0.7101	0.934531	0.534447	-0.825605	-0.391765	-1.09189	-0.585864	-1.17641	0.00525784	1.80124	-0.684387
1	1:179551371:G:A	G	A	-0.0851849	0.446745	0.264429	1.95741	-0.807758	-0.407012	1.72959	0.447546	0.801308	-0.996679	-1.40648	-0.134593	-1.06482	-0.367448	-1.66077	0.355253	-0.242384	-0.872264	-1.80843	-0.879873
1	1:179552596:T:C	C	T	-1.54324	-0.349611	-0.367756	-0.649437	0.398259	-0.704037	0.269898	-0.988833	-0.373385	0.0568318	1.99724	1.468	0.570104	-1.4177	-0.707121	-0.192666	-0.170909	0.264346	2.29879	0.289016
1	1:179557079:C:T	T	C	1.16318	-1.05324	-0.492774	-0.736278	1.70809	1.12846	0.92536	-0.219803	1.32704	0.623738	0.0971921	0.0836995	-0.599215	0.330097	2.34585	0.640899	2.19628	1.7719	0.108268	0.242896
1	1:180271375:T:C	C	T	1.15623	0.13784	-0.12587	-0.233478	-0.921307	-0.553614	-1.01715	0.528241	-0.520766	0.348351	0.29476	-1.43475	-1.47672	0.189676	0.761059	2.47706	0.574118	-0.97668	0.316779	0.367428
1	1:180274389:A:G	A	G	-0.444621	0.0990867	-1.14918	1.37783	-1.55813	-0.319445	0.0773811	0.806443	-0.120918	1.1834	0.17337	-0.789996	0.320487	0.405896	0.934731	0.608842	-0.0512125	-0.833281	-0.0950292	0.0497043
1	1:181049100:A:G	G	A	0.122741	0.144175	-0.291633	-0.725284	0.00861996	-0.0464129	-0.430396	0.0249671	-0.141551	0.289092	0.175632	-0.248723	-0.265388	-0.232343	-0.33077	0.349958	0.341512	-0.493446	0.0853573	0.146072
1	1:181049122:G:A	A	G	1.18613	-0.662186	0.754557	0.416044	-1.44975	1.86209	1.64281	0.264086	-0.383286	0.258753	-0.867153	-0.136302	0.527356	-0.284909	-0.564912	0.687656	-0.0250017	0.490536	-0.364129	0.951366
1	1:181579205:A:G	G	A	-0.554662	0.944688	1.20759	1.34866	0.793811	-0.526867	0.978035	0.935886	-0.273287	0.593404	-1.44499	-0.802438	0.9299	0.470627	-1.72949	0.81758	-1.27598	0.521119	-0.347435	1.06395
1	1:181710946:G:A	A	G	0.485257	-1.16061	-0.676731	0.141107	-1.79499	0.680691	-0.533725	0.270109	-0.735656	1.06587	1.8103	0.0464346	0.354766	-0.105968	0.242621	-0.540385	1.58267	2.20508	1.60326	-0.430836
1	1:181790521:G:A	A	G	-0.77219	0.470402	0.986234	0.17783	0.794818	0.0605589	-0.0424553	-0.0291112	0.232619	-1.36702	0.233307	1.31595	-0.712693	-0.408215	1.02365	0.851095	-1.19447	-0.147673	-0.866044	-1.30086
1	1:182387264:A:G	A	G	0.797597	1.47604	0.283668	-0.941726	0.957739	1.10507	0.309236	-0.0979501	-0.512849	0.574814	-0.796573	-0.196665	-0.477189	-0.998869	-0.860225	-0.474993	0.957285	-0.0260749	0.0779422	-0.888794
1	1:182582202:A:C	A	C	-1.21231	-0.237712	-0.93975	1.73375	0.374544	-0.189159	0.511267	-1.06077	-1.22042	0.356018	-0.818732	-1.93388	1.38142	0.612352	-0.798396	-1.4541	0.855406	0.695912	2.62371	0.424142
1	1:183103566:C:T	T	C	0.317415	0.798415	-0.370778	1.15377	-1.33945	-0.583193	-0.230381	1.40097	-0.782274	1.6621	-0.135081	0.621021	1.36422	-0.241633	0.959963	-0.0469448	0.0100351	-0.811836	0.18975	-0.119597
1	1:183130425:G:A	A	G	0.726233	-0.329747	1.84289	-0.0923617	-0.905918	0.566883	-1.01835	0.432112	0.917804	0.920957	2.43986	-0.566479	-1.62066	1.76633	-0.130198	0.484864	-0.435565	-0.413514	1.22667	-0.661647
1	1:183186347:C:A	A	C	2.01507	0.127249	-0.548095	1.10869	1.18884	-0.928654	0.132437	-1.13047	1.14144	-0.977146	0.373926	-0.469975	-2.49173	-0.0376937	-0.570917	0.687688	-0.0106732	1.36417	-0.643632	2.9139
1	1:183215555:C:T	T	C	-2.39254	-0.243487	-1.47229	-1.2263	-0.623365	-0.448539	0.163897	0.940486	-0.728508	0.240595	-0.228502	0.808518	-0.476979	-1.37741	1.00825	1.45893	0.937136	0.469168	-0.935797	0.993145
1	1:183563445:G:T	T	G	-1.15707	0.613553	1.04144	0.731141	1.12353	-0.659156	1.41783	0.799008	-1.42152	-2.20538	-0.610559	-0.0720196	1.15024	-1.14003	1.96188	0.580532	0.139434	-1.13199	1.03775	-0.627043
1	1:186132407:A:G	G	A	1.12808	-0.462451	-0.898461	1.57984	-0.732139	-0.144226	0.986601	0.581351	1.0235	-0.26733	-1.72169	-0.026415	-0.273407	0.616503	-0.642962	0.985285	-1.34162	-0.574843	1.3297	0.138512
1	1:186312268:C:T	T	C	1.11441	-0.585103	0.741891	-1.41219	0.0355764	-1.33927	0.654125	-0.494993	0.615521	-0.573261	-1.10626	0.00334678	1.02796	-1.09089	-0.0646699	-0.231145	-1.36024	1.12792	2.18946	-0.342567
1	1:186679065:C:G	G	C	0.106285	-0.296037	1.00103	0.641434	1.76039	0.270296	-0.28635	0.833251	0.451453	1.1794	0.421647	-1.79131	-0.12173	-2.1544	2.30041	0.466067	-1.04704	0.440831	-0.741983	1.29433
1	1:186950731:G:A	A	G	-1.05367	-0.635805	-0.266426	0.322978	-0.594072	-0.440255	-0.689545	-0.9821	-0.714299	-1.08013	1.80492	-0.174591	-0.92377	0.0416611	-0.185718	-0.248792	0.359569	0.396661	-0.392076	0.92999
1	1:193082555:G:A	G	A	1.24477	0.793176	-0.105802	0.685138	-0.170729	1.13055	0.542487	1.11624	-0.591435	-0.425513	-0.420569	-1.19364	-0.711477	-0.811732	-0.475419	2.06687	-0.257082	0.367952	-0.516909	-2.40394
1	1:196673103:G:A	A	G	0.793878	1.03864	0.139368	1.231	0.417512	0.00328829	-1.67653	0.436786	0.20536	-0.781891	2.10083	1.09946	0.616724	0.604582	1.2594	-0.414875	-0.938612	-0.550535	1.35366	0.624813
1	1:196740644:G:T	T	G	0.0612054	0.813445	-0.214027	0.98691	-1.93413	-1.49884	1.07786	0.0757477	-0.348358	-0.139144	0.687841	0.446739	0.101626	-0.0778671	-0.630993	-1.32357	0.0892111	0.484589	0.522553	1.81235
1	1:197061071:T:C	T	C	-0.43503	-0.506139	-0.457791	-0.465311	-0.829377	-1.23902	-0.226999	0.523684	1.24225	0.962203	-1.21363	-0.790951	-1.67676	0.368258	0.697745	0.62161	-0.0643506	0.00271144	0.0768588	0.0730636
1	1:197101312:G:T	T	G	-0.0178098	-0.189396	0.0840098	0.484612	-0.0986251	-0.319047	-0.176782	-0.211911	-0.671387	0.734735	-0.229847	-0.538657	0.605431	0.368745	0.402018	-0.248282	0.0115423	0.470856	-0.857041	-0.103682
1	1:197101391:C:G	G	C	-0.069719	0.340889	0.856349	1.99745	0.872245	1.87388	-0.640163	0.336939	-0.156108	-0.124299	1.1755	1.27986	0.0190442	0.316933	0.332176	1.49594	-0.968177	-0.980851	0.606306	-0.286806
1	1:197139816:A:G	G	A	-0.259969	0.076269	-1.11749	0.225967	-0.804636	0.490706	-0.151492	0.247898	-0.536164	-0.418922	-0.697219	-0.810996	0.820655	-1.44592	0.349988	1.18087	2.14677	-0.164282	0.0430515	-0.492547
1	1:201043356:C:T	T	C	-0.800147	-0.0173844	-0.0155467	0.615967	-0.670928	-0.415678	-1.1614	0.118815	-0.0349535	0.629398	-1.42749	0.119354	-2.40191	-1.18811	-0.389107	0.471191	-0.0429084	-0.0795759	-0.722447	-0.823016
1	1:201043469:G:A	A	G	-0.713572	0.992939	-0.285797	0.535499	-1.20641	0.492144	-0.317128	-0.872441	-1.33222	-0.316301	-1.49838	1.51884	1.53154	0.112279	0.11151	-0.0314361	0.0157304	-0.580023	0.323636	0.136628
1	1:201047168:G:A	A	G	1.34397	-1.0595	0.500971	0.253859	0.671413	-0.870496	-1.93032	-0.29375	0.148708	1.10527	0.464376	0.128296	-1.19776	-0.653921	0.291475	0.144876	-0.585872	2.48655	-0.810537	-0.140196
1	1:201047518:C:T	T	C	0.557689	0.0593164	-0.0384078	-1.23943	-0.0750592	0.710781	0.530816	-1.54397	1.44506	-1.56518	1.33521	-1.56948	0.373328	0.630816	-0.562241	0.258553	-2.44092	-0.667599	0.338361	1.41323
1	1:201077983:A:G	G	A	-1.28586	1.27636	1.19215	-1.33832	0.293401	-0.0828317	0.773941	-0.834927	1.50215	-1.77333	0.8472	-0.187754	0.789401	1.38294	-0.330031	-1.00014	1.1647	0.31922	1.05908	0.533415
1	1:201143853:A:G	A	G	-1.37779	-0.503883	-0.481077	0.554641	-1.15608	1.2236	-0.512052	-1.2107	0.45235	-0.0285873	0.638978	-2.07144	0.912214	-2.05391	0.374652	-0.984737	-0.648939	0.121588	1.25839	-0.24367
1	1:201283738:C:T	T	C	1.01696	-0.382212	0.101246	0.250815	-0.502219	0.136431	-0.737496	1.06772	-0.863018	0.527942	0.590357	-0.284353	0.999156	0.478983	1.1237	1.11923	0.343759	1.88138	-0.22626	0.0176864
1	1:201316584:C:T	T	C	0.0142403	0.333786	0.0596868	-0.243632	0.0513345	0.702484	0.332586	0.379499	-0.0910424	-0.852554	0.28041	0.0613589	0.612795	0.43922	0.643441	0.178036	-0.731781	-0.53308	0.432138	-0.373894
1	1:201325782:C:T	T	C	0.801898	-2.93499	-0.344051	-0.612823	0.571609	-0.742078	2.31373	0.136574	-0.826666	-0.31678	-0.900317	1.14357	-0.175957	1.10343	-0.794075	-1.02183	2.81294	2.14035	0.00383925	0.892452
1	1:201365667:C:T	T	C	-0.656719	-0.380173	-2.04794	-0.726532	-0.0685035	-1.56236	0.428214	0.694491	-0.623354	0.240537	0.269087	-0.0539149	-2.62502	0.953509	-0.558973	1.10933	0.18559	0.870371	0.121164	-1.33813
1	1:202596820:G:A	A	G	-0.424511	0.382644	-0.242018	-0.329855	1.96663	0.705613	-1.07069	-0.958307	-0.239073	-2.80381	-1.2377	0.736756	-0.965078	-0.204854	-0.09395	-0.0364203	0.207298	0.248547	-1.062	0.490373
1	1:202600472:C:T	T	C	-0.501559	0.0559202	-0.492802	-0.77158	-1.55974	0.435214	0.0695872	-0.658078	0.746186	1.8367	2.58235	0.109207	-0.411602	-1.26829	0.28947	0.932907	-0.142769	2.15807	0.417451	-0.312954
1	1:203183673:T:C	T	C	-0.0463623	-0.458747	0.715892	-0.559329	-0.10091	0.156461	0.201266	-0.958345	-0.659422	-0.162564	1.8833	-0.398299	-0.100777	-0.851962	0.298544	-0.161918	0.340544	-0.0534258	1.04286	0.823737
1	1:203216965:G:C	C	G	0.0235787	0.027089	0.0526924	0.404473	0.196271	-0.224371	-0.542376	-0.257151	-0.465352	-0.394622	-0.264049	-0.057842	0.142647	0.232171	0.231247	0.820647	-0.23453	-0.131691	-0.244633	0.155563
1	1:203217822:C:CAGACCATGGCCCCGCCCAGTCCCT	CAGACCATGGCCCCGCCCAGTCCCT	C	0.0108048	0.0546857	-0.253947	-0.72723	-0.396974	0.053549	0.244386	-0.0365823	0.25702	0.492133	1.00221	0.965683	0.48959	-0.253701	-0.835128	-0.499645	0.540327	0.0476278	-0.490326	-0.20477
1	1:203683316:A:G	A	G	1.32019	-2.25002	0.360001	-0.455085	0.574528	0.79774	1.33247	0.0382633	0.202243	0.380092	1.4094	0.149966	-0.626698	-0.372432	-0.527411	0.412427	0.685221	1.09276	1.57647	0.845673
1	1:204162058:T:G	G	T	-1.0371	-0.460527	-0.42785	1.05002	1.22974	0.686198	-0.900614	0.549683	0.248942	0.776459	-1.27714	0.00321785	0.177059	1.65744	-0.475001	-0.282372	-0.801543	-0.452842	0.310887	-0.658578
1	1:204190659:G:C	C	G	-1.19908	0.64399	-0.338251	-1.31779	0.750994	0.117029	-1.71012	-0.874355	-0.157545	0.169825	-0.431319	0.314578	-1.21394	-0.657444	0.366075	-0.295848	-0.332985	-0.0997174	-0.449569	0.00285275
1	1:204190794:T:C	C	T	-0.110383	-0.273009	0.826289	0.942573	0.0584674	0.930827	-0.164692	0.107486	-0.75262	0.271408	-0.461051	0.305758	-0.0511382	0.0535725	0.444471	0.890892	0.928075	-1.38274	-1.2069	-1.12253
1	1:204532255:C:T	T	C	1.08842	0.21494	0.191661	-0.465692	-0.618257	-0.842488	-1.37058	-0.814269	-0.422637	0.456406	-0.469264	-1.2943	0.11688	1.02331	-1.70259	-1.31049	-0.750081	0.576293	1.31676	0.721987
1	1:205798757:G:A	A	G	-0.360937	0.735882	1.05983	-2.60128	-0.467985	-0.869928	1.46946	0.423229	0.701559	1.10209	-1.09669	1.39953	-1.70382	0.890127	2.28624	-0.0351351	-2.16424	-2.01318	1.03987	0.751422
1	1:205915146:T:C	C	T	-0.393611	-0.503988	-0.106608	1.57001	-0.16058	0.0414677	1.06305	0.364839	0.180142	1.28017	-0.608331	-0.767686	-0.0454235	0.0385771	0.0928297	-0.237142	0.526633	-0.328286	-0.265039	-1.83192
1	1:206110345:C:T	T	C	-0.425927	-0.538899	-0.571667	-1.11978	2.12296	-1.02375	0.521572	1.10554	-0.933092	-0.202447	1.03097	-3.07151	-0.178389	0.194622	-1.06432	0.866942	0.751001	0.686419	0.572669	-0.717366
1	1:206116320:C:G	C	G	-2.73353	-14.7234	6.72945	0.784632	-0.841562	0.754761	1.0681	0.46096	-0.409892	-0.893638	0.37881	1.01279	-0.0366977	0.320305	-0.438201	0.487129	0.950898	0.68466	-0.963004	-0.508318
1	1:206430185:G:A	A	G	-0.136065	-0.968964	0.933484	0.522406	-0.897511	1.05217	-1.1716	-1.74018	1.33046	0.3179	1.26031	-0.173232	-0.77145	-0.0333817	1.70467	0.383633	2.6459	-1.07823	1.22773	0.557358
1	1:206461084:A:G	G	A	0.161967	1.42057	2.80059	-0.607924	-1.23849	0.781984	-1.60969	-0.275186	0.939016	0.70513	1.12092	1.53284	0.834262	-0.371142	1.93206	-0.0509957	0.69967	-1.41752	-0.817834	0.49399
1	1:206842612:T:C	T	C	1.14972	-0.661918	-0.174995	0.00814921	-0.0437336	1.44963	-2.04496	-0.761487	-0.600112	-0.975153	-2.11756	0.0985821	0.024519	0.0394414	2.47376	0.433515	-1.12022	0.957626	0.805069	-1.61372
1	1:206935822:G:A	A	G	-1.66734	-0.400334	0.267668	1.21546	1.04036	-0.223888	-0.293062	0.488635	-0.0664038	-0.349419	-0.356536	-0.190198	-0.230292	-1.11377	-0.62969	1.95021	-0.424023	0.671403	-0.349351	0.124762
1	1:207124335:T:C	T	C	-0.5811	-1.00186	-0.773666	0.036784	-0.681172	0.749956	0.333606	-0.633194	0.187998	0.500012	-0.491073	-0.865723	-0.0922334	0.499263	-1.17533	1.13362	-1.86317	-0.973807	1.75821	-0.570519
1	1:207131555:T:C	C	T	2.26977	0.0478082	-0.904187	-1.12436	-0.489837	-0.468665	-1.07009	0.380612	-1.5649	1.85487	0.00665376	0.970137	0.172684	-0.273536	0.924994	-0.808951	-0.262864	1.74332	0.341729	0.422883
1	1:207474828:T:C	C	T	0.0770826	0.971892	1.47155	0.36558	1.64336	-0.140808	1.31767	-0.0562733	-0.170896	-0.284559	0.114772	-0.659646	0.540688	0.380891	0.459249	0.711495	1.64591	0.510895	0.565741	0.855611
1	1:207480019:A:G	G	A	-1.76234	-1.88899	-0.679907	0.335831	-0.896446	1.29964	0.455123	-0.142544	0.313557	-0.637341	1.14905	-2.02586	-0.336852	1.08504	-0.347485	-1.42047	-1.52554	-0.85997	2.77985	-0.192261
1	1:207580276:A:G	G	A	0.68908	-0.863525	0.810524	0.9777	-1.86149	-1.59199	-0.561716	2.12128	-0.693715	-0.458217	-0.387302	0.208347	0.614882	0.464907	1.281	-0.424338	0.792821	0.29684	0.475197	0.941081
1	1:207609362:A:G	G	A	0.807497	-0.217173	-0.949077	-0.0769067	-0.577637	0.595786	-0.577074	-0.402991	0.466944	-0.0983475	-0.999915	0.663995	-0.367236	-0.0513488	-0.573065	0.484588	-0.148927	1.59906	-1.99242	1.12708
1	1:209625908:A:G	A	G	0.0878692	2.38003	0.701096	-0.931706	0.43707	0.944256	0.400133	0.634704	0.234913	-0.370989	1.12758	-0.945621	0.81522	0.220326	0.373681	-0.427585	-0.403677	1.414	-0.628263	0.0312558
1	1:209650009:G:A	A	G	-1.37522	0.480072	-0.502624	-1.90647	1.10357	-0.608187	0.859833	0.203306	0.775939	-0.585963	-0.201831	0.963463	0.81825	-0.608378	-0.337399	1.16839	0.288943	-1.23968	-0.756314	-1.0261
1	1:209796557:G:C	C	G	0.116929	0.24638	0.383657	0.763092	0.227989	0.902087	-1.08242	-0.573897	1.93443	0.24607	0.755467	0.535961	-2.33321	-0.197943	1.1338	-0.130621	-1.42039	0.399604	1.45347	-0.525358
1	1:210161320:GTTAATT:G	G	GTTAATT	2.79557	0.623699	-1.42802	0.374806	-0.702745	-0.82932	-0.6544	0.271941	-1.43476	-0.772082	-1.92698	0.72034	0.722465	1.16293	1.31448	1.08584	-0.914791	-1.82171	-0.363338	1.53067
1	1:210163239:CTAAT:C	C	CTAAT	-2.62373	0.0688396	1.09003	0.00762328	0.714967	-0.737157	0.926305	0.368634	-0.0565684	0.686764	0.107649	0.452531	-0.429099	-0.457369	-1.64853	-1.1243	-0.479662	0.958636	-0.932369	-0.214286
1	1:212895062:T:C	C	T	-0.545307	-0.518189	-0.462868	0.423666	0.864434	-0.025653	0.645341	-1.91002	-0.224839	0.14545	1.75356	-0.888047	-1.28032	1.76684	-1.20865	-0.524132	0.292017	-0.719991	-1.49048	0.269235
1	1:214397908:A:C	C	A	0.612748	0.849483	-0.531895	0.329656	-0.163262	2.25577	-0.654674	-0.334387	0.475157	-1.09265	0.321696	1.10974	-0.103711	0.790611	-0.250846	0.774825	-0.0833348	1.63359	-2.41668	0.695738
1	1:214401779:T:C	C	T	0.839846	0.77212	0.318368	0.112589	0.573683	-1.41995	-0.0933065	1.33394	-0.118678	0.346142	0.235416	-0.132566	-0.679538	-0.58271	0.843714	-0.328201	0.752085	0.343692	-0.360161	0.40387
1	1:215675245:T:C	C	T	0.262235	0.100128	1.94085	1.13731	-0.808209	0.517607	-0.0336618	-0.741045	-0.820682	0.668752	0.148136	0.0867063	-2.4604	-0.162149	0.991895	0.0753804	-0.0464343	1.50282	1.72855	-0.271799
1	1:215675299:T:C	T	C	1.68256	-0.543502	-1.62203	-1.61242	0.283303	-0.809626	0.0715316	0.994327	0.369527	-0.0830592	0.501318	0.415515	1.60289	1.25161	-0.465464	-1.27543	-0.866217	0.0990346	-1.5968	0.783716
1	1:215758586:T:A	A	T	0.1063	0.9704	-1.70931	-0.370157	0.289576	-0.747273	-1.39122	-0.00563613	-0.553367	0.609963	-0.97361	0.971837	0.00835395	0.166621	-0.780476	-0.956065	-0.124644	1.421	-0.0426658	1.08207
1	1:215900163:C:T	T	C	0.548035	0.755971	1.36937	-0.916986	-0.0437742	-1.84781	-0.533175	0.797539	-0.999393	-1.23273	1.28009	1.41849	-0.936241	-0.00194144	0.907367	0.213943	0.724849	0.312069	0.378413	1.66309
1	1:216046439:A:G	A	G	0.00601019	-0.552126	1.64405	-1.26615	-0.682568	-0.789311	-1.59055	0.603631	-1.00966	-0.324122	0.111727	2.31038	0.436866	0.104912	1.19478	-0.201872	0.630941	1.18272	-1.99088	0.63934
1	1:216084871:A:G	G	A	-0.619121	1.23139	-1.90339	0.818079	-1.07782	0.0721169	0.668465	-1.1271	-0.394256	-0.641243	1.10764	-0.365663	-0.202334	-2.13019	0.512404	-0.0485872	-1.48103	-1.02324	0.564254	0.114977
1	1:216198592:A:C	C	A	-0.0636148	-1.3617	0.0891536	0.358559	0.728835	1.14076	-0.597595	0.172088	-0.0102002	1.09932	-0.11622	-0.950578	0.0764118	-0.618901	0.296051	-1.43909	0.490312	0.908335	-0.821898	0.254878
1	1:216519327:C:T	T	C	-1.50925	-1.3401	-2.15453	-0.894715	-1.66429	0.701878	-0.871335	-0.808416	0.316434	0.203647	-2.23917	-0.000484927	-0.763981	0.854173	0.0470101	0.0982195	0.629743	-0.152423	-0.767807	0.239811
1	1:220157863:C:G	G	C	0.366846	-1.03514	1.05965	0.426465	0.693264	1.55885	0.228061	0.221847	-1.31585	1.95429	0.316291	0.055344	0.555317	1.22643	-0.951812	0.99976	0.988875	-0.815107	1.21624	-0.179002
1	1:220880203:T:C	C	T	0.877555	0.140834	1.48796	0.576364	1.68366	-0.218555	-0.8748	-0.161151	-0.0842377	-0.922122	0.719556	-1.12239	0.0435152	-0.056571	-0.155395	0.59601	-0.183774	-0.183815	-0.334463	-1.26541
1	1:220884320:G:A	A	G	1.80761	0.963029	-0.798665	-0.844846	-1.72848	-0.653457	0.00744273	0.433932	-0.409548	0.416149	-0.654051	-0.322793	0.515323	0.320043	1.51739	-0.672893	-0.0250763	0.232752	-0.266385	-0.016113
1	1:220884397:C:G	G	C	-1.2431	-1.18576	-0.48565	-0.150198	0.494242	-0.909386	1.10917	-1.15248	-0.626689	-0.840856	-0.656338	0.665646	0.219199	-0.209083	-0.925391	0.561301	0.441602	-0.338362	0.65569	1.51231
1	1:222629034:A:G	G	A	0.830546	-1.06556	-0.00645896	0.903988	0.759136	-1.22155	0.225935	-0.564347	-1.47489	-0.0293598	0.867341	0.85458	0.72327	-3.11318	-0.212713	-0.921734	-1.19461	-1.25271	1.1772	-2.27624
1	1:222629461:T:G	T	G	0.367151	-0.126491	0.601148	0.113815	-0.663087	-1.40544	1.04474	-1.12796	-0.521586	-0.369727	1.46512	-0.186164	1.17273	-4.07584	0.501789	-0.898121	-1.84275	-2.54841	1.96472	-2.23177
1	1:222629584:C:T	C	T	-0.522495	1.19371	0.921531	-1.00282	-1.99453	-0.546106	1.2931	-0.979373	1.12593	-0.523422	1.09744	-1.39423	0.840687	-2.14218	1.03886	-0.165439	-1.24541	-2.24174	1.45332	-0.429584
1	1:222660196:C:G	G	C	-2.1905	-0.738323	0.0694854	0.953046	1.63651	0.178035	-1.50762	1.81373	0.461894	-0.880285	-0.180733	0.113583	-1.48519	0.25844	-1.21842	0.537413	0.955118	-1.35123	-0.463698	1.41582
1	1:222942898:G:A	A	G	-0.177723	-0.353918	0.408234	-0.417578	-0.328048	0.229838	-0.755705	-0.51397	-0.624466	1.37981	-1.19627	2.82484	1.82941	0.836398	1.14992	1.43055	-1.0702	0.909887	-0.406437	-1.9115
1	1:222943130:G:A	A	G	0.461915	-0.37304	-0.0722335	-0.0924844	1.44715	0.594348	1.5667	1.00765	-0.760738	-0.191215	-0.580507	-1.21592	0.171091	1.66717	-0.97533	-0.443721	0.59586	-0.516823	-1.03196	0.512538
1	1:223004232:A:G	G	A	1.33426	-0.923681	-0.0594327	0.802152	1.21981	1.33821	1.81744	0.499064	0.450759	-0.0238699	-1.42836	-0.61273	-0.226903	-0.0399993	0.0751958	-0.0210204	0.542304	1.34259	-0.801645	0.0221606
1	1:223005136:G:A	A	G	-0.0665958	1.42838	-0.597942	-2.12316	-0.83935	-1.41876	-1.01476	-0.978395	-0.143969	0.515336	0.83168	-2.08374	-0.151827	-1.75694	0.710846	0.688134	0.472076	-0.468022	-0.732031	1.05006
1	1:223110509:T:C	C	T	-1.36368	0.242466	-0.822746	-2.22763	-2.15736	-1.7052	-2.38102	0.828037	-0.348778	0.294073	0.157513	1.18691	0.300857	0.576739	-0.894492	-0.142907	-0.826343	-0.859394	-0.74422	-0.765284
1	1:223111257:T:C	C	T	0.061356	1.47492	-1.19359	1.06364	0.892163	0.551965	0.116183	0.207612	0.51101	0.611654	-0.697754	-0.37878	0.509336	-1.56861	-0.805332	1.06902	-0.442692	0.902236	-0.496662	0.268364
1	1:223111858:G:A	A	G	0.440488	-0.744842	0.591032	-0.502259	0.204099	-0.0512247	1.54332	-1.00759	-0.932941	1.80955	-0.507109	-1.19855	-0.651757	-0.336666	0.99764	0.239467	-1.09042	1.27775	0.464454	-0.205203
1	1:225412467:C:T	T	C	0.829487	-0.575327	1.52855	1.47375	0.176437	0.337269	0.795428	-0.227279	-0.171714	1.62487	1.04281	0.517796	0.143738	-0.309572	0.256076	-0.434559	0.361369	0.812753	-1.09149	-0.592697
1	1:225419442:C:T	C	T	-0.0602541	1.23897	-1.12056	0.807661	1.22287	-0.909377	1.02539	-0.260616	0.340781	-0.22048	-1.23762	0.900452	-0.106083	1.14284	0.798654	0.170142	-0.318858	-1.22239	0.676924	0.994237
1	1:225831952:G:A	A	G	-0.726905	0.634184	0.144599	0.263922	0.0469091	-0.659079	-1.31992	1.31765	-1.4046	1.43926	-0.803854	0.968072	0.0571434	-0.0618832	0.138672	-0.450186	0.59564	-0.0658819	1.0078	1.00546
1	1:225839847:C:T	T	C	0.16203	-0.773225	0.253429	-0.112482	-0.174555	-0.311041	1.06046	-1.32871	0.764554	0.734709	2.50167	-1.01509	0.856748	-1.08429	-0.054066	0.2857	1.6704	-1.2351	-1.63712	0.556126
1	1:225844528:C:T	T	C	-0.0236951	0.171818	2.16282	0.414613	0.0506146	-0.744917	1.03844	1.00493	1.05077	-0.886926	-0.524858	0.443079	1.26681	0.200906	0.171226	-1.36165	-0.132652	0.897836	2.17625	-0.775041
1	1:226367601:A:G	G	A	2.2239	-0.139982	0.294254	0.431045	-0.587038	-1.47104	0.923904	-0.0418871	0.426497	-0.0209993	2.5796	0.735281	0.524321	0.463847	-1.11039	0.547254	0.714315	1.02074	0.5527	-0.0384063
1	1:226392320:G:T	T	G	-0.517058	0.0383222	1.81942	1.30558	-0.0169756	0.66348	-1.00553	1.2189	-0.35393	-1.41955	-1.65637	1.01828	-2.6904	0.864258	-1.95698	0.327888	-0.30176	-0.856139	-0.0379985	-0.373201
1	1:226883824:C:T	C	T	0.454085	-2.32283	1.37264	-0.823976	-1.72568	1.05458	-0.176456	-2.0428	-0.196838	0.7807	-1.2913	-1.74741	0.150328	-1.6909	-0.080968	-1.7869	-0.380096	-0.199155	0.097553	-0.310237
1	1:226961502:G:A	A	G	-1.09714	0.458856	-1.56453	0.142931	2.39736	-0.196529	1.14269	-0.466552	-0.825745	0.562062	-0.460569	1.1474	1.25948	0.210883	1.50825	1.75154	1.71883	-0.37463	0.14353	2.38593
1	1:226984589:C:T	T	C	-0.96922	0.747144	-0.835092	1.03864	2.2253	-0.211411	-0.541686	0.714733	0.601473	-0.466273	0.788131	1.87346	0.625151	1.22786	-0.0949162	0.436931	2.05394	0.800371	-0.667126	0.793038
1	1:228158211:CGAG:C	C	CGAG	-0.0841928	0.0798066	-0.230945	-0.741086	0.05326	-0.374316	-0.526032	-0.0658749	0.100274	0.103506	-0.209475	-0.309058	-0.0843369	-0.444135	-0.0212483	0.399397	0.220473	-0.417276	-0.0463654	0.474657
1	1:228283294:G:T	T	G	1.7812	1.05604	-1.69491	2.41578	-0.219873	-1.49778	0.256146	0.194108	0.0120983	-0.0482798	-0.452848	-0.92731	-0.915466	0.382165	-0.695607	-0.952135	-0.243506	0.182115	0.250191	1.02132
1	1:228371191:C:T	T	C	2.21609	-0.564939	-2.07566	-0.249414	-0.522659	0.405194	0.205477	-0.728157	1.67925	-0.500684	0.102931	-0.816743	-1.15095	-0.344095	-0.897151	-1.25611	0.436756	-1.02073	-1.53769	1.08524
1	1:228372293:C:T	C	T	-0.384663	1.17801	-0.0418031	1.21855	-1.05632	-1.17544	-0.631858	0.7157	0.243019	1.76421	-0.489963	0.0481331	1.19664	-0.639075	1.04326	0.0619182	-0.148015	0.0927139	2.47048	-1.54627
1	1:228425191:G:A	A	G	-0.656574	-1.15058	1.78312	-1.44361	-0.290282	0.593836	0.576044	0.0238051	-1.21493	-0.212334	-0.824564	-0.774418	1.34449	0.68572	0.122523	1.94231	0.583518	0.348194	-1.2489	0.516584
1	1:229432885:A:G	G	A	-0.875367	-0.826915	-0.158265	0.377602	0.0374099	-0.370361	-1.05274	-0.084184	-1.03252	-0.988551	0.401775	-0.559016	-0.0518288	1.46934	1.95414	0.316996	-0.201857	0.586768	-0.0010703	-0.612711
1	1:230249224:G:A	A	G	0.642889	-0.603171	-0.324735	1.21347	1.49895	1.72808	-0.381272	0.280651	1.84873	0.983283	0.811932	0.299417	0.925491	1.61364	0.000276489	0.43787	1.28494	-1.31545	-1.49107	-0.224915
1	1:230279402:G:A	A	G	0.392901	-1.64925	1.14471	0.213538	-0.642228	-0.50149	1.38828	1.09906	0.0264307	0.389086	0.907001	2.99057	-1.15097	-0.0897328	0.0575961	0.591031	0.176032	0.739915	0.00417802	-2.90191
1	1:230705941:T:C	T	C	-0.546876	1.61365	2.42196	-0.0138274	-1.85961	-0.277836	0.911033	0.288364	-0.364849	0.914849	-2.2298	0.739675	-0.595388	-0.2612	0.849579	-1.54273	0.273766	0.026276	1.18865	-1.11072
1	1:230710048:A:G	G	A	-0.209968	-1.8241	0.213037	0.746676	1.56646	-0.00425306	-2.03334	-0.487465	-2.52906	-1.48294	0.368469	0.326221	-0.18634	0.477411	-1.50946	1.68777	0.157604	0.363406	0.0496061	1.7318
1	1:230710231:G:A	A	G	0.790095	-1.66019	-0.970464	-0.371514	0.120182	-1.08029	-2.19089	-0.823423	-1.5948	-0.884926	0.542854	0.042007	-0.441406	0.0840667	-1.4335	2.81409	0.35611	0.491285	0.63444	2.26008
1	1:231272345:A:G	G	A	-1.94753	1.58712	-0.02409	-0.36487	-1.3067	-0.398434	-1.57773	-1.35592	-1.46718	-0.0569452	0.30372	0.0718886	-0.0933086	0.578151	0.509577	-0.753149	0.040168	0.0554219	0.14476	-0.806974
1	1:231694549:G:A	A	G	0.279933	0.25792	-0.240064	-0.804671	0.550918	-0.905464	-0.178182	-0.271737	0.380836	-0.041906	1.27384	0.512227	0.0386233	0.27999	-1.21598	1.48313	-2.32132	0.961633	-2.24697	0.400486
1	1:231770843:C:T	T	C	0.399411	-0.188615	0.527351	-0.342574	-0.110533	-0.117114	1.17785	-0.422494	1.67684	-2.08751	0.0689926	-0.47034	-0.415203	0.0459834	-0.81238	0.519517	1.02116	-0.933191	0.707668	-0.255541
1	1:231795302:T:C	C	T	0.0152389	0.135373	0.182713	1.05431	-1.38525	0.260183	0.282156	0.065067	0.870128	0.869795	-1.68627	0.0525472	-0.295764	-0.379381	0.0624667	1.66889	1.53945	-1.05545	0.839143	-1.44436
1	1:231866586:C:G	G	C	-0.597653	-1.49913	-0.437704	0.338447	-0.26856	-0.142193	0.407876	0.810512	1.07728	1.05865	-0.264637	0.216627	1.12317	-0.662624	-0.448351	-0.795705	-0.153163	-1.73375	-0.791857	1.85728
1	1:232008852:A:T	T	A	1.25293	-1.04535	-0.634697	-1.52166	-0.540144	1.48147	-1.21198	0.0492213	0.472632	0.111275	-0.777762	-0.193449	-0.0174015	-1.4806	0.283215	1.05108	-0.494973	1.20573	0.0266651	-0.564293
1	1:235791850:G:A	A	G	-1.33934	1.82038	-0.518155	-0.494005	0.0888652	1.81976	-0.153702	1.70502	2.18285	0.373149	-0.469528	-1.49841	0.146859	-0.795085	0.820601	0.509032	0.837019	-0.356404	0.882253	-0.627703
1	1:235977874:T:C	C	T	-0.00742588	-0.136629	-0.108483	-0.134117	-0.192291	-0.121152	0.550018	-0.217216	-0.112666	0.703521	0.668162	0.572742	0.256131	-0.401617	-0.434456	-0.529197	-0.389234	-0.445271	-0.592699	0.0449362
1	1:236017280:C:G	G	C	1.08777	-1.45674	0.0405631	0.517224	-1.16994	-0.01329	-2.06507	-0.330616	0.868952	-0.696164	2.03859	1.49812	-1.58824	0.273229	-0.817263	1.0349	-0.548264	-0.948571	0.297062	1.41417
1	1:236048738:G:A	A	G	-1.56215	1.29487	-0.159293	-2.11475	-0.348834	1.17023	-1.3268	1.37548	0.203661	-0.334633	0.527101	0.0913388	0.809954	-0.973144	-0.437185	1.18093	-0.131269	-0.822912	0.0706162	2.31401
1	1:236394471:G:A	G	A	0.228207	-0.433177	1.18685	1.18198	-0.595476	0.911914	0.175388	1.04416	-0.0756357	0.435816	0.203608	0.0141679	1.81296	-1.67295	0.987604	-1.40578	0.391678	-1.60674	0.475822	1.79383
1	1:236482370:C:T	T	C	0.0522403	1.01141	-2.18945	-0.785066	-1.21331	-0.469272	0.462056	1.08937	-1.19203	-0.548344	3.41873	0.992623	0.525795	0.526333	-0.0710467	0.581	0.839229	-0.11459	0.325412	-1.60445
1	1:236762544:G:A	A	G	1.19451	0.149001	-0.759525	-0.276304	0.278711	-2.24697	0.22485	-0.292281	-0.689145	1.01447	-1.57365	0.530056	-0.114904	-1.13199	-0.426915	-0.24738	0.559095	-1.62123	1.65791	1.1712
1	1:236891269:A:G	G	A	0.774918	-0.0341527	1.30054	-0.419411	0.353561	0.165746	0.955765	-1.10296	-0.188605	0.838392	0.112977	-0.563341	-1.79828	-0.808222	-0.978104	0.0400713	-0.107648	0.289526	-1.94147	-0.171896
1	1:237377315:A:C	C	A	1.63965	-0.783653	-3.17608	0.186189	-0.84365	-0.671972	-0.146911	-0.745151	1.42462	0.437326	-0.0312157	-0.437015	1.00056	0.247142	-0.782346	-0.0220499	0.680005	-0.820484	-0.354427	-0.548909
1	1:237388076:T:A	T	A	0.0935397	-1.08439	-0.558749	-0.481132	-0.768253	-0.257302	1.89433	-0.377946	0.210687	0.569795	-1.88006	2.43098	0.974889	-0.625056	0.55599	0.368355	-0.750431	-1.55589	-0.386093	0.711514
1	1:237423084:T:C	C	T	-0.499442	0.272237	-0.58406	-1.1821	0.422195	0.304003	-0.278921	-0.00370677	0.915733	-0.199756	-0.13107	0.348923	0.0735229	1.07958	-0.829799	0.50938	-0.58104	1.42092	-0.0941694	0.710475
1	1:237454457:C:T	C	T	-0.741001	-1.82275	-0.285451	1.17102	-1.05245	1.58154	-0.209167	0.477433	2.79908	-0.847613	0.771607	0.253536	1.06859	2.08809	-0.89133	0.16498	0.759251	-1.38176	-0.488725	-0.349936
1	1:237651483:C:T	T	C	0.898832	0.113845	-0.507103	-0.781377	-0.182117	-0.940291	-1.01665	-0.497862	-0.554071	0.0409417	0.500334	-0.339839	-0.841283	-1.33842	0.732839	-0.124646	0.943706	-1.55168	0.324568	0.25295
1	1:237678090:A:G	G	A	-0.342877	0.742901	2.4096	-1.05132	-1.42076	0.717412	-1.38123	0.661689	-2.10494	-0.705527	1.58763	1.29057	-0.106834	-0.424358	-1.93288	0.800572	1.63241	1.43202	-1.06261	-0.776952
1	1:237783664:T:C	C	T	0.551689	-0.501477	-0.234665	1.03413	-0.288795	0.394493	1.71957	-1.19214	1.11223	1.34739	0.943978	-1.09848	-0.95151	1.21489	0.611883	-1.91812	-0.486443	0.532974	1.28384	-0.164526
1	1:237793861:A:G	A	G	-1.09903	-0.071991	0.729028	-1.76251	0.774274	0.765339	-2.0099	1.15737	0.174193	-1.65844	-0.153265	0.16919	0.539015	-0.256943	0.811329	0.39275	0.41738	0.739363	-0.919721	0.756279
1	1:240092268:GGGC:G	GGGC	G	-0.777139	0.557857	-0.265603	-1.45111	0.453865	-0.0424631	-1.19394	-0.608937	1.05732	0.16102	-0.766373	-0.203371	-1.14623	-0.359278	-2.03225	-0.532636	1.42231	-0.617259	0.473798	-0.980536
1	1:240177968:A:G	G	A	-0.172299	-0.965571	1.03154	1.38575	0.393964	2.25054	0.29086	0.653807	0.197416	-0.719931	2.12243	-0.482215	0.399067	0.942843	1.66361	0.0225342	1.55178	0.648762	-0.128841	0.584134
1	1:240207613:TGCCCCCTCTACCCGGAGCGGGAATACCTCCTCC:T	T	TGCCCCCTCTACCCGGAGCGGGAATACCTCCTCC	-0.0450115	-0.083547	-0.0395626	-0.746259	0.0410234	0.196982	0.524167	0.0270852	0.226845	-0.405886	-0.75886	0.018145	0.436541	0.108575	-0.212905	-0.400589	-0.471272	-0.131738	-0.302949	-0.698139
1	1:240329434:G:A	A	G	-0.713518	-0.429678	1.26672	0.256123	0.965759	-1.38287	1.19791	-0.214051	-0.59903	1.74547	-0.509551	2.49448	-0.587692	0.916017	-0.703824	-0.599053	0.271654	1.68872	0.129164	-0.991287
1	1:240811913:T:C	T	C	-0.994303	-0.740629	0.103997	-1.72413	-0.786941	-1.08904	0.559825	0.768929	-0.59478	0.276197	0.694717	0.553569	-0.406915	1.22015	-0.25454	1.55222	-1.04937	0.187909	-0.140034	0.107724
1	1:241866849:A:G	A	G	-0.538235	0.17981	0.500194	1.17062	1.8497	-0.422568	0.700673	0.0245011	0.180118	0.287618	0.725649	1.54312	-0.759031	0.229041	-1.00479	0.580048	1.0419	-0.527703	1.40829	-0.275352
1	1:241878999:G:A	A	G	0.404776	0.91123	0.799877	-0.561533	0.594353	-1.06587	-1.27852	0.251188	0.699571	0.888403	0.0761937	0.726483	-1.24363	0.67614	-0.359348	-1.28745	-0.654368	0.558835	-1.09601	-0.807807
1	1:241885372:C:T	T	C	0.753731	-0.306665	0.755225	-0.634799	0.281447	0.688399	-0.686699	-1.03105	-0.925895	0.0628248	-1.85679	-1.45737	0.917304	-0.528957	-0.936142	-2.07616	-1.04026	1.59393	-1.42357	0.423726
1	1:243415810:G:A	A	G	0.713216	0.851911	-0.0924382	0.374223	-0.0816144	0.462433	0.729081	0.907806	-0.895238	0.742221	-0.208037	0.3605	-0.0353953	-1.30365	-0.447621	0.261298	-0.571535	-1.07696	0.307272	1.06611
1	1:244864047:C:T	T	C	1.80525	1.44761	-1.02443	-1.80895	0.774795	1.60736	1.14368	-0.974923	0.834426	0.216296	1.10684	2.3368	0.152425	0.681208	-0.697931	0.631589	-0.495204	0.242142	-1.1808	-0.900607
1	1:245858639:T:C	T	C	0.737415	-1.36124	-0.71806	-0.566175	0.466153	-0.40642	0.37193	2.32212	-0.100033	-0.690868	-1.77159	0.662933	0.163538	-1.08852	-2.30355	-0.0941475	-0.581692	0.0207127	-2.20824	0.620094
1	1:246507179:C:G	C	G	-0.48513	-0.510627	-0.528623	-0.587116	0.471768	0.493334	-1.45982	0.0557422	-1.58937	0.252632	0.630033	2.33555	1.65272	0.571178	-0.831937	0.150303	0.406799	-0.172311	1.83086	-0.461648
1	1:247424106:C:T	T	C	0.175607	0.531624	0.0277095	-0.715818	-1.60627	-0.46846	-1.44956	1.47821	-0.032905	0.828532	0.17143	0.362507	0.430211	-0.617834	-1.21181	0.599605	-0.909651	1.21048	1.76019	-0.419328
1	1:247424229:A:G	A	G	-0.410462	-0.284301	-0.711556	0.377278	0.247518	-0.708832	2.51135	1.17688	0.641189	-0.137605	2.25424	0.0427392	-0.333383	1.22848	-1.03646	0.212502	-0.266621	-0.851383	-1.19769	0.87996
1	1:247424751:C:T	T	C	-0.580912	-1.80446	-0.359377	0.050703	0.331055	1.20475	1.34598	-1.61949	-0.415599	1.17785	0.436913	-1.42513	-0.264423	1.342	-1.87716	-0.165786	-1.10591	1.06882	1.54033	-0.613831
1	1:247672905:T:A	A	T	0.0293121	0.0891315	0.0103858	0.297002	0.462539	-0.495692	-0.210196	-0.186524	0.497064	0.110593	-0.330829	-0.160319	-0.255257	-0.330202	-0.0259817	0.789167	-0.162332	0.508416	0.366266	0.710725
2	2:1083634:C:T	C	T	-1.15802	-0.699625	-0.533434	-0.489967	-0.048966	0.629561	-0.892883	0.821574	-0.939787	-0.65614	0.0668098	-0.291675	-3.78367	-0.0800887	0.244718	-0.906034	0.547597	0.315553	-0.461443	0.0188621
2	2:1209110:C:T	T	C	-0.854474	-0.53149	-1.42046	0.107075	-0.852592	-0.484889	-0.3484	0.205239	1.7264	2.16514	1.05316	1.86433	0.473743	-1.57949	1.41658	0.325542	0.150283	-2.21131	1.48033	-1.82382
2	2:1316371:C:T	C	T	0.224487	-0.014698	-1.10439	0.347747	-0.199462	0.422486	-0.435722	1.0371	0.019592	-0.029718	1.30504	-1.50439	0.299591	0.270197	0.316237	-0.315089	0.871592	-1.73052	0.808672	0.845896
2	2:1414420:C:G	G	C	0.0582428	-0.147292	0.482248	-0.212014	-0.174387	0.964911	0.157688	-0.0731378	-0.853755	0.0811387	0.434709	0.493561	0.147394	-0.158411	-0.166626	0.0833984	-0.0843007	-0.054441	-0.287921	-1.04182
2	2:1477383:G:T	T	G	-0.493797	-0.19706	1.47175	0.965537	-0.689203	-0.998917	2.02159	0.794446	-1.16694	0.0368942	-0.158244	-0.0463233	-0.737147	1.43355	1.20259	-0.654108	2.30003	0.408655	2.11085	0.694672
2	2:1643399:T:C	T	C	0.764697	2.17496	0.186589	-0.8765	-0.153263	0.9836	0.684082	0.186537	-0.129454	-0.55045	-1.23775	-1.27569	-0.625328	1.11053	-0.590226	-1.93589	-0.594063	-1.5433	2.20814	1.21968
2	2:1648888:G:A	A	G	0.0791238	-0.990173	0.421128	0.560352	-0.698493	-2.09039	-0.979813	-1.09738	0.690081	-0.613402	0.0855985	0.273075	-0.619812	-0.114473	1.25172	-0.491897	0.493189	-0.717819	-1.2871	-0.78698
2	2:1801717:A:G	G	A	0.0158084	-0.11454	0.503313	-1.8276	0.152199	0.20843	-1.37273	0.62765	1.55652	-0.397303	-0.210468	-0.158278	-0.166585	0.324605	1.41687	0.326834	-1.85626	0.169831	-1.35391	-1.03155
2	2:3626058:G:A	A	G	0.931565	2.23987	0.765749	1.08609	0.0361809	-0.247892	0.0513688	0.288211	0.849739	-1.62726	-0.0350614	0.634665	-0.734631	0.802047	-1.1689	-0.448423	-0.368663	-1.30167	1.49808	1.19389
2	2:9494727:A:G	A	G	1.57711	-0.873172	0.523207	0.718602	1.50849	0.329601	0.50917	-0.664027	0.705809	-2.10752	-0.290323	1.28297	-0.152676	-0.394285	0.542162	-0.505409	-0.824692	0.131593	0.694995	0.481574
2	2:10046292:A:G	G	A	-1.40408	0.86031	0.82431	0.819794	-0.821004	0.219235	-1.91157	0.609748	2.01507	-1.04553	1.46551	0.524392	0.474266	0.501034	0.480268	1.09724	0.651543	0.880074	0.610818	-0.428348
2	2:10048522:A:T	A	T	-2.0459	1.17976	0.305475	-1.02177	0.754711	0.271149	1.6693	-0.13699	-0.459933	0.911172	-1.25354	-1.00782	1.21019	0.191013	0.77527	0.421938	-0.748082	-0.31168	-0.461431	-0.625539
2	2:11211739:T:C	C	T	2.22564	-1.84367	0.093275	0.480603	1.79719	-1.44112	1.69659	0.547275	0.490516	-0.568051	-0.816974	-0.973116	-1.3372	-0.285244	-0.851239	0.193355	-1.4226	-0.0597236	-0.0281701	-0.312265
2	2:11218994:G:T	G	T	0.11253	1.14291	-0.561118	-1.19196	-1.78116	1.02777	0.462607	-0.0474204	0.224111	1.25403	1.42772	0.373488	0.34946	-0.841137	-0.331857	1.55556	-0.167334	1.29596	1.00101	-0.0620809
2	2:11771635:C:T	T	C	-0.989294	0.394537	0.928483	0.472637	1.39388	-0.0979074	-0.0840615	-1.0724	-0.691852	0.192521	-0.704494	-1.13352	0.305289	-0.232541	1.45968	1.38148	1.96605	0.0653951	0.270821	-1.32297
2	2:11802956:C:T	T	C	0.201703	-0.0905676	1.48345	0.0127336	0.318029	-0.129108	-0.0628318	0.155718	0.197383	-0.208621	0.00659538	-0.383053	-0.643824	0.240478	-0.669773	-0.89797	0.314312	0.546657	-0.452106	-1.08749
2	2:15232438:C:T	T	C	-0.187341	-0.660921	-1.16422	0.359856	-0.00358795	0.424224	-0.328925	0.87612	1.71195	-1.08526	0.434923	-0.100153	0.345575	1.34284	-1.84614	0.225725	0.0270999	-0.426038	0.695306	0.405994
2	2:15467718:T:C	T	C	1.76431	-2.79909	0.19145	-0.494204	1.72562	-0.914527	-0.296833	-1.02904	1.58018	-0.915186	0.94417	-1.78948	-0.917411	-0.168737	-0.758487	0.211612	0.417231	1.49598	1.7813	-0.956596
2	2:17932241:G:A	A	G	1.88083	-0.40651	-0.0018273	-0.199969	0.185042	-1.04929	-0.111665	-0.452958	0.519827	-0.16249	0.872555	-0.184969	-0.705707	-0.944913	-1.47147	0.279691	0.65369	0.755133	-0.491369	0.718186
2	2:18576235:G:C	C	G	-1.43968	-0.414806	-2.00755	0.620865	1.44927	-0.617072	-0.65369	-1.15861	-0.298333	0.440782	0.822819	0.759797	-0.282928	-0.492197	0.274119	1.67577	1.35756	-0.196581	0.0452797	-0.412387
2	2:19989254:T:C	C	T	-0.630976	0.137783	0.559879	-0.598541	1.14848	0.192042	0.232274	0.390056	-0.724561	-0.324333	0.431221	0.132116	-1.48774	-0.242808	0.440143	-1.72973	0.190692	-0.678125	-0.154258	1.23537
2	2:20003168:C:T	T	C	0.850047	-1.00618	0.110741	0.571585	-0.209795	0.85127	-1.04367	0.751113	0.354123	0.387136	1.38821	1.33061	-0.163791	-0.0935122	-0.401992	0.875786	0.311191	-0.38567	1.6897	-0.343937
2	2:20005780:C:T	T	C	-0.366934	-0.500573	1.14292	0.82222	0.242593	-1.83239	1.009	-0.528329	0.460784	-0.0415891	-0.915327	0.627861	-0.860183	-0.532344	0.532418	-1.68474	0.908011	0.936245	-1.32656	-1.26715
2	2:20619004:C:T	T	C	-0.977928	1.00728	-0.216458	0.271849	1.43428	2.46073	1.01102	-1.33121	0.906458	2.40097	2.46217	-1.20843	-0.824845	1.87471	1.09234	0.301185	1.29041	1.11429	-0.106463	-1.2962
2	2:20624799:C:T	T	C	0.83358	-1.06487	-0.47636	-0.991499	-1.87302	-1.19598	-1.1143	0.732102	0.855192	-1.03522	-0.859048	2.27233	1.97674	-1.73181	-1.99043	0.867624	-0.936283	-0.814557	1.55484	0.484288
2	2:20645513:G:A	G	A	-0.150693	0.0336679	-1.82082	-0.00207402	0.294731	-0.78888	-0.470415	0.347355	-1.59615	-0.865361	-0.796407	-1.33492	-1.95568	1.05621	1.40483	1.21728	-1.16937	0.302823	-1.52781	-1.14961
2	2:21002881:C:T	T	C	0.745445	0.0437738	-1.31315	-0.180239	-0.484469	-1.39362	-0.872042	0.00375407	-0.474846	-0.0142135	-1.17045	0.175646	-1.50172	-1.63312	0.466452	-0.457031	-1.0157	-1.08164	1.02444	-0.622403
2	2:21011100:T:C	C	T	0.828184	-1.24652	-0.536572	-1.09658	0.293947	0.192878	0.312208	-0.801203	1.09863	1.33591	0.483097	0.502583	0.683045	-0.410322	-3.3814	2.13045	0.941746	0.821818	-0.181	0.515233
2	2:21041028:G:A	A	G	-0.105188	-0.777086	1.08277	0.174815	0.315244	3.08727	0.911429	-1.01054	0.467075	-0.000832933	2.61891	-1.62477	2.35868	0.501797	0.020085	-1.25808	0.84027	-0.494015	-0.336853	1.64043
2	2:24077693:T:C	C	T	0.967277	0.733378	0.0722019	1.43935	1.79068	1.15013	1.31927	-0.921758	0.58673	-0.297798	0.89986	-0.856452	0.675013	-0.482601	-0.247445	-0.6308	2.16741	-1.0528	0.373025	-0.0678268
2	2:24216179:A:G	G	A	-1.20377	-0.964483	-0.597439	-1.46607	-0.462361	0.172975	-0.543737	0.570549	-1.64237	-0.507182	0.432792	-0.754428	-0.838537	0.0176322	0.913519	0.77434	-1.19863	0.856847	0.6312	-1.70882
2	2:24706982:A:T	T	A	-0.351686	0.535868	-0.435677	0.313823	0.161021	-1.04809	-1.09993	-1.74881	0.248288	-0.876661	0.299403	-1.46721	0.585179	-1.38544	-1.38871	-0.577185	0.126765	-0.621901	-0.783217	-0.440116
2	2:24841288:G:C	C	G	0.352169	0.975623	-0.604087	-0.265757	0.107102	0.0741708	1.11008	-0.238878	-2.09174	-0.136766	1.20714	-1.79144	-0.0831514	-1.34145	-0.174074	0.557919	-0.395794	-0.279718	0.193645	0.945595
2	2:24841324:G:A	A	G	0.00733105	0.162107	-0.994286	-0.62831	1.83718	-0.563647	-0.519571	0.565486	1.44372	0.510032	-1.46106	0.93987	-1.0753	0.265609	0.183197	-1.07743	1.21106	2.17807	0.75881	0.938181
2	2:24918669:A:G	G	A	-0.0630122	-0.0539249	0.0908223	0.100248	0.732869	0.356724	-0.283394	-0.0602405	0.0298153	0.312781	0.126837	0.215185	-0.203888	-0.149391	0.000787232	0.167758	0.390073	0.418629	-0.531657	-0.115514
2	2:25246633:C:T	T	C	1.2824	-1.20152	1.09818	-0.50012	-0.0893246	1.27643	1.08053	-1.39752	-1.08414	0.530003	-0.22374	0.653646	0.115628	-0.628753	1.28044	0.188774	-0.441471	-2.00954	-0.20142	-0.356088
2	2:25247044:C:T	C	T	-0.929019	0.149394	-0.963588	0.399229	-0.794409	-0.768137	-0.397817	0.0975406	0.589316	-0.316835	1.34077	0.162492	0.0543435	-0.596983	-1.18512	-0.666722	0.8518	1.80596	-0.678355	-0.895829
2	2:25313958:G:A	A	G	-1.01716	-0.000259929	0.252567	-0.524594	0.582019	0.0987036	-0.162117	-0.357823	1.47072	0.154606	-0.820504	-0.835033	1.36498	0.842253	-0.666014	-0.154102	0.419371	0.385999	-1.20952	0.730675
2	2:26232259:G:A	A	G	1.59882	-1.35741	-1.97414	-1.4331	-2.10437	0.674046	-0.0485757	0.225061	1.55106	1.12964	-1.14518	1.65192	-0.862757	-1.24399	1.39887	1.12502	-0.428844	1.46334	-0.665103	1.02297
2	2:26254257:G:GACT	G	GACT	-0.0566955	1.2541	-0.155135	0.486071	-0.187467	-0.460139	-1.22103	0.235724	-1.16269	-0.0867583	-1.54269	-1.77446	0.862334	-1.2767	-1.24738	-0.204377	0.05262	-0.272238	1.08539	0.14013
2	2:26460909:G:A	A	G	0.504186	0.0988364	-0.526094	0.615622	-0.165157	0.208606	1.11423	-0.0191412	-0.303877	-0.258546	-0.250347	-0.126026	-1.25504	1.58047	0.186956	-0.381645	0.24577	-0.078387	1.15078	-0.0400734
2	2:26489693:C:T	T	C	-0.130013	1.6299	0.306232	-1.1322	0.851174	0.565896	1.14116	0.0871009	-0.568551	-1.0394	-0.758231	-0.183404	-0.609973	0.865014	0.437584	-0.36172	0.182335	0.0247406	0.517305	0.207184
2	2:26495076:G:A	A	G	0.183703	-1.18619	0.688759	-0.529354	0.0378672	0.0825731	1.36421	1.83649	-1.77933	-0.38098	1.32222	-0.610399	0.545271	-0.534342	0.803786	0.652403	0.743674	0.296461	0.610875	-0.170122
2	2:26516555:T:C	C	T	1.22959	-0.520559	0.049415	0.998796	-1.39371	1.09248	-1.03523	0.309149	1.79604	0.971001	-0.746193	1.12623	0.0466808	0.978086	-0.976559	0.711107	0.844476	0.763514	-0.244069	1.55716
2	2:27092384:G:A	A	G	-0.482568	-0.525182	0.274125	0.469158	0.740357	0.11682	-0.411576	-1.84313	2.18611	0.0702275	1.12783	0.69398	0.154911	-0.891728	0.687498	0.481051	-0.71161	0.684215	-0.00394107	-1.76658
2	2:27367799:C:T	T	C	-0.423199	-1.70507	0.82201	0.83478	-1.90848	0.0351282	-1.91409	-0.732421	-0.119576	-0.6984	0.425482	0.203217	-1.00277	-1.612	-0.327026	-1.07239	0.889027	0.211015	0.796375	0.644211
2	2:27369556:C:T	T	C	1.55262	0.597701	0.28501	0.85308	0.847281	-1.44984	0.123796	-1.16391	0.536424	0.567639	0.189168	-0.545345	0.832788	2.0402	-0.108049	-0.654927	0.722136	0.247232	-1.46028	-1.40791
2	2:29074004:C:T	T	C	-2.06899	-0.284443	0.980885	1.72786	-1.03484	-0.270057	0.0782127	-0.419691	1.80201	2.39398	0.062018	0.669791	-0.910291	-0.628128	-1.76423	0.257315	-0.115167	0.06598	-1.9838	0.134091
2	2:29193749:G:A	A	G	0.437817	1.63729	-0.183594	-0.252951	1.0426	0.972957	0.874178	0.106981	0.964063	0.0131013	0.290692	-1.05839	0.512283	0.00814581	0.58335	-1.29366	0.865007	-0.7735	-0.396623	0.026869
2	2:29222592:G:T	T	G	2.22272	0.867549	0.28982	-1.54554	0.0750725	0.0575959	-0.137636	0.819076	0.579279	-0.821456	0.690422	0.141999	-0.089649	2.24071	1.43004	-0.167793	0.267877	-0.0949892	1.03758	1.13311
2	2:29226953:C:T	T	C	-1.68545	0.137876	-0.356793	0.362199	1.4713	0.657749	0.452519	0.736833	0.782654	0.0802642	0.801203	-0.833885	0.794633	-0.48082	-0.157224	-0.309938	1.97246	0.780782	-0.98581	1.75405
2	2:29320797:T:C	T	C	-0.144529	-0.615464	-0.559418	-0.219259	0.0150886	-0.83077	-0.90319	-0.874271	0.103898	1.10474	0.244127	-0.499334	0.289652	-0.550933	0.236577	-1.23973	-0.755764	-0.394592	0.656379	-1.57753
2	2:29717663:A:T	A	T	1.26437	1.23029	-0.695891	-0.422539	0.658904	2.19596	-1.8749	0.112078	0.807329	-1.49806	0.771457	-1.28118	1.15659	0.166975	0.663133	-0.803239	0.396049	-0.503726	0.384323	-1.10216
2	2:30734460:A:G	G	A	0.199144	-1.11832	-2.24265	-0.465912	0.537889	0.376699	-0.75232	2.22478	-0.486735	-0.803079	-1.80438	0.474945	-0.740603	-2.05629	-0.377208	-1.56002	0.689656	-1.99626	0.794063	1.56213
2	2:30758074:C:T	C	T	-1.43535	-0.0137598	0.291591	-0.00984747	-0.147688	-2.38696	0.972532	-1.83983	-0.460511	0.221444	-0.983985	1.1666	2.00546	0.184211	-0.014253	-0.0640888	-0.351549	1.34223	1.12418	-0.946806
2	2:30764123:G:T	G	T	-0.102113	1.25399	-0.398294	0.0343706	0.700349	-0.277145	1.13743	-0.97501	0.0204079	0.0579962	-1.36575	-0.583434	-0.0608046	-1.20958	1.16724	0.178939	0.520205	-1.2508	1.54769	0.649602
2	2:31348920:A:G	A	G	-0.685669	-0.194279	1.63288	-0.848109	-0.931331	-0.351427	-0.419023	-0.501117	-0.572381	-0.586204	-0.154927	0.340791	-1.268	0.998045	-0.0198775	-0.316905	1.87426	1.19743	0.078553	-1.44926
2	2:31580636:G:C	G	C	0.00379198	0.455618	0.107805	-0.00487509	1.76118	-1.38681	-0.314784	0.0338755	-0.144381	-1.08029	1.10765	-0.346428	-0.165258	1.71832	-1.03399	-0.0360311	0.56588	0.0450166	-0.519315	-0.271624
2	2:33110751:C:T	T	C	-0.976461	-1.29998	1.92223	-1.46215	-0.403738	-0.482273	0.212135	-0.730229	0.570868	1.227	1.40536	-0.509533	0.365272	0.826028	-1.92766	-0.475912	-1.68518	-1.6521	-1.21138	-1.14362
2	2:33188573:G:T	T	G	0.478162	0.0623531	-0.175371	-0.923831	0.098698	0.948226	0.0149974	-1.41982	-1.58834	1.1319	-1.1759	-0.217759	0.61233	0.072209	0.423757	-0.600878	0.985547	-0.349207	0.0107442	-0.470608
2	2:33257519:C:T	T	C	-0.704834	0.983921	0.703654	-0.298606	-1.40605	0.0986281	-0.771417	-1.10817	-0.0728742	-0.208601	1.41187	0.712976	-0.249781	-1.43079	-0.687233	0.353483	-0.150799	0.353159	-1.50371	0.49979
2	2:33347488:G:A	A	G	0.870091	-1.07383	-0.265633	0.30337	-0.510037	1.38832	0.30938	1.49573	-0.987408	-0.663796	-0.879128	-1.83261	0.629779	-0.144921	0.156876	0.615589	0.468689	0.923067	0.356582	0.570386
2	2:37267448:A:G	G	A	-1.43706	0.0982272	0.704939	-0.302307	0.643464	-1.67338	-0.159273	-1.23296	1.7409	1.30419	-2.24374	-1.00781	0.876017	1.22834	-0.636034	-1.77346	-0.136203	-0.600044	-0.187126	-0.301461
2	2:37279796:A:G	G	A	1.66381	-0.184513	-0.247375	-1.45986	0.497285	1.12354	0.769478	0.418319	1.00581	0.688995	-0.305925	0.693784	-0.630608	1.08792	-0.513626	1.13823	2.26953	0.949191	-0.610772	0.469043
2	2:38070996:T:C	C	T	-0.807947	0.869599	-0.115036	-0.751736	1.35385	0.173358	1.41938	-0.204414	0.41945	0.558234	-0.991807	-0.327613	-0.265803	-0.219463	-1.08435	-0.147647	1.05735	0.878927	1.07965	-0.590466
2	2:38075034:C:A	A	C	1.92976	-1.38945	0.598212	-0.13836	-1.23112	0.0901403	0.434515	0.704494	-1.13302	-0.49917	0.163849	-0.0106271	0.3982	-0.00741411	0.399747	0.0539122	-1.03326	-2.27695	0.298073	1.45551
2	2:43570480:C:T	T	C	0.212802	1.1405	-2.73633	-0.686679	1.07259	-1.20423	0.505703	0.869285	-0.372913	0.415283	-0.00806098	-0.00215039	0.321494	0.270254	0.907998	-0.624688	-0.0438593	0.815527	1.1499	-0.329276
2	2:43578600:C:T	T	C	-0.194388	-0.862421	1.05027	-0.34759	1.16054	1.40091	0.907753	-1.08009	1.10702	0.352825	1.47538	-2.02445	-0.200914	-0.131247	-2.12347	0.649545	0.152475	0.220715	-0.777752	-0.546621
2	2:43813262:G:C	C	G	0.0278084	0.279238	0.00541306	-0.37756	0.239791	1.21308	-0.130424	-1.15763	-0.461485	0.453487	-0.0175435	1.21613	-0.85037	1.51386	-1.2047	-1.12209	-0.353002	-0.474084	-1.76345	-0.733328
2	2:43851714:G:A	A	G	1.2245	0.0754232	-0.928013	0.0460693	-0.439744	1.44253	0.272195	-0.495392	-1.22378	-1.15036	0.00966823	0.281665	-0.206433	-1.28574	-0.0436262	0.451583	0.703345	-0.531344	-0.957868	-0.512209
2	2:43852467:G:A	A	G	-1.11115	-1.02512	-0.0254746	1.08597	-0.641663	-0.294724	0.445916	0.354973	0.140188	-0.642116	1.6703	0.481595	1.47434	-0.270323	1.02314	-2.46768	-0.487542	-0.555796	-2.04024	0.0868065
2	2:43872294:C:A	A	C	-0.312895	0.559269	-1.41428	0.766441	0.530758	0.594247	0.282888	1.88049	-0.946452	0.932684	2.49135	-1.21899	-0.384298	0.130104	-0.64718	0.754309	1.21832	1.20487	-0.0799309	-0.319822
2	2:43874399:C:T	C	T	-0.201101	-0.7323	2.20188	1.49998	-0.156134	1.39535	0.308363	-0.356192	0.337942	-0.896765	-0.624899	-0.817288	-1.36046	0.707172	0.57803	-1.03578	-0.0669758	0.432302	-0.0848742	2.78224
2	2:43875352:C:T	T	C	0.206944	0.897781	-0.0214352	0.611573	2.37197	1.54927	1.09074	-0.550191	0.463048	0.286599	1.10014	0.805598	0.95067	0.176388	-0.0807175	-0.374059	-1.36881	-0.812809	0.564337	0.403764
2	2:43950562:G:C	C	G	-0.0937295	0.469359	-0.183354	-0.00798682	-1.00264	-0.818488	-0.0495895	-0.0283508	0.504696	-0.391376	-0.165956	-0.678289	-0.0245234	0.0963673	0.736302	2.31172	0.353693	-0.0206598	-0.965184	0.128645
2	2:43974237:T:C	C	T	0.191788	-0.409398	0.576387	-0.660573	-0.312416	-2.35204	-1.71049	2.2943	0.260876	0.764798	0.141872	-0.915478	-1.8545	0.535875	-1.32125	0.146651	-0.839659	-0.476576	-1.2252	-0.912655
2	2:44342561:AAAT:A	AAAT	A	1.77587	0.161088	-0.0551604	0.170556	0.345591	-1.50452	-0.783702	1.44836	1.30863	-1.06147	0.299996	0.920518	0.303019	1.10475	0.805733	0.360831	-1.08277	0.979259	-0.0992669	1.62356
2	2:44944703:A:G	A	G	0.673876	-0.363456	0.15218	-1.20054	-0.282181	-0.32036	0.53815	0.120499	-2.4963	-1.0878	-0.089829	-0.269998	-1.14643	-0.23952	-0.120642	-0.482613	0.301724	0.317172	0.180577	-0.132861
2	2:46376532:C:G	G	C	-0.626253	1.80041	-0.337726	-2.03815	0.28062	-1.46869	0.0340624	-0.597056	0.869228	-0.0863153	1.95621	-0.216964	-0.109547	0.438025	-0.192364	0.60516	0.357369	1.03897	-0.705363	0.655511
2	2:47466649:A:T	T	A	1.62698	1.29861	0.917706	3.01829	0.106492	1.08256	0.628785	0.493102	0.209219	0.237671	1.15664	0.0447526	-0.279566	-2.1294	-0.613688	0.24464	1.08741	0.325865	-0.54906	0.791009
2	2:47476361:T:C	C	T	-1.35553	-0.103039	1.04799	-0.560955	-0.163048	1.63334	-0.10394	-0.56598	-0.368994	0.35492	0.330276	1.12618	0.374369	-0.296288	0.562456	-0.793368	-0.565499	0.327029	0.947252	-1.97621
2	2:47783349:G:A	A	G	-1.61315	0.260076	0.960279	1.42155	1.62629	0.761841	-1.45485	0.741996	-0.399694	-0.158669	0.315392	-0.159097	0.0148999	-0.004549	-0.0839947	2.0477	1.53968	0.45003	-0.145292	-0.300384
2	2:47798625:C:T	T	C	1.80308	-0.540624	0.662018	0.699795	-1.20483	0.110851	0.115149	0.738772	-0.113424	-0.19759	-1.47705	-1.36999	-0.0105088	0.145024	0.676708	-0.265647	-0.566356	0.0304053	0.466744	0.0370931
2	2:48694236:T:C	T	C	0.718117	-0.501723	0.889511	0.645406	1.60338	-0.80286	0.197654	0.230483	-0.213052	-1.21244	0.217181	-1.12456	-0.845078	0.47011	0.453041	0.759838	0.849875	0.391313	0.00588121	1.97089
2	2:48698607:C:T	C	T	1.79024	-0.83372	-0.273401	0.850915	0.744247	0.683611	1.0811	0.200047	1.01675	0.977375	-0.645684	0.585894	0.79324	1.00298	-0.391771	-1.26989	-0.33812	0.654387	1.0936	-0.326288
2	2:48755616:G:GGCTGCA	GGCTGCA	G	-1.39211	0.368185	0.250734	-0.362943	0.08584	1.79152	-0.693077	0.609169	1.2003	-1.40842	-0.214089	-1.28067	-0.300537	0.598465	0.246017	1.39851	0.827899	-0.513985	0.469605	-0.34972
2	2:48962782:C:T	C	T	0.364383	-1.27204	-0.377334	0.353371	-1.05247	-1.17752	1.45298	-0.911723	-0.362643	-0.959684	-0.923255	2.10168	0.710888	0.410702	0.260384	1.67923	0.99301	0.620006	0.526475	-2.02499
2	2:51027763:G:A	A	G	-1.43782	-0.501125	0.0997901	1.45081	0.949636	0.480405	-0.946237	-0.0365386	0.588136	-1.42933	0.874767	0.397256	-0.0417041	0.68215	-0.229738	0.697084	-1.00457	-0.0183043	-0.731395	-0.778596
2	2:55232881:C:T	T	C	0.0974936	0.791371	1.12602	-1.52567	1.05619	1.23958	1.41265	-0.466689	0.189841	0.518636	0.856296	-1.76963	-0.135117	-0.0566004	0.50612	0.572889	-1.58877	0.427395	0.236306	-0.620654
2	2:58161561:A:G	A	G	-2.46563	-0.692531	-1.30869	1.54484	-0.271049	1.26807	-2.00447	-0.0779275	0.359344	-0.0437233	0.34863	1.16269	1.63077	-1.07862	-0.274339	0.147611	-0.285705	-0.134353	0.418732	1.38474
2	2:60460824:A:G	A	G	-0.466035	0.739586	1.09341	-0.417408	1.90646	1.02267	0.705306	0.769624	0.858667	-1.24455	-0.51712	-0.511278	-0.778556	2.34441	0.950333	1.18051	-0.465627	0.663364	1.20868	0.459531
2	2:61826411:CGCT:C	C	CGCT	0.117967	1.16142	1.36793	-0.169366	0.370367	-0.218997	0.481398	-0.406886	-0.813193	-0.696081	-0.399232	0.139239	-0.626231	2.78098	-0.467383	1.51317	2.30601	1.04953	-1.41618	-1.32739
2	2:61838624:C:T	T	C	0.309153	-2.35316	0.169658	0.478265	-0.608891	0.203023	1.11369	0.373483	0.128095	1.82277	-0.490833	-0.344955	-0.401174	0.794684	-0.617141	-0.781621	-1.59323	-0.414838	-1.58176	-0.261914
2	2:62135860:T:C	C	T	0.386968	1.39562	0.04313	0.416257	-0.586293	0.605941	-1.63514	0.821648	-2.69724	-0.447103	-0.187753	-0.190035	-0.276228	1.3032	-0.463457	-0.084221	1.46747	2.0425	-2.13166	-0.40972
2	2:63174838:G:A	A	G	-1.19392	1.23701	-0.341116	1.42445	-0.598563	-0.476896	-0.121029	-0.94225	0.468799	-0.130768	0.486779	-1.87668	1.05755	0.507311	0.404298	0.11858	0.854931	0.458703	0.495637	0.962926
2	2:65069664:G:A	A	G	-1.06262	-0.87575	-0.352181	1.34607	-0.575971	-0.495806	-0.272359	-0.302672	0.17239	-3.39037	-0.129249	0.0147437	1.30543	-1.13816	-0.101747	-0.425417	-1.28942	-0.0996457	-0.89765	-1.08764
2	2:65071512:GAAC:G	G	GAAC	0.0345128	-0.14355	0.332134	-0.0658116	-0.263942	-0.576825	-0.371794	0.0949842	0.0381483	0.753742	0.272267	0.400341	-0.95385	0.121083	0.135266	0.577013	1.33376	-0.431877	-0.46869	0.351676
2	2:68655336:T:C	C	T	1.83753	0.306245	-1.29872	-1.18396	0.836268	0.212352	0.894845	1.27875	1.42236	-0.0148162	0.0546442	0.142331	-0.0212385	-1.01773	-0.680648	0.574126	0.442405	-0.277394	1.02408	0.108684
2	2:68866180:A:G	G	A	0.378961	-0.745054	0.675883	0.796486	-0.401873	0.317959	1.18172	-0.956252	0.530633	-0.700495	-0.0161118	-0.523742	1.07618	-0.659358	-1.74646	-0.0927855	-0.593975	0.622466	-0.869708	-1.06495
2	2:69073111:G:A	A	G	-0.744172	-1.07881	0.588407	1.70189	0.388302	1.09122	1.19122	0.899378	-1.18074	0.799685	-0.353081	0.137064	1.1568	-2.07356	-0.045122	-0.612149	-1.25626	-1.48605	0.0612589	0.240537
2	2:69431994:A:T	T	A	-0.35155	0.384729	-0.440082	0.464817	-0.0540435	-0.780821	0.667654	0.509742	0.879417	1.31598	-1.6291	-0.286311	-0.480951	-0.539923	-0.588369	-0.569007	-1.23946	0.472733	-0.977546	-0.890063
2	2:69961544:T:C	C	T	0.823331	0.702163	-0.595642	-1.81891	-0.508915	0.337777	0.201225	1.12461	0.790057	1.2011	-0.949553	0.853245	1.71971	1.44709	0.87446	-0.718131	-0.825018	0.458793	-0.482626	-0.989186
2	2:70785472:G:A	G	A	-0.811607	-0.106307	1.76997	-0.613706	-1.89075	-0.971551	-0.889466	0.655369	0.749132	1.52637	1.31123	-0.486504	1.16967	0.741644	-0.0722219	-0.297167	-1.173	1.2162	1.00009	-1.62981
2	2:70831095:C:T	T	C	0.0353006	-0.616511	1.53389	0.380507	-0.714987	1.17941	-0.986563	-0.776484	-0.332163	-1.30299	-1.57627	0.265315	3.08874	0.394458	-1.63899	-0.837923	0.365523	0.927496	-0.196351	-0.423242
2	2:70832906:A:G	G	A	-0.714563	1.15651	-0.188868	-0.510963	1.38277	-0.900633	0.0344839	-0.0516167	-1.14106	0.76423	-1.4373	1.12948	-0.937047	-0.470445	0.766851	0.0360596	1.41211	-1.42748	-0.275794	1.5098
2	2:70936043:C:T	T	C	-0.977135	-0.897464	0.278254	1.63038	1.80214	-0.36426	-0.633655	-0.638712	-2.85673	-1.89522	1.2264	-0.250974	0.884736	-0.754259	1.11726	-0.288921	0.251456	-0.0227306	-0.972176	0.281647
2	2:70943677:C:T	T	C	0.62442	0.0484284	-1.41488	0.426669	0.516867	0.137001	-0.517248	-0.760595	-0.0909948	0.565244	-1.01333	-0.450339	-1.83498	1.51399	-1.85682	0.515406	-0.526881	-0.671856	-1.21113	0.346512
2	2:70963254:C:T	T	C	-0.46046	0.251517	-0.649203	0.743286	1.50026	-1.69487	0.796006	0.302414	1.06498	-0.182169	-0.343775	0.082724	0.0505059	0.912037	0.384346	0.178269	0.524646	0.318459	-1.65936	-0.00266983
2	2:71124273:C:A	A	C	-0.713702	0.650209	0.275356	-0.943917	0.100568	0.920328	1.42209	0.690707	0.405995	-0.119596	0.66759	-2.00628	-0.268286	0.133088	0.26904	0.337516	1.18011	-0.443097	-0.645222	0.571627
2	2:71511857:C:T	T	C	-0.84595	-0.601715	0.333452	-0.123174	-0.532219	-0.159336	-1.05335	-0.0712209	-0.425908	1.63963	-0.235921	-0.833503	-0.0783244	-1.24474	2.80602	-0.969049	0.880329	-0.529603	1.16708	-0.297678
2	2:71516246:T:C	C	T	1.02491	0.411826	-0.207738	-1.00866	-0.270487	-0.375486	-1.53038	-0.0136372	-0.956367	1.39598	-0.48071	-1.65386	1.50421	-0.631185	0.408774	-0.424778	1.14112	-1.03034	1.26347	0.116476
2	2:71520793:C:T	T	C	-0.831912	0.324711	2.25684	0.698928	-0.599975	-0.114525	-0.339303	-0.142236	1.15758	0.208725	1.27205	1.9045	0.254578	-0.0667821	2.11016	0.632501	-0.831614	0.160354	0.0129216	0.275424
2	2:71535283:G:A	A	G	-0.596822	-1.94538	-0.279275	-0.823051	-0.270562	-0.102905	-1.03401	-1.04738	0.00370319	0.631033	-3.161	0.7926	-0.239485	-0.0167279	-0.471621	1.77647	-0.429334	-1.1223	-0.559263	1.43361
2	2:71574204:C:CAGGCGG	CAGGCGG	C	-0.0432976	0.0260063	0.223003	0.501781	-0.429932	-0.164027	-0.932825	0.182214	0.189232	-0.249891	0.307825	0.0865891	-0.192849	0.361915	0.125472	0.0388809	0.0829677	-0.355606	-0.0623125	-0.199137
2	2:71679148:A:C	C	A	0.994108	-1.3161	2.40987	0.89253	0.0745962	-0.525135	-1.70039	0.772661	-0.423751	0.517832	-0.122972	0.648815	1.47119	0.872734	0.326534	0.0994886	0.744021	-0.103136	0.461338	-0.524428
2	2:72134831:A:G	G	A	0.381457	1.50761	1.08444	-0.530676	-0.119286	1.55778	-0.387477	0.483461	-2.26825	-0.550133	0.555589	-0.0562773	-0.243836	-0.848396	-1.78882	0.860333	-0.645859	-0.0867142	0.432751	0.591397
2	2:73448542:T:G	T	G	0.567285	0.837683	0.280436	0.826779	1.33236	-0.268357	-0.290312	-0.817717	0.292865	-0.225751	-0.819828	-1.20993	-2.74698	0.00146622	-0.77881	0.337973	1.20961	-0.379449	-0.81569	0.698686
2	2:73519796:C:T	T	C	-0.682331	-0.230687	-0.0546306	-0.184146	-0.149093	-0.103979	-0.800325	-0.690632	-0.432066	-0.572414	1.40429	1.35821	1.1748	-0.415059	0.066585	-0.182696	-1.88854	0.419876	0.448102	-0.165975
2	2:74463251:C:T	T	C	-0.156908	0.491535	-1.86462	-0.655908	-1.92114	0.0724992	-1.46197	1.22213	-0.530803	-2.05251	1.931	1.48345	-0.0608693	-1.05834	1.80209	1.46321	-0.174514	0.587012	-1.87368	0.77635
2	2:74465064:C:T	T	C	-0.68114	0.182342	1.24072	3.28165	1.44029	1.05332	-0.662956	-0.449862	-0.856546	1.27684	0.846485	-0.524171	-0.295152	0.615647	-0.157454	-0.534644	0.770602	-0.116514	0.341797	-1.46145
2	2:74872350:A:T	T	A	-0.12306	-0.228832	-0.406392	-0.872777	-1.06748	0.447141	-0.389362	0.884339	1.82272	1.57132	-2.18229	-0.665684	-1.21484	1.17059	-0.310996	0.237372	0.519275	-0.522036	-1.5951	-0.530909
2	2:74887981:A:G	A	G	-0.367561	0.301	-0.784107	0.573013	-0.789261	0.627852	-0.170168	-1.82169	-3.50596	-1.45791	0.497056	2.08601	0.460834	-1.76126	0.0231324	0.093669	-1.24396	0.104695	0.457224	0.286408
2	2:85552984:G:A	A	G	-0.361602	1.319	0.203269	0.230841	0.322078	-0.266703	-0.680475	1.17441	-0.447295	1.45766	1.69283	0.52515	0.639586	-1.06952	0.506111	-0.172178	-0.434749	0.40552	-0.959016	-0.0206216
2	2:85553413:C:T	T	C	0.659915	1.51182	-0.967682	-0.933917	1.29672	0.542792	0.727636	1.21586	0.49097	0.600615	-1.25267	-0.906807	-2.33181	-1.06049	-0.747193	-0.68639	0.593983	0.100509	1.08158	-0.581027
2	2:85558951:G:A	A	G	0.53011	-2.06245	1.26736	0.0903636	-1.15483	-0.337743	0.406439	-0.335021	-1.74428	-1.54074	-1.6444	-0.0713477	-0.0409194	-1.42143	2.9753	-0.248005	-0.102252	-0.469416	-0.807277	1.52582
2	2:85666618:G:A	G	A	0.00540824	-0.232448	1.16845	0.892693	-0.76374	-1.66768	-0.917277	1.30497	-1.07071	0.545388	-0.731239	1.1303	0.672298	0.194823	0.612044	-0.355924	1.25024	-0.475702	0.407785	-0.361915
2	2:85667185:G:T	T	G	-1.03516	-1.10132	0.847288	0.44628	0.831994	-0.344721	1.81768	0.424231	-1.6349	-0.1145	-0.819465	-0.547144	-2.60997	-0.102782	0.271388	-0.0999116	0.267428	-0.900069	0.360719	-0.260835
2	2:85861188:T:C	C	T	-0.935189	-0.909833	0.0657389	0.555074	-0.583231	-0.34098	-1.28468	0.227122	-0.0305634	0.693426	1.79781	-0.543264	-0.37062	-0.685114	0.382623	0.904213	-1.46339	-0.709595	-1.78267	0.2145
2	2:86158605:C:T	T	C	-0.338037	-0.222954	-0.647434	-1.70841	0.00108765	0.874618	-0.532537	0.743308	-1.46142	-0.292302	-1.58717	0.0419786	1.20392	-1.07694	-0.56158	0.0230746	0.212326	0.387021	2.22352	0.232753
2	2:86179433:C:T	T	C	-1.31014	-1.12167	-0.643836	0.709224	0.494418	0.420785	0.293443	1.0706	1.31291	-0.0768539	0.931635	0.554153	-0.872279	-0.842172	0.108228	-1.53799	2.71186	0.568655	0.751008	-0.0924853
2	2:86254712:C:T	T	C	0.358315	-1.32812	-0.282323	-0.205871	-0.738648	2.09552	-0.215321	-0.889253	0.0997336	0.180558	-0.837702	0.421231	0.0653195	-0.0901914	-0.771008	2.10052	-1.06767	0.194795	0.662406	-0.452902
2	2:86785583:C:T	T	C	-0.109757	0.229809	1.75966	0.382823	-1.65054	-0.630733	-0.794575	0.216322	-1.00203	-0.689172	1.12233	-0.133532	-0.848065	-1.07485	0.142815	-0.734372	-1.5475	-0.660042	0.43299	0.555367
2	2:86789383:A:G	G	A	-0.603007	0.542773	0.831066	0.0996718	-0.885019	-0.233572	-0.236261	-0.754924	-1.09419	0.31084	2.77501	0.362345	0.171828	0.112568	0.122273	-0.458263	1.34615	0.871607	0.0613997	-0.433581
2	2:88124547:T:C	C	T	2.24317	-0.50679	0.0348421	1.06397	0.755687	2.11244	1.48365	0.595778	1.37342	-0.11841	1.45536	0.416722	-0.418258	-0.238895	1.13656	-1.00585	-0.303311	0.466999	-2.15465	0.15301
2	2:88583424:T:A	A	T	-1.88042	-0.580096	-0.705173	-0.299385	0.091122	-1.48868	0.284264	2.07527	0.278038	-0.500073	1.65991	2.26283	0.928532	-0.574385	-0.576729	0.222434	-1.95001	-0.57476	1.01274	1.03918
2	2:88947424:T:C	C	T	0.27866	0.91409	2.06956	-0.223381	1.1589	0.198628	-0.959118	-0.711296	-0.774722	-0.744656	-0.968282	-0.439816	-1.59882	-1.51227	-0.33875	-0.294445	0.619687	-1.47152	-2.35449	0.660802
2	2:96115518:C:G	G	C	-1.21131	0.405024	0.362001	0.0112451	0.734224	-0.287748	0.313654	0.572822	0.899847	1.6718	-0.756981	0.390414	-0.286426	-0.382002	0.101664	-1.02124	0.15285	1.2916	-1.74051	-0.136917
2	2:96253904:C:T	T	C	-0.462385	0.603316	-0.536033	0.258231	1.02589	-1.21663	0.39431	0.60783	-2.26764	-2.077	0.950729	-0.559804	0.225117	1.4864	-1.67533	-0.024665	0.90455	0.175296	0.995806	-0.29966
2	2:97738048:G:A	A	G	3.46306	-0.171923	0.801173	1.12781	-1.46822	0.178338	-0.672135	0.291936	-0.268929	0.230309	0.120612	0.134284	-1.07117	-0.143371	-0.0687961	-1.31081	1.49294	-0.146015	-0.169279	0.38781
2	2:98370047:T:C	C	T	-1.50457	1.79866	-1.07065	0.895857	0.936904	0.193082	-0.398847	-0.981739	1.64826	0.260277	0.124102	-1.66327	0.82141	-0.333534	-1.31528	-0.390552	-1.16739	-0.449784	0.223552	-1.09329
2	2:98555780:C:T	T	C	2.49068	-2.15687	1.01193	-0.32882	-0.605073	0.989883	0.723645	-0.321444	-1.77641	-2.44854	-1.09163	0.354338	0.162197	-0.198132	0.520563	0.649121	1.18808	-1.99561	1.63281	-0.378761
2	2:98555781:A:G	G	A	-1.00839	0.341762	-1.41716	0.0602425	-0.517043	-0.171126	-1.20213	-0.803805	1.1867	0.80371	0.282097	-0.586083	0.0320331	0.391806	1.06088	0.122007	1.15001	0.854832	-2.06016	-2.82548
2	2:99594180:T:C	C	T	-0.90016	0.563193	-0.640696	1.4249	0.397364	1.23825	-1.52429	2.21065	-0.715108	0.70337	1.04971	0.381511	-1.45641	0.682631	-1.08463	-1.90418	-0.240535	-0.024061	0.320238	-0.461844
2	2:99601618:G:A	A	G	-0.637809	1.53217	-0.870007	-1.29023	-0.167907	-0.443357	1.65571	-0.070109	0.911466	-0.0607305	-0.797817	-0.837613	0.651103	0.911426	0.115279	-0.538526	0.86187	0.129395	-0.704612	0.308016
2	2:100964113:G:A	A	G	0.217533	-0.716808	0.806345	0.294106	0.312204	0.41639	1.38002	-0.620098	-1.65787	-2.02414	1.6894	-0.272112	-1.47109	-0.0378425	0.0233568	-0.967818	1.04456	-0.46097	0.315723	-1.90603
2	2:100968433:C:T	T	C	2.44374	-0.335525	0.126167	0.149569	-0.531236	-1.66213	-1.13563	1.1808	1.30184	-0.306657	0.502377	-0.111038	0.13485	-0.16289	-1.44773	0.678497	-0.881519	-0.796186	-1.45643	-0.710883
2	2:100970993:C:T	T	C	-0.195644	1.83916	0.223596	-0.617129	0.299869	1.30764	-0.841058	1.46002	0.600039	0.43626	0.272952	0.62247	1.33199	0.233505	2.08745	0.298283	-1.26844	0.0773094	-1.0269	0.947229
2	2:100995589:G:A	A	G	-1.2325	-0.339377	-1.05622	0.586027	0.435572	0.419776	0.899354	0.0735046	0.626914	-0.236727	-1.30888	-0.487463	0.0566311	-1.86621	-1.98105	0.771154	-0.978862	-0.198519	0.222164	-0.528388
2	2:101402446:A:G	A	G	-1.60054	0.161306	-0.24105	-1.04321	0.940795	0.675189	-0.439486	0.740301	0.0829409	0.25213	-0.0193974	0.252621	-0.00354543	-0.418833	0.569407	-0.992896	-0.94642	1.11854	-1.85586	2.24283
2	2:102165189:C:G	G	C	-0.108264	0.28475	0.483122	2.10697	-3.83018	1.38897	-0.308635	2.10288	-0.663877	-0.915255	1.75465	1.43121	-0.969242	0.447554	-2.0955	-2.16666	-0.115457	-2.41245	0.829162	0.0997865
2	2:102176415:A:C	C	A	-1.3749	-0.650718	-1.1017	-0.0857727	2.1328	-0.385506	-0.190858	-0.463528	1.87748	-0.591737	0.4642	0.315462	-0.283809	-0.207679	0.345424	-0.849728	-1.54437	-0.234014	1.45567	0.128945
2	2:102367819:T:C	C	T	0.170225	-0.582216	-0.72803	0.419575	0.230895	-1.26213	0.0758244	-1.06723	1.25124	-0.0728992	0.553859	-0.992834	0.164763	-1.63561	-0.429518	-1.71741	-2.14248	-2.72097	0.075887	-0.49015
2	2:102447060:G:A	A	G	-0.148298	-0.88296	-0.0618924	0.267916	-0.19096	-0.64431	1.24337	-0.338811	-1.55593	0.322782	-0.536347	0.0841335	0.297937	-0.131198	1.39399	2.0732	-0.275145	2.36682	0.380965	0.767789
2	2:105298671:G:A	A	G	0.0876906	-1.1071	1.60625	0.970939	-0.155293	-0.90148	-0.0733458	-1.44265	0.749399	1.41996	0.230429	-1.18695	0.0782767	0.583967	0.0111765	0.17869	0.513295	0.622705	-2.1973	-0.18483
2	2:105361304:G:A	A	G	0.65793	1.02704	0.0896936	0.0536868	1.47122	0.683701	0.0827176	0.967516	-0.0228434	0.51657	-0.101193	-0.212996	-1.08358	-1.375	1.07973	-1.04292	-1.85306	0.668645	1.48961	-0.913793
2	2:105361319:G:A	A	G	0.215098	0.0276861	-1.49479	-1.00454	-1.80158	-0.362108	-1.99258	-0.28799	0.942264	0.699074	-1.88198	1.05113	-0.970872	0.76515	-1.0424	-0.0526308	1.46945	-0.449855	-0.426808	0.62258
2	2:108305580:T:G	G	T	-1.27148	-0.562661	-0.809841	0.725224	0.42172	-1.11077	0.583519	0.893119	0.331383	-0.601617	0.0600338	-1.48957	0.61616	1.18111	0.524232	0.114341	-0.44671	0.405276	-0.83266	-1.64222
2	2:108751521:A:G	G	A	-0.74923	-0.718801	1.16489	-1.4064	-1.61779	-1.39364	1.42188	1.73685	-0.677772	0.903529	1.08479	-1.89347	-0.0069061	-1.90005	1.8265	-0.0216724	0.792997	-0.489301	0.844931	-1.15371
2	2:108758496:A:G	G	A	-0.0547788	-0.0694449	0.0833592	-0.562858	0.108226	-0.640777	0.252439	-0.00131691	-0.394338	-0.243791	0.259876	-0.373638	0.499611	-0.527949	-0.0572831	0.445261	0.217249	0.112743	0.296737	-0.258395
2	2:108764982:A:G	G	A	-1.40215	-1.37275	-0.767958	-0.190649	0.61232	0.626617	-0.340283	-1.59599	0.110818	0.650697	0.268802	-1.19001	2.50602	0.620006	0.000954702	0.655302	0.808811	0.615554	-0.823155	-0.09467
2	2:108910513:G:A	G	A	0.171288	-0.739074	0.426633	-0.63555	-1.5074	-0.39317	0.256384	1.5916	0.706025	1.22488	0.642172	-0.509354	-1.71309	-2.53234	2.11166	-0.260587	1.45707	-0.0220983	-0.461907	-1.05009
2	2:110165126:C:T	T	C	0.0276709	0.297601	0.0088551	-0.433974	0.0182536	-0.307767	-0.0872931	0.607984	0.290981	0.46678	0.179406	-0.40648	0.533595	-0.00335765	0.235897	0.286721	0.301975	0.410894	0.186523	0.775269
2	2:111128755:C:T	T	C	0.0886849	0.0154906	-0.12598	-0.556194	-0.284382	-0.345662	0.182297	-0.819861	-0.51352	-0.325309	0.0346224	-0.199595	-0.290171	-0.0667386	-0.224119	-0.109915	-0.306949	0.0158894	-0.666659	0.0386963
2	2:111130177:T:G	G	T	0.113224	-1.26555	0.285877	0.662081	-0.629319	2.38017	-0.172001	-0.103139	-0.895616	-0.693371	0.419063	-1.15613	-0.715612	0.49424	-0.0874274	0.292137	-1.02229	-0.318615	0.630037	0.311832
2	2:111142304:G:A	A	G	-0.436097	0.270173	0.26247	-0.00392504	-0.817557	-0.792552	0.804119	-0.215369	0.622378	-0.598369	-0.144753	0.10001	-0.498733	-0.357617	0.42061	-0.514804	0.750674	0.843933	0.810694	-2.32314
2	2:111784326:C:T	T	C	-0.0856019	0.129796	-0.3264	0.198393	0.355285	0.522959	-0.354187	0.12078	0.632642	0.0848545	-0.294588	-0.207325	0.250459	-0.280846	0.484561	-0.00976041	0.41997	0.480915	-0.111494	-0.0434926
2	2:111847725:C:T	C	T	0.805634	0.601123	0.326131	-0.95887	-0.618432	-2.37395	-0.616578	2.7808	-1.012	-0.0314499	1.02438	-0.302194	-0.867066	-0.734267	1.06403	1.00994	0.348759	0.643071	2.01378	0.747351
2	2:111898795:A:T	T	A	-1.50496	-0.992103	0.26385	-1.12141	-0.549821	1.29374	-1.1811	0.102014	0.948047	0.691325	1.75039	2.68256	-1.66904	-0.973978	-0.834073	-2.38177	1.11353	-2.05898	1.07455	-1.61585
2	2:111994351:G:A	G	A	-1.15291	-1.1025	0.655622	0.52193	-0.063318	0.240792	-1.37604	-0.712316	-0.862387	-0.390555	0.918585	-0.426535	0.248428	0.746487	-0.699009	0.242853	-3.16805	0.259027	2.06066	-0.77873
2	2:112028472:G:A	A	G	-0.0629701	-1.5403	-0.716583	0.510865	0.41708	-0.819486	1.27916	0.411714	0.978399	-0.216444	-0.0924812	0.29764	0.300539	0.0478277	0.905216	0.398218	1.27145	-0.944618	0.413216	1.1639
2	2:112779646:C:A	A	C	0.139625	1.14096	0.265802	0.669641	1.66165	-0.0854739	1.98169	-0.194842	-0.197798	0.258175	0.627265	1.9868	-0.220982	-0.361858	-0.0992603	0.61674	0.39584	1.67486	-0.195047	0.320891
2	2:113129630:T:C	C	T	-0.158763	1.33421	-1.00551	-0.121918	-1.04644	0.0515054	-0.725113	-0.0757948	-0.883315	-0.636745	0.719118	0.520544	-0.433543	0.7525	0.0876025	-0.0342849	-1.28616	-0.948956	-1.17963	-1.30876
2	2:113132727:T:C	C	T	1.8614	-1.63354	-0.574561	0.755664	0.369954	1.22105	0.520947	-0.277065	0.525752	0.580656	-0.529929	1.77251	-0.986177	-0.329456	-0.243941	0.45677	0.699146	0.70731	1.5634	-0.484339
2	2:114461951:G:A	A	G	-1.32066	0.118297	-0.585546	0.720003	-1.10182	-1.6969	0.810752	-0.350511	0.723882	-0.600186	1.45189	0.576942	-0.104993	0.329207	-0.202514	0.75946	0.608077	1.0538	1.08699	0.226903
2	2:115689701:G:A	A	G	-0.726176	-0.653048	0.954245	-0.967928	1.22586	-1.06241	-0.553909	0.561983	0.956269	-0.650176	0.707121	-0.125904	1.22688	-2.31677	0.98652	0.00708425	-0.938479	-0.697771	0.24111	-0.509109
2	2:119247993:C:T	T	C	0.808983	-0.0104729	-0.233315	1.2617	0.596156	-0.822375	1.84376	0.612061	0.188226	-1.58404	-0.0575023	-0.624242	-0.308949	1.05408	-1.45938	0.735139	0.168078	-0.0150082	-0.457274	0.924251
2	2:119254836:C:T	T	C	0.133189	-1.04103	-1.2796	0.985446	-0.077121	-0.323428	0.846504	-0.749634	-1.62412	-0.920675	-0.785603	-1.84259	-0.13483	-0.701874	0.96099	-0.156512	0.397908	2.09695	0.0844912	-0.748383
2	2:119367453:A:G	A	G	-0.196328	-0.933543	0.826697	-0.558413	0.771634	0.670928	0.915527	-0.330469	0.503805	0.666729	-0.341346	0.256597	-1.97684	0.546712	-2.01292	0.529949	-0.0602633	-0.277297	0.694158	-0.373745
2	2:119367477:C:G	G	C	-0.483757	1.51541	0.104431	-0.878672	-2.08283	-1.47906	-0.245606	-1.81971	-0.482657	1.58156	1.04377	0.567156	-0.840832	-0.635503	0.488852	0.208269	-0.871435	-1.5534	-0.00496461	-0.15639
2	2:120989380:G:T	G	T	1.25149	-1.30492	0.147616	-0.244056	-1.66993	1.16354	-0.370249	-0.0415951	-0.302028	0.218619	-1.78215	2.58609	0.179755	1.34305	-1.13593	0.329474	0.918903	-1.61233	-1.13079	0.975488
2	2:121530869:C:T	T	C	-0.948758	-1.65414	1.6011	1.0336	1.63433	-1.16743	-0.955761	-0.237528	2.26014	0.14274	-0.239577	0.267277	-0.600823	-1.35602	-0.996875	-1.03046	0.860194	0.074841	0.982426	0.593969
2	2:124524333:C:T	T	C	0.30223	-0.450192	-0.670921	1.79558	0.903602	0.483952	-0.467947	0.573566	0.158663	0.463731	1.49088	-0.364249	0.535487	0.116626	-1.30941	-0.527669	-2.15202	0.563066	-1.01988	1.98702
2	2:126696088:A:C	A	C	0.0911147	-0.411871	0.832217	-0.408415	0.491635	0.251768	-0.816512	-0.271093	-0.867391	0.266979	-1.66976	1.22582	-0.133185	1.02798	0.291878	-0.21141	0.564447	-0.4038	-0.419173	-0.499413
2	2:127062201:C:T	T	C	0.111061	-0.229084	-0.563097	-0.16671	-1.00219	-0.237105	-2.23828	1.54526	0.405144	0.0266368	0.104477	1.49064	0.494705	1.35497	0.633289	-0.400552	-0.171309	-0.211555	0.615149	-0.0827166
2	2:127068957:A:G	G	A	-0.467873	1.15383	-0.464246	1.07834	-0.218265	-0.18517	0.133248	0.100344	-1.03749	0.646002	-1.21055	0.419961	-0.049724	0.377905	-0.165196	0.228353	-1.43551	-2.45086	1.23327	-0.430473
2	2:127574070:C:A	A	C	-1.52033	1.28055	-1.39785	-0.270675	-0.505086	0.0782045	0.560935	-0.785847	-0.734038	0.278502	-0.591811	0.932473	0.329414	0.0281465	0.287472	0.13288	-1.60863	0.374789	-0.248648	0.334379
2	2:127631215:G:A	A	G	-0.463188	-1.00206	0.147128	-1.27975	-1.30151	0.366995	0.151532	0.157968	-0.356123	-0.633086	-0.18748	0.714495	-0.513248	-0.433842	0.45164	-0.140108	1.28401	-0.623331	0.867003	-0.523595
2	2:127635113:C:T	T	C	1.27601	0.140354	-1.2471	0.000504686	0.762941	0.563556	-2.02241	0.563934	0.687394	0.70077	-0.814758	0.307726	-0.658276	-0.678093	-0.00903106	-1.45681	-0.221512	-0.11183	1.13816	-1.1767
2	2:128268653:G:T	T	G	-0.00858903	0.00430679	-0.177809	-0.45655	-0.0098932	-0.19526	0.0106043	-0.0299057	0.537299	-0.255304	0.193854	0.147481	-0.758394	-0.268909	-0.491419	-0.524346	0.09371	-0.271652	0.0529995	-0.0937651
2	2:135135802:A:G	G	A	-2.15074	-3.39364	-2.04701	2.53033	0.112453	-1.40681	-0.215306	1.82494	-0.191159	-1.21152	1.26783	0.00450289	-0.737648	-0.408061	-0.0556032	-0.00876259	2.27778	0.599838	3.0252	-1.6253
2	2:136115514:G:A	A	G	-1.55232	-0.822877	-1.43025	-0.0134471	-0.423106	-0.116881	-0.626606	1.55849	-0.117697	1.42985	-0.512706	0.728307	-0.854659	0.862118	-0.979184	0.167024	-0.0632652	0.413979	0.863755	-0.0185367
2	2:138002079:C:T	T	C	1.18826	-0.226965	-0.30747	0.181343	0.585265	-0.977654	-2.21982	0.359948	0.203857	-0.240425	-1.04456	-0.998851	-0.343555	-1.067	0.851505	-0.856852	0.0930123	-0.102659	-1.49143	-0.883558
2	2:143040620:A:G	G	A	-0.455086	1.24055	-1.8465	2.37507	1.23361	-0.582076	1.42605	-0.547834	-0.900903	0.905084	-0.440753	0.23725	1.54822	-0.532359	-1.10211	-0.127925	-1.78984	0.62589	1.51382	-1.40107
2	2:144513025:G:A	A	G	0.405145	0.390959	-0.620203	-0.0334917	0.319517	1.21744	0.374506	-0.108852	-0.465001	-0.179109	-0.417907	1.17938	-0.37629	-0.315891	1.69424	-1.12292	1.59481	-0.133508	-1.41567	0.421672
2	2:144513683:C:T	T	C	0.218724	-1.55378	-0.0849924	-0.711867	-1.99676	0.296375	0.462557	-1.06834	-0.183851	-0.143948	0.621988	-1.57142	0.0785102	0.00417956	-1.68987	1.61358	-1.27933	-0.946059	0.792938	1.06498
2	2:147958859:T:C	C	T	0.323923	-0.522283	0.798928	-0.0588651	-0.734147	0.365748	-1.11788	-2.13393	0.0590253	-0.857578	-0.500662	0.728225	0.62076	0.026347	0.936386	1.15853	-0.093802	-0.0486838	-0.340368	-1.18746
2	2:147972798:G:C	C	G	-1.37198	-0.0237262	-0.673301	-0.919899	0.572917	-0.457032	0.123184	2.45746	-1.72648	-0.680623	1.91828	-0.854668	-0.413332	0.950869	-0.0156511	-2.05574	-0.94326	-0.396644	0.0650432	0.116144
2	2:149576462:C:T	C	T	-1.18151	0.718508	-1.0088	-0.371768	0.475458	-1.10247	-0.809833	-2.42509	0.294394	0.432606	0.374885	-0.665557	0.498241	-0.320757	0.411034	-1.61518	-2.52273	0.973701	0.190368	0.742281
2	2:151489980:A:C	C	A	-0.207153	-1.14133	0.692834	-0.503849	-0.385092	-0.738659	-0.684183	2.05371	-0.397579	1.14861	-1.16533	-0.411337	1.10463	-0.610991	-0.124573	0.0139715	-1.37426	-1.05102	0.794938	1.09821
2	2:151565573:A:G	G	A	0.00772867	-0.0263075	-0.219037	-0.328491	-0.143754	0.257018	-0.225923	-0.305897	-0.0225716	-0.163389	-0.203797	0.414662	-0.494268	-0.172872	-0.46194	0.2288	0.103815	-0.278051	-0.156085	0.387372
2	2:151592126:T:C	C	T	0.10583	-0.143258	-0.252254	-0.486129	-0.440032	-0.259657	0.338874	0.133018	-2.64384e-07	0.676474	0.0765743	0.47444	-0.219396	-0.0210874	0.219486	-0.273563	0.248804	0.364706	-0.559089	-0.0751848
2	2:151643935:C:G	G	C	-0.498318	0.093719	0.58563	0.450538	-0.397124	1.27036	0.170863	1.21352	-2.66456	0.316889	-1.04195	-1.52107	-1.02345	1.16845	-1.72095	1.27425	-1.11159	-0.38571	1.14856	1.73117
2	2:151671094:C:T	T	C	1.09328	0.357323	-1.15933	-1.3014	-0.738979	-1.61046	-0.616827	-0.124441	1.05354	-1.62795	0.185017	0.228939	-0.455986	-1.08576	0.460551	-1.31874	-0.131028	-0.153145	-1.16619	-2.24465
2	2:151680837:C:T	T	C	-0.736518	1.46671	0.974385	-0.915669	-0.0170884	-0.977395	-0.635049	1.03199	0.44988	0.659152	-0.470808	-0.385336	-0.627079	0.319583	-0.571924	-0.84085	0.425633	0.471051	0.0245597	-0.635001
2	2:154854845:T:C	C	T	0.127488	-1.09756	0.206424	0.550102	-0.152994	1.6655	-1.49897	1.12462	1.74306	0.14191	0.0128051	-1.27396	1.18148	1.24661	-0.18748	-0.452143	-1.89555	0.605603	0.534586	0.788418
2	2:156549737:G:A	G	A	1.01571	-0.220644	-1.0828	-0.307106	0.0220286	-0.331849	-1.56168	-0.893781	0.0207384	2.16491	-1.07168	-1.2697	0.532383	1.18242	0.175774	0.425686	0.445148	-1.05569	-0.907253	-0.812685
2	2:157538567:C:G	C	G	-1.2365	-0.643902	0.213261	-1.54518	1.02529	-0.942834	1.42916	0.175116	2.58778	0.951626	-0.377848	1.07111	1.32286	-0.444705	-0.20677	-0.363633	2.07271	0.687024	1.6088	0.142945
2	2:157628563:G:T	T	G	-0.790242	-0.365106	0.556937	0.382423	0.118989	-1.19965	0.664194	-1.12456	-1.86655	-1.66861	-1.51499	0.86878	-0.622603	0.541889	-0.0175163	0.0754898	0.548277	0.517183	0.307554	1.08284
2	2:157780398:G:A	G	A	-0.0858767	-0.02078	1.25616	-0.0248031	-1.45741	2.14183	0.314003	0.691107	0.149879	-1.40665	1.24753	0.878524	0.717902	0.923223	-0.946465	0.202552	0.412222	-0.21561	1.11866	0.268738
2	2:161839904:C:T	T	C	0.706926	-0.580612	-1.89367	0.474696	0.588724	0.436955	0.430388	0.0907618	-0.0200155	0.41723	0.56851	1.27249	-0.0419452	0.0825907	0.357301	-0.891832	0.017002	0.710607	-1.30026	0.299391
2	2:162267541:C:T	C	T	-0.318087	-0.639253	-0.959606	-2.38702	-1.00069	0.330902	-0.39529	-0.834733	1.53258	0.0287002	1.01901	1.20229	-1.00462	1.73201	0.142392	-0.152252	-0.220083	-0.915075	0.111019	0.538649
2	2:165139597:T:A	A	T	-0.448556	-0.116862	-0.224908	-0.0676762	0.804846	-0.464526	0.70605	-0.837533	0.642819	-0.453597	-1.03711	-0.537476	0.789869	-0.658268	1.34786	0.762274	-1.4586	1.47943	-0.597273	-1.09328
2	2:165295879:G:A	A	G	-0.768774	-0.830695	1.13217	-1.52406	-0.799967	0.735769	2.32613	0.115098	0.59656	-0.764668	-0.918807	1.20714	1.13183	0.935006	-1.36082	-0.293631	-1.66078	-0.138884	2.32316	0.0736268
2	2:165313617:T:C	T	C	0.948969	0.232611	-0.382978	0.960318	-0.307002	1.2018	-1.1684	-0.537558	0.0330094	-0.115552	1.33146	-0.366034	1.12666	0.776778	0.190212	-1.24607	0.927947	0.181604	-0.78819	0.4099
2	2:165913610:A:G	G	A	-0.121053	-0.0593466	1.18365	0.56428	0.725964	-1.2845	-0.0303761	1.18401	-0.416123	1.80257	-0.200155	-0.21128	-1.9095	0.309114	0.725211	-0.0888489	-0.111321	-0.911044	0.843207	0.466021
2	2:166199827:C:A	A	C	-0.565	-0.751704	-0.299027	-0.251502	-0.262706	0.898036	-0.161288	-0.342366	0.891274	-0.803867	0.0463678	0.581754	-0.507935	-0.268256	0.918363	-2.63661	1.13089	0.0700432	-0.642113	0.352672
2	2:166204470:GAAAC:G	GAAAC	G	0.0839974	0.0258091	0.0367734	0.0344546	0.170199	0.0992147	-0.0995313	-0.606047	-0.260275	0.461767	0.299688	0.0676617	-0.221039	0.129908	0.189917	0.389551	0.392704	-0.0268047	0.159907	-0.258101
2	2:166288485:T:C	C	T	0.977245	0.280821	-0.0194431	-1.27768	-0.158343	0.972164	2.30701	0.0226527	0.440601	0.701472	-1.63333	0.474478	-0.0317356	-0.258325	1.62342	-0.367778	-0.735905	-0.65446	-0.481204	-0.504258
2	2:166311583:C:T	C	T	1.59765	0.271415	-1.29864	-1.87602	0.271031	0.432156	1.39015	1.65845	-1.43456	0.771455	0.474329	0.160024	0.132146	-0.411804	1.88315	-1.07811	-0.863239	1.2261	-1.42466	0.614652
2	2:168908036:C:G	G	C	-1.24128	0.907114	0.770391	0.235687	0.299843	-0.609986	0.594046	-1.03587	-0.405814	-2.14768	-0.0509575	1.64795	0.524304	-0.481327	-0.767261	0.252206	1.26722	0.87433	-0.74339	0.615661
2	2:168932506:T:C	T	C	-0.45816	0.351512	0.912938	0.95769	-1.50644	-2.78978	0.249869	-1.76696	1.14111	-1.58873	0.585514	-0.421011	0.28694	0.595399	-0.926978	2.42676	1.1464	0.412205	0.463385	-0.205433
2	2:168973818:A:G	A	G	1.98371	-0.388465	-1.02647	-0.159437	0.888298	1.92449	-1.10803	0.0337676	-0.590355	1.20684	0.882962	-1.18267	0.785815	0.523653	-0.0394721	0.121053	0.223013	-1.05811	0.396339	-0.123883
2	2:169140541:G:A	G	A	-0.449579	0.408259	0.176065	-0.0605212	-1.3077	-0.332105	0.797855	-0.569572	-0.365225	-0.238475	0.464024	2.16896	0.412291	-0.613381	0.292434	-0.65946	1.11944	0.575009	-0.829466	-0.389998
2	2:169146922:T:G	T	G	0.871915	0.526912	1.51154	0.887001	-2.34914	-0.74311	-0.975827	-0.901611	-0.204796	0.317411	2.04905	0.800168	2.1203	-0.0828194	1.83888	0.0105682	2.96323	0.949782	-0.223904	-1.6132
2	2:169168573:A:G	G	A	1.2522	0.123631	-1.04061	0.913318	0.969261	1.35788	-1.28078	0.786467	1.25804	-0.639956	-0.935924	-0.306361	-1.33708	-0.184756	0.420896	-0.455654	-0.66856	-1.15982	0.0468424	0.961772
2	2:169273018:G:A	G	A	0.292521	0.409267	1.81052	-1.87422	0.296125	-0.345672	0.185453	1.40449	-0.830799	-0.00843827	1.11357	0.215648	0.786693	0.76428	0.680164	-0.0981495	0.93131	0.13322	-0.776878	-2.41594
2	2:169290992:C:G	G	C	-0.304675	-0.164796	-1.38658	-1.01195	0.32733	-0.106161	0.0219712	0.395552	0.022805	0.972254	1.13093	-0.722319	0.177547	-1.02439	1.47394	-1.22481	1.25763	0.0658798	0.62818	0.706399
2	2:169294161:G:A	A	G	-1.11622	-0.156596	0.368587	0.507921	-1.39323	0.410169	0.557062	-1.13944	0.462867	0.670543	-0.014047	-0.736632	-0.509885	0.591793	0.0832556	-0.261945	0.375966	0.568399	2.14386	1.16708
2	2:169307306:G:T	T	G	-0.0393613	0.442333	-0.680819	1.15304	0.0403106	0.977583	-2.28798	0.424889	0.88455	1.00705	0.674966	-1.72653	-0.347477	0.547558	-0.162759	0.183061	-1.02552	0.0736945	0.667912	-1.08897
2	2:169318824:T:C	C	T	-1.9688	0.054038	0.640165	-0.266735	3.47696	0.032728	-0.119824	0.4643	-0.787813	-0.856966	-0.946767	-0.844384	1.10202	1.88711	-1.02962	0.929192	0.245744	1.83776	-2.29043	-0.030397
2	2:169636593:T:A	T	A	0.119968	-0.5758	-1.38248	0.286565	0.00444182	0.791872	0.803415	-0.188107	-1.14819	0.341111	0.375663	0.686372	-0.563736	0.00317718	-0.112383	1.28189	-0.874871	0.473499	0.580298	0.245595
2	2:169827714:C:T	C	T	1.33978	-0.655867	0.675473	0.734667	1.5069	-1.51416	-1.04377	0.580952	0.254918	-0.986984	1.39164	-0.015455	-0.37325	-0.022059	0.875011	-2.49155	-0.186337	-0.989837	1.70109	-0.310011
2	2:169906056:A:T	T	A	0.551522	-0.00662002	-0.798051	1.76337	1.3453	-0.54266	-0.24006	0.405322	1.10077	-0.0313427	2.71576	0.542041	-1.30823	0.730181	1.37602	-1.46823	-0.310257	0.47437	1.84019	-0.685987
2	2:170822115:T:C	C	T	-0.0436875	0.162807	2.2034	-0.226788	-1.44848	0.688178	-0.964089	-0.633448	-0.351974	0.522889	0.0236299	-0.207497	-0.810546	0.195582	0.148388	-0.236213	0.826328	-0.525349	0.839912	-1.00759
2	2:171049959:GA:G	G	GA	0.0262664	0.706264	1.78988	-0.881141	0.337623	0.479536	-0.749775	-1.34734	1.21348	0.00181508	0.71629	0.902748	-1.06644	-1.17132	-0.785422	-1.31035	1.05209	0.128746	0.235879	-0.493762
2	2:171541581:C:G	G	C	-0.459334	-0.0536192	-0.2308	1.0136	0.363703	-0.684829	-0.0588315	-0.0172088	-0.613212	0.400237	-1.07234	-1.11943	-1.3213	0.751345	-2.43038	0.467139	-1.59358	1.02703	1.04744	-0.0391024
2	2:171541801:T:C	T	C	-0.752486	-0.466054	-1.25193	-1.87038	-0.132842	0.948678	0.00938577	-0.561757	1.37022	-0.736512	-0.154517	0.039216	0.274753	-0.282947	2.35019	0.112866	-0.506231	-1.75947	-0.0334872	1.31494
2	2:171837270:G:A	A	G	0.880107	1.89696	0.120894	0.952446	-0.307418	-0.147713	0.132964	-0.0945014	-0.168893	-0.133481	0.127968	-0.431755	-2.19632	-1.428	-1.50798	0.129416	0.580594	-0.0349332	0.263121	0.629616
2	2:171868791:A:G	A	G	1.06639	-1.69162	0.261128	-0.0929406	-0.0748928	0.85222	0.926453	1.22168	0.563042	0.722668	0.993392	-0.731557	0.735247	0.317718	1.85261	0.449397	-0.139974	0.868173	-0.722909	0.82015
2	2:172487375:C:T	T	C	1.48812	-0.741739	-0.17512	0.272343	0.873888	-0.946616	0.941108	0.310796	0.99218	0.872613	0.462868	2.27395	-0.260535	-1.04444	1.19672	0.910602	1.36218	-1.74861	0.444083	0.79828
2	2:174749988:G:A	A	G	-1.4552	-0.572895	0.0335799	0.701456	-1.4747	-0.972652	-1.55601	-0.968431	0.685603	0.784512	0.497949	0.076181	0.938062	0.00494794	-0.0482956	1.68029	-0.367555	-0.809771	0.316068	-0.466219
2	2:174759379:GA:G	G	GA	0.769864	2.39841	-1.33648	-0.493681	1.89019	-0.540111	1.43148	1.02164	0.157785	-0.124412	-0.41873	0.457385	-0.135852	0.22081	1.41245	-2.47605	-0.281153	0.663275	-0.0323481	0.808701
2	2:174799378:AAAGT:A	A	AAAGT	-0.35632	1.63359	0.237859	0.490011	0.288648	-0.340833	-1.18583	-0.852479	1.8548	-0.812818	-2.69846	1.66252	-0.323357	-0.0408659	-0.490368	-0.131951	-0.0969624	2.46991	-1.48227	-0.731908
2	2:176152000:T:C	C	T	-0.440111	0.616296	-0.486809	-0.553931	-0.184961	-0.588331	1.06129	0.0369738	-1.05682	1.04239	-0.366599	1.12064	-0.078491	0.625096	0.123484	0.341771	-0.795905	1.40584	0.490304	-0.917296
2	2:177629445:G:GGGA	G	GGGA	-0.82114	-0.965466	-1.45181	-1.0012	-1.78032	2.43607	-0.392524	-0.830588	1.03717	0.482077	1.21335	-0.973992	-0.648478	-0.528525	0.885756	0.173694	0.828813	-0.139002	0.593368	1.12425
2	2:177817876:T:C	C	T	-0.0626602	0.127465	-0.172417	0.0351221	-0.20851	0.58694	0.171554	-0.0363121	0.68614	-0.353494	0.388487	0.0786915	0.863145	0.2242	0.63744	0.242271	-0.587724	-0.064587	1.0692	0.0366902
2	2:178104312:G:A	A	G	-0.37359	-0.852057	-0.376508	-1.4381	-0.352941	0.056461	0.621166	-0.548727	0.32823	-0.554373	0.0262374	-0.434622	-0.923708	0.476287	0.854644	1.47096	0.172619	-0.56763	1.49982	0.540332
2	2:178447508:A:AGCAAG	AGCAAG	A	0.106568	0.114567	-0.151354	-1.13025	0.105756	0.141873	-0.175563	0.701897	-0.0160891	-0.121582	0.0171125	-0.162317	0.0748149	0.0603526	0.389718	0.57933	0.686354	0.116399	0.868914	0.0360311
2	2:178530340:C:G	G	C	-0.727322	-0.468865	0.520636	0.502483	-0.0742467	-0.138912	1.13925	-0.863898	-0.292237	1.49353	-0.469303	-2.06478	-1.4098	1.38417	0.000514658	2.52285	-2.7406	1.36628	0.22107	-0.654727
2	2:178549591:C:T	T	C	1.05775	-1.51968	-0.760749	0.868072	-1.17706	-0.568501	-0.460475	-0.00619423	0.0821594	1.68697	-0.786458	1.86381	-1.02831	-0.629997	-0.118413	1.45559	2.51182	0.566897	-0.389717	0.448186
2	2:178721877:C:G	G	C	-0.431753	-0.976473	1.46643	0.545274	-0.588793	-1.99966	1.42056	-0.774334	-1.07819	0.227015	-0.153974	-1.01142	0.227476	-0.779378	-0.840372	1.47593	-0.732311	-0.0642066	0.195466	0.285105
2	2:178733501:A:G	G	A	-0.960354	0.122354	-0.0767781	-0.286974	-0.434334	1.68218	-0.35121	1.57699	-0.167301	-0.920192	0.150779	-1.20278	2.22405	0.91012	-0.027149	-0.737634	0.0970988	-0.976784	0.942346	-0.498074
2	2:178780128:T:C	T	C	1.07924	0.516837	0.0148165	0.020476	-2.94594	-0.11099	0.423945	0.455535	-0.8657	0.313874	-0.727683	0.701596	-2.08263	0.0874581	0.440617	1.10651	0.91106	0.912028	1.05964	0.867536
2	2:178785681:G:A	A	G	-1.45514	0.710688	-0.913895	0.449432	0.218702	-1.63487	-1.22288	0.225771	0.0197465	-1.89144	-1.27732	0.036473	1.76062	0.546198	-0.269892	-1.72862	-0.969364	0.273241	-1.29141	0.480311
2	2:179443301:C:T	T	C	-0.415343	-0.616741	1.06008	0.437927	0.667054	-0.0947269	-0.240573	0.208779	-0.911876	0.167754	-0.00169471	-1.61293	-0.381827	1.01736	0.312606	-1.09203	2.8508	-0.886268	0.881786	-1.27765
2	2:181604076:T:G	G	T	2.34986	1.27085	0.409346	0.332279	0.440147	-0.441062	-1.04422	-0.280667	-1.47608	1.38779	-0.3918	-0.0267691	-1.39067	-1.54272	-0.556319	-0.664036	2.27076	0.212584	-0.507428	-0.499246
2	2:181678728:T:C	T	C	-0.0169591	0.788151	-0.932364	-0.240743	2.05242	0.664401	1.28446	0.647653	-0.760783	1.6919	0.0834732	-0.715024	0.85033	-0.581948	0.873514	0.0560727	-2.25098	-0.212694	0.416768	0.912446
2	2:182834857:G:C	C	G	-1.86965	-0.66518	-0.406437	-1.01273	0.751455	-1.00312	-1.02074	1.67645	-1.72717	-0.574617	0.616284	1.60904	-0.769915	1.59668	-0.528486	-2.07264	-0.405931	-0.781558	1.31785	0.304367
2	2:182838608:G:A	A	G	-1.50331	0.980157	-0.15298	0.177171	-1.40907	-1.50644	0.771425	-1.63851	-0.0753719	0.972933	1.52915	-1.016	1.26759	0.101145	1.51538	-0.926038	-0.700135	1.08386	-0.671948	1.12541
2	2:182934830:G:C	G	C	-1.53861	0.682123	0.187641	-0.134009	-0.809869	-0.489104	0.890669	-1.45693	0.887495	1.55912	0.763601	-0.695765	0.818211	0.389013	0.92315	-1.27685	-1.19587	-1.51637	-1.15506	1.05025
2	2:184936832:A:G	G	A	-0.883746	-0.066936	1.48428	0.229573	0.0132728	-0.806518	0.481843	0.537867	0.224355	-0.201565	-0.629019	0.226605	-0.398013	-0.273846	0.934525	0.481797	-0.441344	0.125885	-0.302449	0.144674
2	2:184937028:A:G	A	G	1.73482	0.5472	1.85815	-1.12071	0.944452	0.162652	1.09192	0.270178	0.366334	1.32345	-0.805406	0.222106	0.335923	-0.840839	-0.32567	-1.28443	1.1971	-2.11661	-0.404238	-2.12967
2	2:184937190:A:G	G	A	-0.0418609	-0.558824	-0.832635	0.62527	-1.07808	-0.391088	-1.79678	2.02176	0.63481	-2.14684	-0.152527	0.408759	0.326137	1.30969	-1.52124	0.262447	0.770077	-0.973694	0.961786	0.387906
2	2:187478770:T:C	C	T	-0.150326	-0.628467	0.663801	-0.345455	-1.02305	0.477687	-0.79219	2.62448	-0.122305	0.892007	-0.847818	0.237499	0.19709	-0.110604	0.0665118	-0.329204	-0.287032	-1.0902	-0.229103	-1.58357
2	2:188998663:C:T	T	C	-0.0500095	-2.5348	0.440072	0.924249	1.0322	0.578596	-0.644958	1.88348	1.39351	0.304125	-0.300721	-0.276839	0.22318	-0.760094	0.26989	-0.977359	0.518099	-0.19999	-0.16341	-0.383047
2	2:189088782:C:T	T	C	-0.428787	-1.22084	-0.821701	1.77361	0.0365286	-0.0464216	0.566928	-2.37886	1.0504	-1.39994	0.293057	1.28229	1.58383	0.413709	0.403205	0.251198	0.341029	-0.324154	-0.904381	-1.95517
2	2:189565451:A:G	A	G	0.901136	0.589009	-0.881498	1.00825	0.717995	0.223978	0.781161	-0.228001	0.323382	0.457697	-0.976333	0.470535	1.29799	0.346932	-0.609083	-0.0774053	1.25734	-0.338443	0.661835	-1.00207
2	2:190319749:A:G	A	G	-0.1915	0.899203	0.0606871	0.179032	-1.13816	-0.594265	-0.84391	0.978675	0.937312	0.0401356	-1.3052	-1.38383	-0.649957	-1.74219	-0.751045	1.61888	-0.141279	0.972326	0.888257	-1.39941
2	2:190977033:G:A	A	G	-1.1372	0.704775	-0.879243	-1.0424	-0.361339	-0.319831	1.61076	-0.243329	-0.569187	0.569261	-1.48523	0.00457128	1.62713	-0.650949	-1.34929	0.686279	0.511336	-0.656109	-1.55844	0.434019
2	2:191009941:A:G	G	A	-0.92588	0.365236	-0.519506	-1.59445	-0.424662	1.12963	-1.4542	-0.158586	-1.51071	-0.370534	0.400629	-1.1392	-1.46594	-0.623099	0.591992	-0.493795	0.407858	0.451591	-0.337329	-0.671226
2	2:197497294:T:C	T	C	1.71564	-0.319756	1.36297	-0.025289	-0.675107	0.0738746	1.24875	0.0997609	0.170119	-2.32213	0.799412	-0.39254	-1.41614	0.924559	-0.214813	0.921988	0.279458	0.486275	0.982326	0.341774
2	2:197498780:A:G	G	A	-1.28519	1.60999	-0.919981	0.124025	1.42112	-0.838726	-1.44636	-0.022016	0.715453	-0.728401	-0.35478	0.403512	0.53532	0.494299	-0.393264	0.0374995	0.224865	0.684523	-0.868614	0.781832
2	2:201209375:G:A	A	G	-0.0559859	-0.0010574	-0.509581	1.25854	-0.412207	0.879697	-0.413949	-0.831778	-0.915376	0.818201	-0.710071	-0.0973643	-1.5078	-1.42218	-0.331311	-0.453636	-0.111523	-0.900862	0.352858	1.1809
2	2:201284866:G:C	C	G	-0.450398	-0.260495	-0.798973	-0.0348678	-1.07148	-1.01537	0.601595	-1.8848	0.822993	0.795012	-0.951448	-0.386678	0.400714	0.489838	-0.162298	0.869665	1.48502	-1.17184	0.176573	-0.0148663
2	2:201380700:A:T	T	A	-0.873677	0.201787	2.0265	-0.297782	0.0320881	-2.67699	-1.9684	-1.80014	-0.866392	1.54712	1.0702	0.208219	-1.33874	1.14871	0.0873928	1.35302	-0.308322	-2.52102	0.489985	-1.78271
2	2:201387755:A:G	G	A	-0.588068	0.40477	1.14148	-1.75148	0.110599	0.27354	-0.0186663	1.03095	0.450857	-0.728358	0.2496	0.672062	0.80653	0.451052	0.708325	-0.641673	-0.727141	-1.27346	1.70427	0.510009
2	2:201664107:A:AT	A	AT	0.316107	0.239453	-1.82396	-0.438856	-0.914513	0.0666647	0.190037	-0.0631251	0.73692	-0.11046	-0.293073	1.26837	-0.537584	-0.442382	0.974525	0.77633	1.66733	0.208501	0.519129	0.335546
2	2:201711098:G:A	G	A	-1.3669	0.511249	0.718155	1.24162	0.728534	0.493778	-0.909382	1.08814	-2.52818	-1.09935	0.926237	1.2367	-1.17965	1.56021	-0.267769	0.195829	0.38803	-1.09796	0.339508	0.218274
2	2:201728557:G:A	A	G	1.05092	0.0534442	1.60845	0.191129	-0.530187	0.127713	-1.08726	-0.604079	0.289984	0.691296	-0.359796	0.714402	0.136505	0.508023	-0.291458	0.894029	0.724312	-0.548138	1.52316	-0.809577
2	2:201768859:A:G	G	A	1.55048	-0.79201	-2.35484	0.414947	-0.349023	1.93865	0.990287	-0.217748	1.58003	-1.31467	0.156325	-0.365405	-0.941596	-1.85411	0.123809	-0.491827	-1.33938	0.00666854	0.425624	-0.802626
2	2:202556476:G:A	A	G	0.776624	0.444822	0.74464	0.0343784	-0.695926	-0.042735	2.50338	0.801644	-0.741696	0.108688	0.186254	0.119236	0.715153	-1.12984	1.08736	-0.280432	-0.322541	-0.131738	2.59766	0.362914
2	2:203867991:A:G	G	A	2.12905	-0.892861	1.31556	-0.760571	0.233301	0.458592	-0.960822	0.319847	-0.672409	0.624	1.32248	-0.429243	-0.410456	0.588601	1.02293	0.231664	0.629781	0.14308	0.789703	-1.6172
2	2:203956771:C:T	T	C	0.10741	-1.68865	0.410592	-0.0192251	-0.106387	-1.25419	-0.0507356	-0.608546	0.827809	1.33728	0.762819	0.763951	-0.0157951	1.28175	-1.12679	1.87774	-1.21408	-0.151822	0.889599	-0.0731234
2	2:204965268:C:T	C	T	-0.15825	-0.553745	0.792301	1.04018	0.0901893	-0.564237	0.043581	1.38596	1.24736	2.25717	-0.955293	0.30112	1.16269	0.730835	-0.554724	0.00834477	0.800741	0.522776	0.538144	-0.519134
2	2:205047680:T:C	T	C	1.37395	0.34888	0.719822	0.584362	-0.709849	-0.0408738	-0.17034	0.631631	0.672952	0.660411	1.27324	-1.34315	1.88499	0.513245	2.00054	0.42881	-1.16678	0.54434	-0.729823	-1.14338
2	2:205104496:G:A	G	A	0.0446336	0.459373	-0.352927	-0.421575	0.10323	-0.560939	-2.36289	0.129764	0.200778	0.228503	1.93591	0.801958	-0.366559	-2.12707	0.0424738	-0.89686	0.483909	-0.45073	-0.603016	1.16012
2	2:205440432:C:T	T	C	-1.28628	-0.522069	0.254741	-0.359557	-1.08618	1.09283	1.21179	1.0639	-0.477475	2.39623	1.00654	0.0545876	-1.4332	0.84543	0.849881	-2.57716	0.660863	-1.02572	0.150564	-0.490533
2	2:205500013:T:C	C	T	3.08234	-0.0188632	0.723397	-0.500351	0.376025	-0.0678824	0.160417	0.957052	-0.191936	-0.9053	0.338383	0.414247	0.31475	-1.70026	-0.534164	0.583243	0.170282	2.96949	-1.18853	1.28494
2	2:205615669:C:T	T	C	-1.05445	-0.541668	0.107022	1.48462	-0.569679	-1.49892	0.633744	-0.522023	-1.17664	0.28146	0.344503	-0.654145	0.48634	-0.148292	-1.01327	2.39499	0.261261	-1.15672	-0.718237	-0.285309
2	2:205725962:T:C	C	T	-0.992825	-0.13763	-2.08149	0.130109	0.248902	-0.800314	1.90346	-0.865499	-0.751234	-0.914173	-0.376811	-0.328552	0.349853	0.404793	-0.323971	0.192875	-0.504577	0.134528	-0.058248	-0.648154
2	2:205727971:T:C	T	C	-1.34945	-0.66036	-0.713748	0.11945	-0.192949	-0.825953	0.195779	-2.94972	0.524448	-0.708682	-0.224586	0.193229	-1.1234	-0.948812	-1.5789	-0.822999	1.00909	-0.444351	0.340904	-0.807611
2	2:205745778:T:G	G	T	-0.350898	-1.0672	0.23928	0.599994	-0.232114	-1.21528	-0.229789	-0.319869	-0.905435	0.275016	-0.458491	-0.657336	-0.408366	-1.7272	1.71471	0.438273	0.978208	0.0203642	-1.10341	-0.591407
2	2:206177209:T:C	C	T	-0.415342	1.9777	-0.760932	-0.0282237	1.03492	-0.15283	0.361373	-0.0191846	0.0866713	0.211384	-0.0603341	-0.771384	0.0343663	0.584298	-0.0955421	0.54051	0.392728	-0.432783	0.90178	1.01958
2	2:206766737:G:A	A	G	0.306095	-0.198162	1.64372	-0.457558	0.499859	-0.577348	-0.567916	0.816517	0.313696	-0.285651	-0.854143	-0.73853	-0.0377554	0.15666	0.581215	-0.538158	1.06704	-0.271571	0.879403	-1.27557
2	2:207134076:C:T	C	T	-1.05445	-1.83791	-0.497802	1.73241	0.0579323	0.119304	1.83051	0.575432	-1.14041	-0.679707	0.215526	-0.171572	0.346699	2.13966	0.233955	0.848519	-0.747716	0.100008	-0.313963	0.0418087
2	2:208124313:A:G	A	G	-0.0768761	0.152724	0.231616	0.437262	-0.187981	0.16253	0.075596	-0.205073	0.0732705	0.253406	-0.0941503	-0.288398	0.203374	0.231875	0.0284874	0.611962	-0.311886	0.301774	0.00370006	-0.111769
2	2:208142835:T:G	T	G	1.06011	-0.448624	1.45407	-0.293996	0.690554	1.36769	0.441949	-0.798646	1.09319	0.375226	-1.31695	-0.636197	1.91455	-1.21792	0.414698	0.445691	1.00546	-0.368551	0.160756	0.111705
2	2:208146101:C:T	T	C	-0.0583731	-0.121726	0.375161	-0.921046	-0.172484	1.04481	-0.975535	0.565579	-0.528829	-0.467439	2.04672	-0.121559	-0.880348	-0.647326	0.682751	0.105021	0.204292	-1.23101	-1.38656	-0.706643
2	2:208347983:G:A	G	A	-0.671433	-0.549988	0.740431	1.13978	-0.275433	-2.1695	-0.237206	-1.19798	-0.927901	0.364275	0.652678	-0.0497191	0.0600703	0.272248	0.489338	-0.405672	-1.50996	-0.667557	-0.336544	0.228716
2	2:209692656:C:T	T	C	0.394999	-0.0644764	-0.196241	0.31844	0.0581331	-0.399054	-1.8921	-1.42687	-0.663519	1.77704	-0.0644197	-0.107923	-0.613507	-2.31344	0.535705	-0.0205617	1.32534	-0.263858	1.45116	-1.16237
2	2:209840624:C:G	G	C	-1.57226	-1.39121	-1.39406	-0.0590645	-0.163996	-1.1557	1.04149	-0.0405729	0.296584	-1.439	-0.355157	-0.392463	-1.14255	-1.57224	0.282728	-0.187183	-0.591638	0.22935	-0.592467	-0.144013
2	2:210195326:T:G	G	T	0.327043	0.276014	-0.350519	-0.860668	-1.00741	0.192492	2.15206	1.21994	2.62292	0.229299	-0.00544705	0.50533	0.385354	0.618754	-0.203953	0.415885	0.269988	0.375854	-1.18541	-0.148822
2	2:210220767:G:A	A	G	-0.430443	-0.608791	0.314691	-0.101132	-1.21822	-1.9755	-0.459605	-0.0743882	-1.81589	-0.477561	-0.364885	-1.72416	0.0756815	0.534425	-1.66684	0.271753	-1.26093	2.25241	0.933398	-1.93563
2	2:210616533:C:G	C	G	0.531703	-0.412127	1.77494	0.0216921	-0.83969	2.13022	-0.597254	-0.383218	-1.10493	-0.327984	-1.60488	0.472755	0.382753	0.0107358	-0.379768	-0.272383	1.06419	0.546967	-1.07452	-0.633737
2	2:210675783:C:A	A	C	0.686357	-0.40493	-0.222568	1.60787	-0.086619	0.330115	1.05561	0.130181	-0.687714	-0.535159	0.969818	-0.66771	0.965356	0.955699	0.677079	-1.48811	-1.58958	-0.435062	0.333354	-0.279672
2	2:210676997:A:G	G	A	-0.947101	0.206441	0.290955	0.195365	-0.247398	-1.39933	-0.999385	1.39972	-0.816992	-1.11589	0.433298	-1.67944	-2.18746	-0.978859	0.609927	1.52015	0.562437	-0.459433	-0.218778	-0.391486
2	2:211387139:T:C	C	T	0.539219	-0.212198	0.441576	-0.958568	-0.638813	0.149589	1.10343	-0.249537	-1.65282	0.320339	-0.170247	-1.18356	0.373143	-0.546694	-0.903632	0.729655	-0.553384	0.282413	0.151967	0.459841
2	2:213317376:A:T	T	A	-0.507453	-0.834289	1.8149	-1.78052	-0.684112	0.184557	-0.778664	-0.122542	0.2583	0.752985	0.774105	0.521762	-0.0189134	0.842788	1.29731	0.161789	0.973508	-1.41759	-3.11275	1.72771
2	2:213930019:A:C	C	A	-0.162718	-0.167748	-0.678716	0.11033	0.332457	-0.8044	0.865702	-0.254361	-0.624196	-0.125618	-0.0973983	0.96776	-0.414724	0.564656	-0.229518	-0.947178	-0.484447	-1.6744	1.24215	-1.05419
2	2:214780821:C:G	G	C	-0.544556	0.230903	0.78518	0.32378	-1.00987	0.678852	-1.52918	-1.64547	-0.460736	-0.235822	-1.52912	0.436961	-2.15246	-0.784565	1.02756	-1.34945	1.2949	-0.623889	1.66619	-0.0759476
2	2:214955289:G:A	A	G	-0.468863	-0.541918	1.85089	0.0353859	0.86127	1.54199	-0.211063	0.343568	-0.203755	0.0716724	0.703091	0.314106	1.77912	0.682518	1.89417	0.725236	0.700744	0.794378	-0.934509	0.59179
2	2:214989432:C:T	T	C	-0.769008	0.177008	-0.0990252	-0.501157	1.14567	0.0364566	1.04342	-0.29241	-0.087053	2.53672	0.129305	-0.335752	0.180919	1.13412	-0.882539	0.208785	1.55948	2.06889	-1.90159	0.908982
2	2:215037050:C:T	T	C	-1.15454	1.1299	-0.243774	0.626079	-1.2978	0.0552642	1.6141	0.249369	0.740989	-0.276233	-0.996761	-1.34219	-1.03959	-0.808115	-1.01785	1.41409	0.532254	-0.899255	0.233637	-0.631363
2	2:215384864:C:T	C	T	-1.10292	0.776014	0.68436	1.62968	-0.821747	-0.38714	-0.845282	0.520132	-0.577322	-0.0157398	-0.0559214	-2.27561	1.45629	-0.673035	2.02452	0.463993	0.40337	1.41253	-0.0233828	0.9224
2	2:215391621:C:G	G	C	-0.266411	-0.835081	0.226517	0.608237	1.51454	-0.731539	-0.819965	0.0150967	3.28402	0.596511	0.684146	-0.758483	0.609562	0.0691667	-1.55343	-1.35568	-0.565485	0.0522259	0.198861	-0.436031
2	2:215419235:T:A	A	T	-0.93799	-0.127549	-1.28515	-0.819928	-0.385954	0.508478	1.34694	1.16406	-0.712511	-0.268324	-0.668207	-0.19772	0.454869	-0.67064	0.133578	0.599503	0.343644	-1.59904	1.14992	-1.55918
2	2:215433361:G:A	A	G	1.1247	1.52521	0.681003	-0.647457	0.753373	2.64826	-1.52222	-0.922375	1.0518	0.748716	-0.20204	1.04372	0.711963	-0.650405	0.376569	1.12828	-0.754543	-0.00403576	-1.0088	0.577902
2	2:216039296:A:T	T	A	-0.221712	1.25087	1.63954	0.657045	-0.92233	0.226766	1.04684	1.10653	-0.168514	1.43955	0.169476	-1.05366	0.255325	0.675478	-1.43126	0.687258	-0.726398	-2.0458	-0.0650428	-1.64722
2	2:216043956:C:T	T	C	1.30534	0.441059	0.0541997	1.19712	0.605989	1.17133	-0.282108	-1.10265	0.787155	-0.0851463	-0.146729	0.0647123	1.52304	-1.71535	0.616535	-1.0482	0.192142	-0.587256	1.34382	0.806123
2	2:216130868:T:C	C	T	-0.711961	-0.696793	-0.126935	-0.222316	0.420823	-0.71898	-2.15601	0.258529	-2.03683	-0.935656	-0.838472	0.769418	-0.806137	1.11922	-0.502999	1.26213	0.64899	0.641702	-0.297759	-0.0441191
2	2:216148178:A:G	A	G	-1.56211	-1.41279	-0.0685841	-1.15359	0.19941	-1.22259	0.443778	0.950155	-0.296983	1.20712	-0.157093	-0.753419	-0.617535	1.23346	-0.157482	1.5249	-0.364593	1.68629	-1.52333	-0.0387157
2	2:216451064:T:C	C	T	0.725154	-0.585048	1.26099	-1.32261	-0.59512	-0.0163376	0.218819	0.00471869	0.130623	0.221281	-1.53184	1.01053	-0.668845	-0.336645	-0.400408	-1.2106	-1.26883	0.980392	-0.939954	-0.870105
2	2:218384290:C:T	T	C	-0.969149	-0.429235	-0.631773	1.3797	-1.73491	-0.204293	-0.0495002	-0.805985	-0.931338	-1.95278	-1.29526	-1.20302	-0.431802	-0.434941	-0.642673	-0.604763	0.356032	-0.721222	0.455927	-0.016066
2	2:218387907:C:T	T	C	-0.837538	-0.29957	0.924316	-1.73801	1.2492	-0.351751	0.192852	0.940673	0.547819	0.292957	-0.57047	-0.389726	-0.453341	0.267125	-2.26889	0.231383	0.0688122	1.26706	1.19521	1.89536
2	2:218827078:G:A	A	G	-0.495957	0.596137	-0.884711	0.258252	1.11861	0.58556	0.0886341	-1.3624	0.714441	-1.93725	-1.79128	-0.211967	0.103927	0.489225	0.143469	0.382945	1.7166	1.78102	-0.801587	0.155711
2	2:218830764:G:C	C	G	-0.0627961	-0.45913	-0.209038	-0.0749447	0.13552	-0.550882	-0.351921	-0.121097	0.515383	0.217148	-0.551881	-0.439985	-0.398462	0.0357094	0.128829	0.622569	0.620444	-0.617935	-0.073978	0.335775
2	2:219055315:A:G	A	G	-1.38229	-0.0143101	1.18814	-0.791435	-1.03213	0.0596372	-0.267432	-1.00741	1.62526	-1.2693	-0.954802	-0.597263	0.264834	1.04815	0.546081	-1.22259	-0.549639	0.780857	-0.924617	-1.56676
2	2:219055843:C:T	T	C	-0.899234	0.397585	0.333026	2.08867	-2.10014	0.110069	-0.551503	-0.614372	-0.392014	-1.0492	0.662059	0.987748	-1.11021	-0.296885	-0.7635	0.861771	-0.113282	0.37837	0.380743	0.412973
2	2:219281929:G:A	A	G	-2.57795	0.450488	0.0434022	-0.603988	1.78434	0.418181	-0.336778	0.2215	0.965728	1.21403	-0.476302	-0.440849	0.540663	1.64872	0.545142	0.423309	-0.373069	-0.61732	0.320526	0.684964
2	2:219420587:C:T	T	C	-1.08242	0.904072	0.0196318	0.834985	-0.519354	-0.363549	0.202647	0.511381	-1.3479	1.56254	1.54701	0.387447	0.876004	-1.13604	-0.263178	0.359111	0.0649762	-0.579386	0.570293	-0.0660976
2	2:219565481:C:T	C	T	0.171541	-0.334711	-0.935152	0.054386	1.05622	0.433109	0.452767	1.17426	0.285728	-2.15657	0.906444	-0.215344	1.38997	-0.304613	-1.07004	1.03743	0.254051	-1.9629	-0.741559	0.390498
2	2:219574956:C:T	T	C	-0.0735566	0.713854	1.2214	-0.328179	-0.0475423	-0.32971	0.426711	1.35148	0.0402249	0.418061	-0.612664	1.43968	1.66122	-0.30752	0.87751	-1.50027	0.312316	0.308744	-1.2368	0.061597
2	2:219640543:T:C	T	C	-1.92244	-0.0511148	-0.882526	1.57478	0.939909	1.01915	0.021855	0.571701	-1.09674	1.26669	-0.937491	1.29745	1.01778	0.163657	2.06117	-1.58821	-0.980784	-1.40281	0.438775	-1.90318
2	2:222202200:C:G	G	C	-0.725512	1.22419	-0.923185	-0.506495	-1.48938	-1.19999	0.220858	-0.959023	1.51085	-0.838234	-0.631545	0.748468	0.595485	-2.26545	0.481256	-1.14965	-1.30126	-0.675563	-2.74099	-0.923112
2	2:222297170:A:G	A	G	0.311356	0.703584	2.11664	1.17544	1.52659	0.820237	-0.396184	-0.748304	-0.135413	1.32719	1.7989	0.625438	-2.27343	-0.663947	-1.20512	0.0999351	-1.37154	0.935445	1.16772	1.06275
2	2:223052911:C:T	C	T	-1.38178	0.0995031	-0.609487	-1.00353	-0.752887	0.574918	-1.47286	1.26594	0.366956	0.404929	2.04587	-0.130799	-0.426977	0.0774813	0.510967	-0.915818	-0.948897	0.304524	-0.301726	-0.295787
2	2:223598446:G:A	A	G	-1.67225	-1.39712	0.947437	-1.62113	-1.43559	-0.26012	-0.308166	-0.603523	-0.783958	-0.47495	0.209732	1.38364	0.14682	0.0206035	-0.628688	-0.157893	-1.43542	-0.0531876	-1.70478	-0.258182
2	2:224497761:C:T	T	C	0.137156	-1.03315	0.166223	1.47329	-0.363931	-0.557617	-0.629697	-1.48052	-1.26449	0.995518	-2.26864	0.00240404	-0.465063	-0.930319	0.498056	1.04383	0.192484	0.802535	-1.14936	-1.03789
2	2:224569728:A:G	G	A	-0.606367	0.475708	-1.33666	-0.153976	1.73377	-0.510909	0.453609	-0.15629	1.79932	0.626464	-0.0800552	-0.505819	1.20566	2.20863	0.700865	1.04378	0.84488	1.89048	0.920124	0.967786
2	2:226795828:C:T	T	C	-1.0499	0.476546	-1.91394	-0.521028	0.0142961	0.71065	-0.107376	-0.103484	0.0413117	0.59496	-1.21581	0.232142	-2.10467	2.51112	0.394556	-0.102844	-0.519634	1.46556	0.639669	-0.147011
2	2:226796327:T:C	C	T	-0.063431	-0.136513	0.0954915	0.489959	0.13884	0.0762405	-0.0522126	-0.634853	-0.0188984	-0.10676	-0.394061	0.11541	0.290659	-0.561538	-0.123874	0.404712	0.754976	-0.44007	0.581334	0.75175
2	2:227032260:C:T	T	C	1.5517	0.707029	0.920375	-0.638167	-0.445138	0.179036	-1.97622	-0.414492	0.226144	-1.06151	-0.405904	-0.502634	-0.368585	-0.202835	-0.964482	1.70507	-0.168725	-1.47922	-0.315569	-1.98064
2	2:227051131:C:T	T	C	-1.4579	-1.77687	0.018545	1.55337	-0.752926	0.196396	1.62604	1.03613	0.369757	0.039683	1.49086	0.122202	0.691936	0.542302	0.911613	1.02179	-0.522006	-0.471943	-0.896967	0.369947
2	2:227057605:A:G	G	A	-0.739318	0.593123	-0.349772	-0.263766	-0.770731	1.1575	0.195025	-0.911598	0.303562	-0.362984	0.111184	-0.498241	0.207609	-0.867299	2.26829	-0.292292	-1.43424	0.356954	0.0928662	1.00451
2	2:227238007:G:C	C	G	0.00300633	0.202342	-0.24593	-0.351615	0.371632	0.142848	-0.548772	-0.0830002	-0.137146	-0.547048	0.402413	-0.213129	-0.707467	-0.371895	1.19821	-0.652131	-0.0603908	-0.291543	-0.149838	0.159921
2	2:227248459:A:G	A	G	0.514051	-0.596841	-0.843948	1.32076	0.203189	0.399229	0.0868398	0.305309	-1.25859	-0.595183	2.24012	1.7768	-0.191997	0.383752	0.494013	-1.34242	0.0491879	-0.865468	0.273981	0.049128
2	2:227263824:C:T	C	T	-1.51233	-1.22239	0.415043	0.298276	0.472759	0.543708	1.38961	0.65896	0.753341	0.0518832	0.757003	0.201541	0.312103	0.241585	0.533418	-1.30317	-0.252806	0.478765	-0.606189	0.351203
2	2:227263852:G:A	A	G	-1.46447	0.106558	-0.509409	-0.0779452	-1.11591	1.3314	-0.549734	-0.407075	-0.513139	-0.855503	0.870646	0.218751	-0.276369	0.501599	0.122877	0.966841	0.817183	1.81436	0.919103	-1.03069
2	2:227357009:A:G	G	A	-0.276229	1.14251	0.142854	1.12111	-1.62227	-1.16097	-0.865192	0.150287	-0.746532	0.15257	1.18699	-1.01545	0.303273	-0.326236	0.0746244	1.46032	-0.191606	-2.54466	-1.16209	0.870942
2	2:229767552:G:A	A	G	-0.280552	1.20099	-0.786814	1.03367	0.156693	-0.432955	-0.592806	1.20309	-1.25185	-1.57824	-0.565795	1.42375	0.33941	-1.46931	-0.0847793	-0.440582	0.171609	0.0629707	-2.49672	0.0255418
2	2:229859061:G:C	C	G	0.282418	-0.788081	2.01873	-0.713377	-0.279221	0.983769	0.505029	-0.252522	-0.0154459	1.92428	1.16888	1.20084	-1.29173	-0.609415	-0.691946	1.86329	-1.07514	0.984127	-1.05304	0.16106
2	2:230172144:C:T	T	C	-0.563244	0.928795	0.217935	-0.959712	-0.986019	-1.36358	1.52954	0.0108223	1.10992	-0.853213	-0.347935	-0.392331	0.56121	1.387	0.54246	0.239093	-0.843318	-3.02853	0.0949176	0.620341
2	2:230172150:G:A	A	G	-1.73019	0.0502703	-0.59894	2.6277	-0.209611	0.667501	0.865721	-1.19216	-0.0636619	1.27732	1.432	-0.85372	-0.311172	0.0518709	0.120793	-0.00260388	0.103943	1.26149	-0.105047	0.627026
2	2:230212397:G:A	A	G	-0.0304146	1.72988	-0.157051	-0.481395	-1.57068	-0.0041802	-1.96979	0.856708	0.804576	-0.523101	-1.29112	-0.838187	-0.141028	0.0887415	0.606216	0.780242	0.912605	0.311968	-0.0681661	0.346925
2	2:230469048:A:G	G	A	-1.27556	-0.15838	1.63015	-0.954163	-0.51953	0.542087	0.0266667	0.943087	0.341532	0.314797	-0.450177	-1.37854	-0.505588	-0.339378	0.126987	0.359101	0.813567	1.80858	1.05488	-1.32096
2	2:230541355:G:A	A	G	-0.81339	-0.931288	0.445936	0.132577	-0.768238	2.42422	0.682584	-0.184768	0.0740238	-1.35745	1.24775	-0.120885	-1.078	0.142327	0.823294	0.622285	-0.651472	0.0762863	0.835692	-0.579
2	2:230541965:T:C	T	C	0.441672	1.05098	0.0520933	0.412159	1.75131	-0.741427	-1.01421	0.622449	-2.83574	1.35206	2.20976	0.475019	-0.0248194	-1.60077	0.0489776	-0.919592	-1.67352	0.140165	-1.69431	1.58509
2	2:230910379:C:A	A	C	1.15243	0.178765	0.270882	-2.54183	-2.10183	-0.319767	1.05438	0.420903	0.19741	0.730051	1.43284	-0.996428	-0.256852	0.968586	-0.282253	0.430062	1.28858	1.13316	-0.59115	-0.835934
2	2:230910429:G:A	A	G	0.682704	-0.157377	-0.625369	-0.203856	0.158742	-0.420326	1.16012	-1.09597	0.583057	1.58879	0.277933	1.87543	-0.969507	1.72942	1.55354	-0.365515	-0.0242787	0.957121	-0.343292	0.772887
2	2:232087576:A:G	G	A	0.296109	-0.5149	1.10257	-0.66206	1.65862	0.139701	-0.0655451	0.255927	-0.678381	-1.07795	-1.70167	1.77409	0.830415	1.87954	-0.495133	-0.652095	0.280153	-0.921514	0.00486405	-1.57387
2	2:232336618:A:G	G	A	0.603969	0.389143	0.425889	1.11637	-0.39712	1.57554	-1.11235	0.94229	1.63751	0.285629	0.0814036	0.186892	-0.016415	0.671063	-0.209669	1.07621	0.864903	-0.345016	-2.49995	-0.758236
2	2:232525489:C:G	G	C	-0.764427	-1.29045	-0.509473	-1.12227	0.838162	0.505553	0.0681301	1.07338	1.79974	-2.12409	-1.32588	0.0657216	-2.27897	0.300778	0.741276	0.230553	-1.03643	-0.486833	0.831837	-1.08235
2	2:232526596:G:A	A	G	1.23919	-0.551475	-0.119767	0.0155873	-0.36014	-0.185262	-0.00248742	0.521342	0.413313	-1.32076	-0.0996952	0.31865	-0.748244	-1.99559	-0.718648	-1.1909	0.923729	0.895738	-0.634903	-0.623144
2	2:232531665:T:C	C	T	0.0774549	0.168691	-0.0798607	1.91165	0.448142	-0.258323	-1.91612	-1.58992	-1.29487	0.6578	-1.22607	-0.671486	1.11785	0.345303	-1.24909	2.10442	-0.640388	-0.719877	-0.292794	-0.969709
2	2:232536337:A:G	G	A	-1.12343	-0.424799	-0.246786	0.0961128	-0.662226	0.212417	0.260166	0.27411	-0.231979	0.07059	-0.405028	0.525623	0.465571	-1.22398	-0.897897	-0.673455	-0.717322	1.08876	-0.749216	-0.182557
2	2:232833053:TGCA:T	T	TGCA	0.57503	-1.26434	0.414662	-0.316097	-0.489423	0.786113	0.0901879	-0.865597	-0.365732	0.882428	0.8125	-0.447352	0.990393	-2.19392	-1.20534	0.563467	0.557176	-0.920026	1.10873	-0.944516
2	2:232847339:G:A	G	A	0.0206444	0.134824	-0.307756	0.14117	-0.196191	-0.592211	-0.42772	0.362826	0.565132	0.131085	-0.340554	0.387875	-0.331837	-0.126757	-0.325395	0.363792	0.167323	-0.236322	0.443458	-0.214267
2	2:233034416:C:A	C	A	-0.606787	0.852614	-0.140585	1.74298	-0.703781	0.162729	0.233631	-0.365036	1.20611	-0.165407	0.342022	0.6193	-0.865476	-0.753979	1.21823	0.00272492	-2.2882	0.0844468	0.464769	-1.99887
2	2:233034667:C:T	T	C	-0.365902	-0.373382	0.677525	2.01195	-2.12096	-0.513794	0.757684	1.0631	1.16147	0.161679	0.208309	1.174	-0.951819	1.62306	0.862328	-1.21635	-1.152	0.500927	-0.205409	-2.41853
2	2:233263166:A:G	G	A	-0.617401	-0.873772	-0.874444	-0.857086	0.521702	-0.45081	1.05621	-0.144253	0.0311619	0.863608	-1.37054	-0.55797	1.23988	-0.325539	-1.70119	-0.458135	-0.0695435	-1.09953	0.396194	0.120079
2	2:233346901:G:A	A	G	-0.48242	1.43543	0.769683	-1.32846	-0.365194	-0.640171	-0.410666	0.180282	1.21463	-0.57105	0.548733	-0.423438	1.61046	-0.596103	2.62615	0.0362615	-0.0840733	-1.2122	0.246077	0.533677
2	2:233445674:C:T	T	C	-0.330352	-0.673278	-0.560475	0.407173	1.0447	0.607929	-1.78813	-1.65812	0.110217	0.560001	-0.758203	-2.54561	-0.189678	0.419051	-2.80598	-1.26146	-1.03452	1.49018	-0.331207	-2.36187
2	2:233462705:G:A	A	G	0.122557	0.0570491	-0.18362	1.94102	-0.491488	-1.00793	0.948765	1.23649	0.100642	0.381522	1.82563	1.25631	-1.17455	0.228481	-1.32165	-0.507924	-0.735795	1.42678	0.517603	0.277293
2	2:233618225:C:G	G	C	-0.0332366	0.268644	0.411231	0.952052	2.74387	0.271112	0.249281	-0.953895	-1.73977	-0.0200717	-0.0992875	-1.59301	-2.01765	-0.20189	-1.93878	0.21373	-0.626107	0.180578	-0.105899	-1.26969
2	2:233637215:C:T	T	C	-0.0471643	-0.0449204	0.6199	-1.46293	-0.871467	0.773997	-0.520305	-0.263619	0.0775483	1.83772	-0.967657	0.165587	0.0509425	0.27192	1.64829	0.260777	1.18615	-1.88473	-0.479724	-1.08322
2	2:233719268:T:C	C	T	-1.44396	-0.170745	-2.28509	-0.989627	0.349532	1.44051	1.26175	0.123519	0.910318	0.312023	-2.06442	-2.09735	0.0463977	0.465265	-0.277077	-0.625932	0.441213	-0.41517	-1.38358	-0.123895
2	2:233719291:T:C	T	C	-0.596722	1.54125	-0.458544	-0.0157084	-1.76348	-0.7348	-0.628899	0.813217	1.06602	-0.665512	1.1372	-0.914234	1.03218	-0.262438	1.33271	-1.52423	-1.09824	-0.540063	-0.0955011	0.898273
2	2:233729360:A:G	G	A	-1.29085	-0.205415	0.999568	0.159814	-0.750188	0.484227	0.385736	-0.0516084	-0.241105	-0.680449	-0.107278	1.32926	-0.546403	-1.10818	-0.608514	1.47275	0.77913	-0.540933	1.04899	2.06443
2	2:237324767:C:G	G	C	-1.41236	-0.303566	-0.583141	-0.715097	0.890601	1.93805	1.16622	-1.75536	0.316315	-1.36603	0.183129	0.147156	-0.749249	1.02172	-0.857959	0.920708	-1.06657	-1.14325	-0.285795	-1.05162
2	2:237334821:C:G	C	G	-0.0503635	0.0340771	0.0636377	-0.26691	-0.220274	0.488733	0.427319	-0.0502861	0.343889	0.518672	0.53542	-0.26556	0.866695	0.589839	0.23126	-0.293764	0.0163169	0.155786	-0.361392	0.121157
2	2:237339091:C:G	G	C	-0.461596	1.07858	1.8064	0.549791	1.99155	-0.701715	0.77235	0.401445	-0.513676	1.00236	0.857323	-0.675017	1.0491	0.701484	-1.98902	0.205113	1.88641	1.48059	1.12372	-0.308095
2	2:237341074:G:A	A	G	0.169467	1.36257	0.490817	0.500375	-1.75652	0.115231	0.439633	1.00662	0.167635	0.207933	-0.498134	-0.409697	1.48109	-0.966106	0.102177	-0.241947	0.481437	0.533059	0.151198	-1.13031
2	2:237348370:G:A	A	G	-0.0971558	0.222901	-1.47377	1.10503	-1.18289	0.371104	-0.32445	0.129065	0.00294599	-0.99769	-0.501919	-1.19002	-1.5783	1.17109	0.131839	0.606086	0.0602535	-1.84167	-0.59612	0.0441509
2	2:237353378:G:A	A	G	-1.38428	-0.654041	0.490453	1.13166	0.548907	1.0682	0.622616	-2.35885	-0.378384	-0.232752	-0.0816358	1.08218	-0.170083	-0.261186	1.30181	0.913483	-1.6062	-1.58292	-1.64129	0.514552
2	2:237374962:G:A	A	G	0.564201	0.0346356	-0.431605	0.313994	0.480073	0.922659	0.492091	0.511668	-0.532945	0.235723	0.900979	-0.213167	1.48617	1.40962	0.025816	-1.6196	0.942268	-0.438101	0.738299	0.509758
2	2:237525606:C:T	T	C	-1.61059	-1.32828	0.419263	0.225616	0.663436	-0.874871	-0.282221	-0.179743	-0.566961	1.27238	1.05005	-0.0510858	0.216045	1.0755	0.0315229	0.443382	-0.126408	-0.343541	0.514045	-0.0855119
2	2:237540465:G:T	T	G	-0.622207	-0.801065	0.351922	-0.519675	0.142361	1.41411	-0.704631	0.747715	-0.415139	1.48261	0.721394	1.39184	-0.221143	-2.04402	-0.667059	-0.327751	-0.0311727	1.07005	0.723455	1.54156
2	2:238246412:C:T	T	C	-0.746311	0.492164	0.911314	0.688387	0.507097	-0.797933	0.582491	0.254414	-0.708879	0.860584	-0.27017	0.569359	-0.120504	-0.705685	-1.90625	-0.755336	0.164543	0.107543	-0.186389	-0.117612
2	2:238256995:C:T	T	C	1.23567	-0.947673	0.13764	-0.315702	1.0443	-0.889409	-0.942535	0.0643671	-1.56784	-0.0741915	0.456874	-0.892378	-1.26082	-0.486375	1.73443	0.391066	-1.20482	1.01242	0.156885	2.08875
2	2:238257022:T:C	C	T	1.23906	0.323114	-2.23631	0.730511	-0.632775	1.53252	-0.325087	1.11695	-0.0419697	-0.0385453	-0.0186255	1.04443	0.318556	2.10639	-1.30981	-0.0525061	1.06702	-0.177808	-0.99015	-0.475342
2	2:238329312:G:T	T	G	-0.2707	-1.87603	-0.842429	1.15008	0.217469	-1.39269	-0.911774	-0.236039	1.82719	0.445759	-0.185696	-1.76506	-0.0563742	-1.21385	0.108291	-1.7833	-0.750724	-0.724049	0.0936059	-0.227139
2	2:239082174:G:A	A	G	-0.023933	-0.455263	-1.00948	0.00264959	-0.030057	-1.46507	1.72634	-0.997093	2.09773	-0.110309	-0.288339	0.143333	-1.025	-1.64523	0.513564	0.329462	-0.753035	-0.0731211	-1.1172	1.45777
2	2:239108040:T:C	T	C	0.365409	-0.667407	0.0722689	-0.531152	-0.550196	0.811223	0.635017	1.62544	-0.830876	-0.0894975	-0.0623558	1.15674	1.10131	0.726904	3.14453	1.40565	0.120112	-0.54032	0.837208	0.586452
2	2:239115263:C:T	T	C	-0.206024	-0.0430446	-0.211971	-0.0366422	-0.560924	-0.417344	-0.595666	0.751637	-0.424387	-0.460534	1.14352	-1.07159	-0.698058	0.403107	-0.217957	0.115531	-0.719554	1.15278	0.595204	-0.846504
2	2:239144721:A:G	A	G	0.151989	0.480056	0.386777	0.644735	-1.56156	0.98771	0.463274	1.99045	-0.500102	-0.575981	-0.651477	0.0120341	0.560943	1.78256	0.396486	1.72175	0.598964	-0.0751395	0.963292	0.276899
2	2:239189825:C:T	T	C	0.886586	1.37205	-0.0822947	-0.911365	-0.340313	1.35296	-0.977394	-1.00371	-0.227505	0.927903	-0.842057	0.230298	0.518764	-1.58996	0.528528	0.217977	1.2358	-1.75325	0.261344	-0.635202
2	2:240022311:T:C	T	C	-1.38774	-1.51	0.0604116	-0.525015	0.460933	0.847139	1.8241	0.437624	0.236526	-0.1935	-0.515934	-1.21333	0.419505	0.93703	-0.27989	0.687842	-0.562596	-0.408695	1.99262	0.000836716
2	2:240025297:G:C	C	G	0.212331	1.01961	-0.155978	0.938297	1.17283	-0.491383	0.10487	0.117947	-1.44305	-0.308705	1.62989	-1.22796	-1.45678	-2.17821	-0.357243	1.56217	-0.505925	-0.661512	-2.89205	1.20094
2	2:240598004:G:A	G	A	0.717658	-2.19263	-0.384787	1.11037	0.707503	0.396893	0.842579	0.604203	1.28066	-0.356095	1.51037	-0.914004	-0.565558	-0.462068	0.552081	-0.836787	0.710333	-1.25071	0.0586931	-0.4057
2	2:240598657:A:G	A	G	-1.78235	-0.946814	-0.456708	1.307	0.89354	0.00932709	1.06926	-0.652806	-0.626411	-0.384269	-0.892762	0.180792	-0.208196	-0.115702	-0.60816	-0.731441	0.175211	0.27054	-0.908023	-1.50857
2	2:240741385:G:A	A	G	1.2019	-1.12707	-0.744417	1.40449	-1.49774	0.137406	-0.314897	0.883256	-0.389226	-1.02239	-1.25069	0.0165569	0.428713	-1.08893	0.294996	-2.862	-1.75904	0.00633198	1.73725	0.118074
2	2:240874036:G:A	A	G	0.0904605	-0.569609	0.638755	-0.536514	0.318119	0.428357	-1.62768	-0.765529	-0.380113	0.274446	0.708414	0.823517	3.2146	1.32763	1.88137	-2.21572	-0.512956	-1.70589	0.567364	-0.0283637
2	2:240878099:A:G	G	A	0.599207	0.495752	-0.484584	0.390269	-0.249261	-0.542116	0.709142	1.10978	-1.10841	0.566459	-1.50217	-1.49289	-1.38322	-1.11574	0.37808	0.704656	1.32485	0.250774	-0.270763	-1.64146
2	2:241107370:A:C	C	A	0.794689	-0.0922627	-1.19439	0.586209	0.168113	-0.466834	-0.841233	-1.25863	-1.27781	-1.14899	1.09762	-1.90566	0.102473	0.951078	-1.46547	-1.31173	-0.453423	0.130465	-0.122523	-1.54461
2	2:241127415:G:A	A	G	-0.253214	-0.275363	1.2829	-0.0396152	0.983797	1.34101	0.679195	2.04878	1.13073	-0.0960555	0.0643894	-0.0791146	0.883736	0.178224	-0.145343	1.07552	-0.566276	-0.52709	-0.79303	-1.13865
2	2:241190072:G:T	T	G	1.13353	1.52015	0.100273	0.931847	0.931011	-0.738972	0.84745	-0.687583	0.340541	0.26744	-0.101159	-1.17057	-0.245367	-0.354299	-1.55819	-1.16037	-1.3159	-0.64778	1.12095	0.0831441
2	2:241217826:G:A	A	G	-1.14381	0.874276	-0.856956	-0.730089	0.0712061	-0.10979	-0.296674	-1.30248	0.48568	-1.05982	1.22803	-0.330514	0.213535	-2.13026	0.309514	0.925132	-0.410623	0.892035	0.0600096	-0.970871
2	2:241236773:G:C	C	G	-0.15993	0.275148	-1.49322	-0.481112	0.652473	-1.43193	-0.00691381	-0.635071	-0.0737171	-1.38896	0.374801	-0.0648197	-0.79216	-0.757391	-3.66256	-1.14326	-0.741991	-0.90194	0.706846	-0.524231
2	2:241239719:G:A	A	G	-1.09027	0.618686	-0.496976	0.328284	-0.0114365	1.30858	1.56507	0.219923	-0.196583	-0.318574	-0.710945	-0.169199	1.48976	0.456232	1.1675	-0.951927	2.21146	0.227709	-1.19448	-0.662934
2	2:241735388:G:A	A	G	-0.693012	-0.685448	0.130051	-0.264986	-0.767282	0.177257	-1.55281	1.41221	-0.355326	-0.073943	0.276585	2.03628	2.78186	0.213492	0.822744	-2.03253	1.2378	-1.10241	-1.02197	-1.65674
2	2:241744700:T:C	C	T	-0.0833933	1.52585	-3.44196	1.12983	0.177843	1.93696	-1.32304	2.00223	0.322617	-0.368631	-1.27783	1.86681	0.685065	0.292581	-0.128303	-1.74948	0.121438	-1.22824	-0.776623	-1.63009
2	2:241751330:C:T	T	C	0.364461	0.942059	-1.55357	0.923193	0.970786	0.569711	-0.822614	1.14457	-1.21885	-0.358657	-1.20559	0.399914	-0.554973	0.482325	-0.482746	0.41005	-0.00488223	-1.48394	0.912074	-1.10372
2	2:241851121:A:G	A	G	0.0679417	-0.169009	0.307621	0.262122	-0.0116413	0.110559	-0.380915	0.244237	0.219587	0.564034	-0.0550298	-0.158981	-0.510967	-0.323473	0.0472712	-0.0845475	-0.310701	0.0957418	-0.140301	-0.181661
3	3:319825:C:T	T	C	-0.136955	0.451991	-0.245613	-0.32511	-0.0898913	0.548833	-2.03467	1.4487	-1.03675	0.580808	-0.490266	1.21575	-0.477535	-0.258712	-1.4541	1.00685	-1.86302	0.449745	0.104536	0.078789
3	3:3026166:A:G	G	A	-1.54574	-0.919871	0.896457	-0.187084	-0.524793	0.208287	0.93114	1.64975	0.721278	0.25096	0.778546	0.22966	-1.17794	-0.733466	0.160772	1.13164	-0.945047	-0.275253	-0.324387	-1.75277
3	3:3034759:A:G	A	G	-0.818951	0.699098	1.18904	0.0663241	-0.476654	-1.90272	-0.577467	-1.8458	-0.803321	-0.643113	-2.15507	0.959095	0.801102	-0.584692	0.124832	0.45056	-0.585379	-0.476286	0.496814	0.258899
3	3:3038927:G:C	C	G	-0.438444	1.01615	-0.235705	0.571189	-0.293219	0.26614	-1.26892	-0.327418	-0.531379	0.768135	0.190474	-1.62011	0.35	0.946129	-0.0699156	-1.35008	-0.668461	1.26434	1.68387	0.369997
3	3:3040141:T:C	T	C	0.527308	-0.484997	0.340159	-0.224175	-1.06046	2.03948	0.0767874	-1.52211	-1.26328	-0.0376501	-0.94855	1.57592	-0.0422093	-0.0902573	1.27669	-2.32356	0.063271	1.46566	-1.47628	-0.770845
3	3:3042969:C:T	T	C	-1.83389	-0.569715	-1.65456	-0.244701	-1.4946	0.999906	1.44329	1.06696	2.86094	0.613758	0.215442	0.939722	0.207514	0.248208	0.762777	0.876373	0.298201	-1.41717	-0.892787	-1.90145
3	3:4362134:T:C	T	C	0.20881	0.193992	0.285382	0.509313	-0.326656	1.97783	-0.638653	-0.752212	-0.928868	-0.273478	1.64841	-0.839108	0.351159	-0.989989	-1.50783	0.794279	1.20611	-0.429553	-2.24782	-0.360171
3	3:4467058:C:T	T	C	-0.260966	1.9331	0.828378	-0.100166	-1.53022	0.205158	-0.640971	0.216965	-1.11372	-0.720259	0.386327	-1.35848	1.27032	-0.490949	-0.622304	0.428317	-0.364426	0.423468	-0.852255	-0.210844
3	3:4670729:G:A	G	A	-0.772857	0.0709583	-1.57472	-0.339289	-1.02576	0.100046	0.168881	-1.74263	-0.73427	1.45172	-0.815758	-0.279516	-0.567039	-0.366901	-0.00220798	-0.113882	0.221571	2.69185	0.82396	-0.400788
3	3:4725578:T:C	T	C	0.0216545	0.0847537	-0.141378	0.140208	0.0355384	0.249268	0.931507	0.300657	-0.461373	0.522261	0.681171	0.198989	-0.305533	0.220397	-0.602719	0.276162	-0.73827	-0.0489357	0.038092	0.574396
3	3:4788048:A:G	G	A	1.14993	0.309817	1.2977	-0.242532	-0.23692	1.03711	-0.196701	-0.601991	-0.910944	-0.423948	0.00622918	1.5539	-0.36737	-1.5093	-1.32293	0.783426	-1.54561	-0.800563	0.125609	0.437125
3	3:4800547:C:T	T	C	-0.84148	0.0214254	0.769982	-0.550949	0.679614	1.56831	0.394431	-0.276039	-0.247177	-0.380295	-0.461089	-1.52132	-1.81333	-1.08502	-0.102802	1.09991	-0.681343	-0.559483	-0.210242	-0.534581
3	3:4814550:G:A	G	A	-0.74022	2.40585	-0.628743	-0.69446	-0.449427	1.33939	0.906006	-0.11985	-1.1296	1.99819	-0.230691	0.976783	-1.69263	2.72618	0.0278466	-1.01097	-0.0856331	0.256476	0.664542	-0.274027
3	3:6861610:C:T	T	C	-0.804503	0.216735	0.263166	0.365707	-1.69404	0.931082	-0.872138	0.720157	1.19289	2.42919	-0.0893519	0.828056	1.65048	-0.433565	0.0235158	-0.0523147	-0.073871	-0.551092	-0.255242	-0.316319
3	3:6861914:A:G	A	G	-0.892535	-0.756753	-1.33016	-0.0326501	-0.732325	0.437258	-0.814888	-1.18235	-0.585948	-0.278117	-0.249139	0.685601	-1.01722	1.85682	-0.148379	1.42203	-0.914459	-0.394606	0.37949	0.479847
3	3:7452730:A:T	T	A	0.592933	0.995479	1.13293	-0.246391	1.14361	0.441726	-1.77537	0.0541153	-0.65369	-2.49975	-0.566801	0.493007	0.973341	-0.012663	0.342571	-1.18341	-0.411823	-0.692289	-0.369084	-0.897382
3	3:7579102:T:C	T	C	-1.06901	-1.36623	2.35297	-0.241039	-0.291828	0.758475	0.0508384	0.912262	-0.115257	-1.37667	0.107977	1.56436	1.05964	-0.289584	0.48403	0.748032	-1.31843	0.397343	0.217387	1.93178
3	3:8733903:C:T	T	C	0.292904	-0.000853201	1.16059	1.45062	-1.11186	-0.647741	-0.911006	1.44217	-0.076979	-0.112769	0.0862433	-0.124509	-1.1075	-0.30697	-0.909794	0.276119	1.66897	1.05615	-1.4567	-0.295461
3	3:8733975:C:T	T	C	-0.36377	-0.802892	-1.98075	-0.994318	0.699906	-1.13248	0.0870682	-0.768161	-0.64804	0.0143724	-0.261338	-0.67183	0.44266	0.846399	2.62474	-1.04641	-1.75067	-0.291465	1.58243	-0.240324
3	3:8768017:G:A	G	A	-0.756983	-1.77626	0.00802885	-0.384424	-0.553697	0.957974	0.878726	-0.853417	-0.919688	1.78805	-0.280113	1.8879	2.09637	1.75755	-0.0485271	-1.36132	1.05367	0.628461	0.914508	-0.348851
3	3:9757089:C:G	G	C	0.0340852	0.438894	0.437072	0.720265	1.31231	-1.51208	1.00587	-0.550987	0.790494	1.89627	-0.245132	0.606143	1.81737	0.229401	-0.839541	1.36883	0.149844	-0.320772	-0.461995	0.0555004
3	3:9867251:G:A	A	G	1.73385	-2.10054	-1.60211	-0.473988	-0.699815	0.277372	0.308468	0.425633	2.6425	-0.17775	-0.80679	-1.63385	-0.791867	1.63509	0.788521	0.493816	-0.266571	0.0612951	0.0381998	1.42002
3	3:9878454:G:C	C	G	0.504035	0.841326	0.433142	1.82142	0.498665	0.627894	-0.252874	1.26034	0.206932	-0.680341	0.761788	0.379143	1.12359	0.276065	-0.329506	1.81003	0.544209	-1.04156	0.553787	0.188898
3	3:10043852:A:G	G	A	-0.767823	0.933015	1.39792	0.453582	-0.207183	0.416653	-0.932221	0.315246	0.36706	0.69321	0.303994	-1.83798	0.36327	0.816728	-0.644106	0.525486	-0.938137	0.486058	-1.69565	-1.23862
3	3:10338239:C:T	T	C	-1.14361	0.43257	0.696394	0.632254	2.11059	-0.691943	1.66798	0.13147	1.39438	2.91982	0.539764	-0.46679	1.80323	0.225879	0.0340038	0.0618763	-0.0400129	1.23573	-0.711177	1.37053
3	3:10372031:G:A	A	G	0.626572	-0.44542	1.65141	0.68968	1.53254	1.38521	-1.00299	-2.21965	0.949734	1.54676	0.190443	0.22028	-1.02883	1.53561	-0.00840885	-0.643619	0.591069	-1.12332	0.570628	-0.275311
3	3:10378403:T:C	C	T	-0.329305	-0.489242	-0.627897	0.104042	-0.333835	-0.0551753	-1.22449	-0.328677	1.11435	0.745164	-0.71103	-1.27218	-1.63849	1.09307	1.09632	0.165527	1.22961	0.0800821	1.64915	-0.242843
3	3:10844235:T:C	C	T	-0.518728	0.301362	-0.261848	0.321713	0.616477	-0.78877	-0.302535	1.60723	-0.593373	-0.578193	-1.12763	0.32701	0.562701	-0.476461	-1.29572	-0.684951	0.405004	-0.605791	-1.97201	2.15595
3	3:10934059:C:T	T	C	-0.0348333	0.102087	0.145786	-0.407497	-0.11326	-0.999253	0.173413	0.540636	-0.349058	-0.123536	-0.219742	-0.456451	0.115789	0.199146	0.323929	0.148988	-0.0762278	-0.135326	-0.186452	0.961398
3	3:11022405:G:T	T	G	0.0125361	-0.0870307	-0.242818	-0.416799	-0.503885	-0.416044	0.317092	-0.0907585	0.150856	0.441106	-0.515964	-0.586982	0.0614158	-0.0155847	0.457486	-0.122921	-0.350994	-0.118579	0.884642	0.3983
3	3:11554828:T:C	C	T	-0.736236	0.895872	-0.945697	0.0816454	0.713281	2.30918	1.54088	0.00371244	-2.41045	-0.365428	-0.485164	0.540566	0.323108	-0.430261	-0.589236	-0.732532	-0.335505	0.0504356	1.93769	-0.0720418
3	3:12351626:C:G	G	C	1.40851	-0.822056	0.259568	-1.03366	-0.936866	-0.451164	0.61437	-1.76162	-0.461684	-1.3832	-0.167341	0.688736	-0.490602	0.795629	0.128588	-0.311954	0.685977	-0.257639	-0.71501	-0.34784
3	3:13854643:A:G	G	A	1.26652	-0.130625	0.83817	0.947575	0.307585	-0.318515	-0.68356	0.644902	-0.387976	2.84949	0.0597593	0.523127	0.250612	-0.333289	-1.91839	0.123575	-0.272226	0.598944	0.00916282	0.919021
3	3:14132927:A:T	T	A	0.36867	-0.24151	0.0906523	0.0646677	-0.623302	-1.51061	0.19332	1.03656	0.46493	1.49406	-0.533298	-0.919966	-0.941191	-2.52571	-0.0618052	-0.43164	-1.92236	0.111518	-0.111898	0.193741
3	3:14139206:C:T	T	C	-1.10282	-1.35623	0.140127	0.691207	0.183607	-0.553256	0.0211617	-1.78759	-2.04413	0.794499	1.91234	-0.87779	0.649027	0.0371229	-0.0312573	-0.580179	0.0356325	1.20413	-0.0356599	0.675954
3	3:14158387:G:A	A	G	1.12217	2.50555	0.0888809	-0.0723158	-1.89401	0.927013	0.339215	-2.60266	0.814087	-0.930829	-0.0318636	0.123402	0.609291	1.00256	0.211401	0.308765	-1.33236	-0.110324	-0.904284	1.14431
3	3:15645186:G:C	C	G	1.33851	-1.0215	0.509901	-1.25203	-0.736712	-1.37536	0.97779	0.576866	0.754676	-0.419956	-0.584642	0.421324	-1.55482	-1.06979	0.775413	0.0153823	-0.743803	-0.854481	0.016826	0.667661
3	3:16592157:C:T	T	C	0.845655	-1.46764	0.0617688	-0.375106	0.0768085	-0.275783	-0.628331	-0.103138	0.514542	0.289479	0.45302	-1.70409	1.24979	-0.312946	1.15014	-0.350268	0.243854	0.737755	0.184033	0.239963
3	3:16598568:T:C	C	T	0.0499051	-1.45398	0.192901	-0.0255866	0.762547	0.132811	-0.0734626	0.136662	0.703577	-1.51318	-1.31643	-0.239811	0.0343954	-1.11986	-2.26725	0.626931	2.24823	1.36409	0.730543	-2.28946
3	3:24143504:G:A	A	G	-0.382118	0.491705	-0.499436	-0.401076	-1.29787	-0.65291	-0.944879	-0.545853	0.656744	1.12893	-0.552232	-0.38708	0.837551	-0.605685	-0.203484	-0.469197	0.128329	0.157592	0.867984	-0.994894
3	3:30671634:T:A	A	T	0.545922	0.628696	0.0488727	-0.0595306	1.11478	0.654319	-1.08548	-0.0235855	-0.677925	1.15075	0.991	0.233312	-0.831404	0.684332	0.175347	-0.397433	-0.517679	2.22203	-0.58649	0.375919
3	3:32140269:C:T	T	C	-0.923903	0.579164	-0.687451	-2.12029	-1.27047	-0.841328	-1.10759	0.243454	0.67499	-1.0298	0.460857	-0.195516	0.482917	1.32064	-1.0882	-1.50462	-0.0753892	-0.00794006	0.0889373	0.121016
3	3:33014196:T:C	C	T	-0.483347	1.63333	0.620781	0.287172	-0.471154	-0.412873	0.896787	0.41048	-1.87412	1.68692	0.154215	-1.29355	-0.613154	-0.520766	1.0438	-0.166707	-0.5897	-0.147911	0.64794	1.09087
3	3:33114290:G:A	A	G	2.3017	1.37632	0.35542	0.559673	-0.744842	-0.3527	0.329213	-0.0955868	-1.17214	0.299879	0.998694	-0.153763	1.28909	-0.369201	1.63983	-0.0407599	-0.545771	0.940951	0.776287	-0.543467
3	3:33132664:T:G	G	T	-1.11915	-1.51491	-0.469805	-1.14875	0.742158	-0.772836	-1.27873	-0.489465	0.697409	-1.32409	-0.456054	0.433793	0.516732	-0.631722	-0.2515	2.10157	-1.38808	-0.323264	-0.301892	-1.06323
3	3:37012077:A:G	G	A	-0.63173	-1.16783	-0.078345	-1.01387	1.35215	0.0539057	-0.531361	-0.0507627	-0.692411	-0.977352	-0.134144	-0.534429	2.6793	-1.46228	-0.297743	-0.978761	-1.10523	-0.0681368	-0.255124	0.721404
3	3:37481588:G:A	A	G	-0.566275	-1.44981	-0.196821	-0.129237	0.567686	-0.515038	-1.25929	-0.459893	-1.01508	-0.434093	-0.835208	0.19672	1.40546	-1.73441	-0.904489	0.0319172	-0.251797	0.288762	1.01351	-0.574977
3	3:37494493:C:G	C	G	0.902457	-0.342437	0.478528	0.240275	0.608246	-0.857352	1.38532	-0.00866943	0.479719	-1.30505	1.68274	1.1152	-0.544497	-0.176311	0.421941	0.118145	-0.625496	1.19591	-0.716423	0.486372
3	3:37736990:G:C	C	G	-1.2446	-0.343286	-0.922931	0.98585	1.46545	0.0743638	0.803162	-0.201609	-0.236131	-0.131336	1.61088	-0.842356	0.0294099	-0.768405	-0.949933	0.247756	1.2175	0.879619	0.940192	1.21568
3	3:38007538:TG:T	T	TG	-0.399623	-1.39925	-0.190833	-0.510193	0.688064	-1.12781	1.04011	0.539309	0.202345	-0.42268	0.306413	0.204659	0.0258162	-1.17713	0.23436	0.890241	0.859986	-0.811461	2.31007	0.166513
3	3:38308988:T:C	T	C	0.392417	-0.186904	-0.0666223	-1.70225	-0.150087	0.540933	1.65015	0.464491	1.00613	0.300642	-0.435787	-0.705855	-0.212248	-0.348612	0.52494	1.01968	1.48859	-0.389139	0.893424	-0.819735
3	3:38316326:C:T	T	C	0.231064	0.809264	-1.0988	-0.664646	1.06568	-1.37053	0.903429	-0.0729458	-0.704528	0.472938	0.512035	-0.708423	-0.531835	-0.23839	-0.791783	-0.262374	0.851342	-0.40932	1.31907	0.840346
3	3:38316470:C:G	G	C	-0.359094	-1.63213	1.28809	-0.164225	-1.22381	1.38205	2.92545	0.624984	-0.314315	0.712559	-1.08784	0.562129	0.589915	-0.952372	-0.402644	0.909729	-0.526974	1.50842	0.594909	1.87602
3	3:38477933:A:G	A	G	0.317594	-0.923591	0.181534	1.1521	-0.905895	-1.049	1.58038	-0.688129	-0.963478	2.2038	-1.66375	0.681745	0.131826	-0.532984	-0.591875	-0.107033	-0.362362	0.855278	0.185301	0.823566
3	3:38580976:T:C	T	C	0.15887	-0.658188	0.677367	0.591813	-0.0225033	-0.169128	1.31533	-1.40563	0.797982	-0.363874	-0.0276788	-0.181635	0.531635	-0.151585	1.65169	0.74704	1.15688	-0.00783335	-0.272782	0.250574
3	3:38603929:T:C	C	T	-1.08561	-1.42476	0.126752	0.205862	0.332684	-0.233652	0.455134	-0.58764	-0.347779	0.803838	-1.10422	-0.379807	-0.284595	0.930586	0.127534	0.687002	-1.23813	0.252585	-0.85639	2.73372
3	3:38633221:T:C	T	C	2.04683	0.50094	0.49636	0.00843092	-0.178181	0.669845	-0.0417855	-2.10362	0.00573791	0.75021	-0.820843	1.22275	-0.172503	0.0126725	0.307264	-0.353414	-0.737717	-0.582401	-1.29551	0.675418
3	3:38698354:A:G	A	G	0.541775	0.438498	0.741323	0.686496	0.364364	0.970703	0.00416915	-0.198401	-0.636325	0.245154	0.361914	-2.37078	1.14907	1.12442	1.05725	-0.620948	-1.10236	0.629786	0.239817	-1.52291
3	3:38726843:T:C	C	T	-1.23316	0.102597	0.0595202	0.793765	-0.350788	0.621736	-0.347828	1.71869	-0.300441	1.52503	0.836397	0.197173	-0.493727	-0.941587	0.42675	1.46533	-1.07988	-1.36127	-0.282574	-0.968531
3	3:38752498:G:A	A	G	-1.45296	0.0338069	-0.346294	-0.57646	1.47642	0.862865	1.20349	0.256449	1.21426	0.111544	1.08485	0.497626	1.70978	1.38259	1.11513	-1.26772	0.751157	-0.11678	0.257934	0.708039
3	3:39265671:G:A	A	G	0.74507	-0.516311	0.14029	1.53364	0.766139	0.833378	-0.205666	-0.196458	0.800627	-0.60485	0.710106	0.806325	-0.641146	0.289869	-0.111383	0.665473	1.16058	0.36698	2.92037	-1.35604
3	3:39281672:A:C	C	A	-0.621315	0.754632	-2.01649	0.697329	-1.49111	0.674178	0.418127	0.651021	-0.950312	-0.416173	-0.51962	0.483124	-0.247059	-1.09811	-0.120518	0.380041	0.0114272	-2.09289	0.916504	0.725826
3	3:39389590:G:A	A	G	0.00109791	0.0477205	-0.209372	-0.0334364	0.12968	0.246698	0.441957	0.0891738	0.287357	0.0881095	-0.17055	-0.713081	0.517554	-0.0719958	-0.319606	-0.164229	0.228121	-0.678677	0.326372	-0.304544
3	3:42263639:C:G	C	G	0.0189004	0.384825	0.80418	0.844994	-0.862542	-0.0247721	-0.743434	-0.703652	0.498959	-0.472515	-0.162233	-0.972373	1.21244	0.183093	1.63302	-2.28931	-1.03066	0.291231	0.596425	1.63158
3	3:43080067:C:T	C	T	-0.578777	0.2293	-0.0784331	-1.06375	-1.20919	-0.651603	0.735569	1.14089	-1.94364	-0.78491	0.032899	0.692333	1.18712	-2.50372	-0.470454	-0.464135	-1.22332	0.56573	-0.983246	0.331586
3	3:43303683:G:A	A	G	0.357392	-0.752193	0.803832	1.52292	0.340207	-0.319146	-0.498545	0.511861	-0.387981	0.166043	-0.0963686	1.63141	-0.745899	-0.695751	-1.38364	-1.25061	0.933945	1.56155	0.293165	0.716198
3	3:43576788:T:C	C	T	-0.579773	-0.254424	0.384411	-0.983827	-2.19426	-0.314508	-1.56397	0.615804	-0.897414	-0.950995	-0.218675	-0.67101	0.76168	0.266291	-0.168429	1.38971	-0.287138	0.554569	0.966529	-1.18816
3	3:45516215:G:A	A	G	-2.19662	-0.45785	-0.632159	-1.29328	-1.23858	-1.25909	0.383595	0.236578	-0.383059	-1.69906	-0.430529	-0.0610801	0.571479	-1.00069	0.933046	1.20812	0.518694	1.07551	-1.55251	-1.63924
3	3:45772602:G:A	A	G	1.20926	1.06017	-0.179176	0.0472817	-0.632106	1.27837	-1.44268	-1.3638	-2.13702	0.603192	0.912698	0.862055	0.377354	1.88895	-0.442296	0.586662	0.79279	0.0772918	0.0146162	0.3432
3	3:45796394:G:C	C	G	-2.27235	1.03911	-1.49022	1.77782	0.400464	-1.78173	0.46867	0.252088	-0.92894	-1.22179	-0.40144	-0.364799	-1.04425	1.05113	-1.21267	-0.467382	-1.38962	-0.226508	-0.329054	-0.432052
3	3:45828480:C:T	T	C	-0.359895	-2.40115	-0.53962	-0.52375	-1.38516	-2.73603	0.703517	-1.32106	0.534489	1.47203	-0.780502	-0.0430644	0.28793	0.507273	0.137473	-0.381494	0.722262	-1.23055	-0.297003	0.898947
3	3:45966331:G:T	T	G	0.955752	-1.69522	-0.739706	-0.837305	-0.00112277	-0.131905	-0.977484	-2.15501	2.3067	-1.1202	1.07699	-1.54695	0.0408232	-1.12183	1.11089	-1.14733	0.512565	0.772432	-0.826588	2.97951
3	3:45967298:G:A	A	G	0.552149	1.31275	-0.778383	0.207486	1.17621	1.21523	-1.67043	-0.00782944	-0.836525	-2.29975	0.502014	1.94131	0.916211	3.74899	-1.50524	0.345298	-0.482341	0.063956	-0.857098	-1.34986
3	3:45967995:G:A	A	G	0.842539	-2.21013	-0.347643	-0.743032	0.125912	-0.262631	-1.02214	-2.19601	2.09449	-1.30842	1.23672	-1.72385	0.166881	-1.19629	1.04764	-1.02837	0.783203	0.866816	-0.636669	2.9634
3	3:45968372:C:G	C	G	-1.05334	0.154539	1.10788	0.314646	-1.37945	-0.939942	2.35969	1.47732	-0.520398	3.19424	-1.36536	-0.78104	-1.09437	-3.00976	0.869158	0.555932	-0.0302588	-0.791862	1.17576	-0.776059
3	3:46357717:G:A	A	G	-0.286499	-2.16791	-0.346798	-0.824621	0.151523	-0.435191	1.46566	1.00644	0.548694	0.309813	0.3665	-0.523681	2.43605	-1.18603	1.39465	-0.654864	1.05533	0.895269	0.107985	-0.761877
3	3:46358307:T:C	C	T	-1.20048	-1.08561	-0.185071	0.00910374	0.659424	1.04627	0.931733	-0.755021	1.01165	-0.988884	0.782364	0.884061	-1.14478	-0.62942	1.24973	0.0794038	-0.654195	0.292547	-1.20834	0.914533
3	3:46408581:G:A	A	G	1.70591	1.13777	1.45205	0.284735	-0.114171	1.02104	-1.09522	1.05576	-1.65773	0.119767	0.23577	-0.628599	0.495466	2.04425	-1.58217	0.0916573	-0.582664	0.403189	-0.536479	-0.328202
3	3:46459778:C:T	T	C	0.358555	-0.643379	-1.55561	-2.0047	0.620348	-0.271556	-0.104398	0.0900972	0.897658	-0.361708	1.11701	-0.573174	1.35042	0.48582	-0.365052	-1.80755	0.397703	1.27795	0.120482	0.215889
3	3:46671967:C:G	G	C	-0.860715	-0.196665	-1.40272	-0.405016	-0.812238	-1.46237	1.65341	-0.271664	-0.364818	-1.23329	0.83833	0.800304	-0.67808	0.296919	0.244568	0.618816	-0.625246	-0.175246	-0.676112	-0.201856
3	3:46682061:G:A	A	G	1.027	1.37332	1.49181	0.423335	0.958534	2.21765	-0.241879	1.18051	0.770547	1.60264	-0.505649	-0.321157	0.372929	-0.131863	0.135686	-0.20787	1.64272	0.15601	1.18578	-0.498938
3	3:46686419:C:A	A	C	1.45279	-0.855517	-0.305425	-0.0836426	-0.338027	0.141461	0.00433412	-0.979391	-1.04576	-1.13685	-0.56517	0.454907	0.510053	0.896358	1.31529	0.756606	-0.542991	-0.425188	-0.693637	0.954324
3	3:46995266:C:G	G	C	-0.960151	0.161111	0.829488	-0.253121	0.337895	-0.256193	0.906173	-1.39709	-0.238634	0.974028	0.928668	-0.349373	-1.48362	-0.621642	0.209335	-0.822216	0.515109	-0.710126	-2.12467	-0.564673
3	3:47004356:C:T	T	C	0.578777	0.742902	-1.20872	0.461297	0.172217	-0.422077	0.184371	-1.22031	0.738669	0.421348	-0.347161	2.01154	-0.846647	2.08761	-1.26853	-0.64586	-1.78693	-0.492248	0.841248	0.642082
3	3:48467186:T:C	T	C	-0.082551	0.240044	-0.188653	-0.686178	0.0200413	-0.140459	0.470533	-0.172634	0.32313	-0.394071	0.665924	0.574851	-0.129668	0.32397	0.749737	-0.26637	0.363733	-0.905781	0.264203	-0.434274
3	3:48567642:GA:G	G	GA	-0.0643237	-0.219053	-0.0855603	-0.637413	-0.15079	-0.210038	0.328824	-0.203472	0.0140258	0.744803	0.575556	-0.650371	-0.333526	-0.272745	0.322114	0.11237	0.199465	-0.261509	-0.362529	-0.2397
3	3:48585691:G:A	A	G	-0.0302421	0.294914	0.579731	-0.748316	-1.0971	-0.474116	-0.808842	0.261648	1.70693	0.178071	1.59349	-0.171653	0.397121	1.79377	-0.0154325	-0.0208607	-0.71523	-0.576779	1.17575	0.600403
3	3:49125150:C:T	T	C	-0.295889	-0.76554	1.44874	0.995441	0.43833	-0.185764	0.497433	0.676293	-0.768926	-1.30161	-1.31688	0.804149	2.0754	0.586705	0.937662	0.169874	-0.747687	-0.0113341	-0.0127837	0.197855
3	3:49890070:G:T	T	G	0.651891	0.0393317	0.937041	0.126614	-0.337324	2.50453	-1.16794	0.592526	0.474254	-0.0439624	1.06947	2.05167	0.389047	0.277567	0.0696334	0.658417	0.285766	0.274595	0.818852	1.39383
3	3:50302191:C:T	T	C	-0.10456	-0.463058	-0.180197	-1.60581	-0.730453	0.983688	0.192176	-0.698328	0.537072	-1.31134	-0.0630187	1.52437	-0.498415	1.64237	0.582387	-0.532454	-0.981024	-0.516942	1.64142	-0.860746
3	3:50332115:C:A	A	C	0.59536	-0.364555	1.22428	0.0412505	1.62462	0.67884	-0.20036	-0.177792	0.0614643	0.52811	-0.523129	-1.70738	2.73983	1.2291	0.456906	-0.322051	-1.02446	-0.412668	0.36558	-0.464157
3	3:50608362:C:G	C	G	-0.0604639	-0.0207551	0.0935839	-0.793604	0.62547	-0.192768	0.157687	0.0209103	0.527128	-0.208261	0.0721696	0.58343	-0.241185	-0.6098	0.251801	0.24838	0.330583	0.0703165	0.221587	0.229732
3	3:52294517:G:A	A	G	-1.1228	0.752166	0.0947098	0.586903	-0.281835	-1.63064	0.391948	1.31155	-0.650296	-0.920478	-1.27876	-2.20735	-0.0194907	-1.58324	-0.361121	0.227972	0.531485	-0.106841	-0.407191	0.0676168
3	3:52791896:C:A	A	C	0.56597	1.60694	0.400575	-0.517664	0.0497018	-0.693917	-0.8876	-1.05785	-1.1972	-2.8001	0.407416	-1.80707	0.553956	-1.04748	0.357941	0.609698	-0.593517	0.111504	0.313738	0.0566456
3	3:52830568:A:G	G	A	-1.46036	-1.42599	-2.58378	1.20138	-1.19068	0.0148208	0.487111	1.20663	0.202792	2.20801	0.932251	0.629833	-0.946186	-0.344788	0.379931	0.28534	0.218653	-1.51354	-1.12335	-0.827329
3	3:58427738:G:C	G	C	2.20597	-0.339333	-0.282242	0.974917	2.10005	-0.736577	-1.35897	-0.905493	-1.29467	-0.699944	-1.51222	-0.166953	-1.05246	1.29873	0.889851	-1.7374	-0.13445	-0.412294	-0.60803	-1.15166
3	3:58427935:G:A	A	G	0.287666	-0.674264	-0.421992	-0.314403	-0.701204	0.180696	1.15588	0.639391	-1.28312	-0.539063	0.807925	-1.14081	-0.627908	-1.19258	-1.0464	1.22656	-0.334545	-1.28784	0.232192	-0.929574
3	3:63982224:A:G	G	A	-1.15662	1.66283	0.427358	0.40687	0.625876	0.835706	1.68246	2.20724	0.274602	-0.456801	0.0913073	-1.5607	0.2283	0.186915	-0.630399	-1.0509	0.42964	-0.752022	0.381206	-0.0228481
3	3:63995959:C:T	T	C	1.24521	0.770504	-1.07136	0.130481	-2.68363	0.60442	-0.965356	-0.746878	0.864587	0.0598253	0.630451	-0.878352	-0.572998	1.00442	1.1119	0.518065	-0.503551	0.996722	-1.5273	0.451289
3	3:64160083:T:C	C	T	0.63232	0.334265	0.752486	0.0853078	-2.73966	0.256927	-0.0225748	1.57099	0.0282588	0.989003	0.173821	0.431696	-0.956784	2.12916	0.274764	1.34118	0.67635	-0.0582628	0.493431	0.413613
3	3:78639808:G:A	A	G	-0.551739	0.165241	-0.381674	-0.268195	0.810588	-0.79611	-0.738563	0.1519	-0.791546	0.406222	3.56394	-1.286	1.5153	-0.520286	-0.0924001	-1.16725	0.481849	-1.29012	0.222534	1.66419
3	3:78668193:C:T	T	C	-0.0215322	-0.0823568	-0.155925	-0.179549	-0.371444	-0.430916	-0.181429	0.574735	-0.243246	-0.0587978	0.323398	-0.110904	-0.653989	-0.209836	-0.0715206	-0.0887555	0.0504882	0.825514	0.076714	0.0939418
3	3:81648979:T:C	C	T	2.19476	0.571824	0.241965	-0.00130351	1.42068	-0.292118	0.248328	0.715178	0.542022	1.85047	-0.37417	0.955479	-1.31583	-1.18901	0.815655	-0.282766	-0.284462	-0.233573	-0.403268	-0.830685
3	3:81761365:C:A	A	C	-1.06604	1.07404	1.057	-0.567834	-0.985772	-1.37887	-0.271247	-0.159013	0.481058	0.311797	2.21176	-0.55654	1.20213	0.757962	-0.353198	0.909977	-0.269798	-0.16273	1.62672	-1.27746
3	3:87227549:C:T	T	C	-1.08713	-0.376713	-1.08976	0.921778	1.0085	-1.38383	-0.978442	-0.988136	-0.9102	-0.970689	-0.649167	-0.451733	0.749	-0.37797	0.0756891	0.142606	-0.841031	0.852605	-0.186463	0.616017
3	3:89472514:G:A	A	G	-0.559264	-0.00203807	-0.10946	1.98767	0.961973	1.21169	0.649858	-0.536992	0.41318	-2.13206	-2.61506	-0.150441	-1.37585	-0.993748	1.77928	1.39894	1.44716	-0.562266	0.192767	0.436431
3	3:89472575:T:C	C	T	2.02976	0.425488	-0.532529	-1.97667	-0.361044	0.664445	1.09128	0.300781	0.214149	-0.0317026	-0.874709	-0.572935	1.58142	1.1545	0.802067	1.22741	-0.451049	0.870034	0.149688	-0.830599
3	3:93874275:T:C	C	T	0.134643	-0.0743839	0.34575	1.54068	-0.0887734	-0.662144	-0.193047	0.799306	-0.11219	-0.492365	2.33128	1.01985	0.0179706	-0.648438	-1.16693	-0.980071	1.37854	0.641285	0.440122	1.47663
3	3:98588786:C:T	T	C	-0.856658	-0.482331	2.49382	-1.00614	-0.776126	-0.695482	-2.24342	-0.216483	1.06715	0.890633	-0.452365	-0.898757	0.879412	-0.612205	0.457401	1.36754	0.858278	0.018574	-0.288737	-0.329313
3	3:98588852:T:G	G	T	2.08894	-1.29026	-0.418701	0.0756946	1.77824	-0.843358	0.730046	0.625765	-0.24561	0.258846	-1.74876	-1.1583	-2.01388	-0.160536	1.6434	-2.38043	0.00266082	-0.558936	-0.423399	0.0639268
3	3:100754661:C:T	T	C	0.84287	-0.445187	0.113437	0.341705	-1.96015	1.14247	1.16426	1.29129	-0.835327	0.571603	-1.29366	-0.723844	-1.30167	-0.108088	0.250967	1.35992	-1.49228	-1.21816	-0.196175	-0.301644
3	3:100898836:C:T	C	T	-0.971465	0.428095	-0.274752	1.57945	3.55455	-0.444505	0.0250164	-0.801712	1.06125	-0.763461	-0.165281	-0.394315	0.0895251	0.925229	0.135904	-1.12903	-1.41061	2.69703	-2.90054	0.525582
3	3:100993405:T:C	C	T	-0.411157	-0.0206514	-0.141902	-0.177132	-0.683541	0.970123	1.10188	0.991709	-0.22355	0.923851	-0.703418	0.372304	-0.473556	-0.199169	-2.3252	-1.00346	-0.182865	-0.304051	0.195678	-0.604398
3	3:101230998:G:A	G	A	-0.989793	0.0391689	0.458825	0.0388728	0.836622	-0.250871	-0.851482	2.20103	-0.977155	-1.03906	-0.342181	-0.658506	-0.356505	-0.421256	-0.959776	1.35045	-0.635523	-0.0294093	0.162891	-0.240309
3	3:105541674:G:A	A	G	-1.2896	1.75699	-0.114561	-0.0621513	-0.692495	0.664929	0.0225828	-0.0759827	0.00372837	1.5671	1.76749	-0.583871	-0.976029	-1.90146	1.1016	-1.00686	0.657555	-0.16295	1.32431	-0.514282
3	3:105541676:C:T	T	C	0.341736	-0.736195	0.255777	-0.355811	-1.97971	-1.76741	1.11668	-1.51717	1.95242	0.297562	0.903891	0.924308	-1.03749	-0.613911	-1.69004	0.517892	0.78972	-0.307112	-0.892409	1.18827
3	3:105547430:T:C	C	T	-0.832284	-1.55014	-0.279718	-0.00127095	-0.518681	0.579862	0.776955	-0.113052	0.192263	0.494762	-0.457634	-0.305581	1.69652	3.53947	1.67768	0.981115	-0.890686	-0.122549	-0.83191	-0.788574
3	3:105720182:G:A	A	G	0.691426	-0.900076	0.858145	-1.13148	1.53114	1.18625	0.676746	-0.949962	-1.29687	1.06409	2.9113	0.975858	-0.059716	0.312302	-0.193167	1.29569	0.563079	0.569022	0.0625701	-0.113385
3	3:105745922:G:A	A	G	-0.656714	-1.46508	0.442673	0.38313	0.0154769	-2.68395	0.736035	-0.560399	0.21897	0.580368	0.166001	-0.00953547	-0.956127	-0.474145	0.239177	0.86902	0.834312	-2.17929	0.91985	-0.71911
3	3:108389078:C:A	A	C	-0.333038	0.706721	0.19115	-1.60011	-1.16008	1.03475	-0.693737	1.40604	-0.591018	-0.191925	-0.707013	0.0802507	0.661429	-0.362867	-0.997148	0.71274	0.522255	0.363371	-0.378425	-0.844013
3	3:108428696:C:A	A	C	-0.119475	-0.164731	-1.09007	-0.474862	0.509715	-1.43764	1.3934	-0.788848	0.509112	0.964026	0.917295	2.90557	0.0771832	-0.683905	1.30247	0.70994	0.183905	0.430122	-0.729404	0.917953
3	3:108439727:C:T	C	T	-0.263095	-0.0926029	-0.394959	0.0758137	-0.328852	0.420235	0.406667	-0.33557	1.43059	0.814852	0.752687	-0.806494	0.576798	0.472723	-0.700274	-0.120429	0.105289	-0.721342	1.14668	-0.86946
3	3:114171942:T:C	C	T	1.0748	-0.344586	-0.551581	-0.238386	-1.10068	0.536607	-1.20815	0.98729	0.304252	0.747516	0.0203593	-0.468633	0.132551	-1.08326	-0.249746	-0.127687	-0.031797	0.296098	-1.89139	1.35476
3	3:114236317:T:G	T	G	-0.726975	0.361985	1.17354	1.44213	-0.257781	0.190273	0.544499	-1.60016	1.07128	-0.852328	-0.0432054	1.55064	0.0860127	-0.0924736	1.4794	-0.0409781	0.422596	0.796874	-0.247942	-1.19141
3	3:114236973:G:C	C	G	0.432075	-0.72699	-0.51818	0.473705	-1.25061	2.43063	0.0574774	-0.645611	-1.71056	1.20811	1.80231	0.787534	0.749327	0.0548417	-1.59401	1.75037	-0.671567	-0.915184	0.744582	-0.631782
3	3:119383078:C:T	T	C	-0.817933	-0.0779456	1.46985	0.363558	-0.565063	0.909814	1.50231	0.735639	1.32604	0.983087	1.49934	-0.44512	0.209614	0.645929	0.916308	1.3235	-0.980955	-0.25789	-0.0717116	1.12957
3	3:119390990:G:A	A	G	-0.418834	0.0218594	-0.434908	0.544291	0.0505699	1.16535	-0.477385	-2.09389	-0.411171	-0.18438	0.193957	0.0623661	0.492194	0.129497	-0.490364	-0.602479	-0.99423	1.54618	-0.600839	-1.15843
3	3:119409551:G:A	A	G	-0.853271	0.100258	-1.13137	1.03804	0.974303	-0.807764	0.901306	-0.905251	-0.80684	0.317485	-1.96075	1.23001	1.11935	0.67376	0.0305435	0.113328	1.33725	0.354227	-0.339276	-0.611696
3	3:119414707:G:A	A	G	1.63242	-0.564208	-0.608825	-1.37025	1.17539	0.442379	-0.0483593	-0.249479	0.843651	-1.33946	-0.00162438	0.83571	0.49	0.127777	-0.945322	-1.26283	-0.0887751	-1.79552	0.434058	0.13361
3	3:120670469:T:A	T	A	0.953154	-1.54532	0.240725	-0.023438	0.716926	0.295168	-0.0889323	-0.42642	-0.572817	-0.156327	-0.708036	-0.971398	-0.0401952	-0.77762	-0.0161049	0.748672	-0.1861	-0.441645	0.958979	0.991581
3	3:121634407:T:C	T	C	-0.240956	0.0299709	-0.297705	0.285199	0.773249	-2.04273	1.09272	-1.06694	0.690547	1.39707	0.888437	-1.36277	-1.14148	0.250025	-1.4453	-0.741399	-0.443351	1.32942	0.0512628	0.529868
3	3:121993204:A:C	A	C	-0.726897	-1.99077	-0.673106	-1.35498	-0.885038	-0.29242	-0.21075	0.464898	-0.893735	-1.5186	-1.59732	1.6023	0.230684	-1.72493	1.25334	0.342228	0.477783	0.672841	0.978867	0.327144
3	3:122106350:G:A	G	A	-0.692609	-1.83825	0.829626	-1.10103	0.0324425	-1.27791	-0.858141	-0.0308334	-0.13108	0.160966	-1.65636	-0.778269	2.04507	-0.997555	-0.874146	1.12432	1.35089	-0.120158	2.07435	0.764719
3	3:122119472:G:A	A	G	-0.389135	0.41181	-0.577081	0.705436	-0.371381	1.11463	0.515136	-0.914079	-1.09108	0.375635	0.778318	1.74009	-0.373021	0.33536	0.991849	0.248753	0.28739	-0.0372022	-1.50692	0.211328
3	3:122284910:G:T	T	G	-1.34383	-2.61434	-0.087996	-0.853782	1.01406	0.254461	0.0718072	0.0649999	0.070299	2.03482	-0.169469	0.713159	0.601015	-1.12737	0.646028	1.05828	0.0531425	-0.126271	1.08575	1.1018
3	3:123300116:A:G	A	G	0.270694	-0.283563	-1.75588	-0.977114	0.685073	0.674196	1.04578	0.810208	-0.711259	1.51349	-0.63805	2.01827	0.167581	0.362245	0.40052	0.197704	0.192426	-0.948896	-0.764496	1.08781
3	3:123638190:A:G	G	A	-0.125638	-0.856204	0.544376	0.574856	0.220768	-1.31248	-0.568447	0.688146	-0.410432	-0.256716	0.935217	0.246032	-0.191462	-0.647314	1.60102	-0.886383	-0.237902	-0.13605	-0.40528	0.302181
3	3:123692742:G:A	G	A	2.15371	-1.07337	-1.54336	-1.088	-0.301474	-0.205278	-1.22959	-0.0371748	-1.15717	0.354946	1.12111	1.32508	0.522536	1.71245	0.932771	-1.76202	-0.298898	0.71211	-0.783554	0.731366
3	3:123725938:A:T	T	A	0.406236	0.274772	0.543612	0.0135731	0.710907	-0.309087	-0.886407	-0.223618	-2.51541	-0.431938	-0.06795	-0.488856	0.264219	-1.99377	-2.46679	0.259081	0.422185	-0.292222	-1.03973	-2.34771
3	3:123793780:G:T	T	G	-0.806936	0.187631	0.118109	-0.365352	-1.22961	0.754632	-1.28794	-0.169576	0.408773	-1.1384	0.684579	0.190051	-0.810848	0.397819	0.0334664	-0.873211	1.70218	0.394139	-0.0626355	0.673364
3	3:123915199:G:A	G	A	1.04921	1.16528	-0.243683	0.0784887	-2.5556	-0.313512	-1.08151	0.54672	0.0519963	0.329112	-0.200404	0.676106	-0.186967	-1.76406	-1.61463	-1.52902	0.484767	-0.169675	-0.419181	1.12293
3	3:124269192:T:C	T	C	-0.145205	-0.373503	1.41004	0.224217	0.95371	-0.112469	1.81099	0.242493	-0.0822295	-0.195274	-0.83176	-0.705874	-0.652447	-0.768175	0.0865519	-0.0810962	-0.700427	-0.259883	0.0833041	1.3491
3	3:124395221:G:A	A	G	-0.346402	0.82861	0.144237	0.0497785	0.837193	-1.19093	-2.23481	0.797677	0.236028	2.12675	-1.06765	-0.945504	0.207693	-0.574796	0.189227	0.278193	-0.243816	0.817144	0.150357	-0.144403
3	3:124462607:C:T	T	C	-1.08643	-0.366045	1.35887	0.66012	-0.632643	0.288949	0.626655	-0.937835	-1.1227	-0.617433	0.189145	-0.717695	1.66153	-0.9138	0.419369	-0.241195	-0.0213679	-0.331964	0.737484	0.651312
3	3:124477247:A:T	T	A	2.53233	0.174174	-1.44922	-1.14391	0.354376	0.750205	-0.871682	0.463187	0.301017	-0.93548	0.516447	-0.709446	-1.07945	-1.97022	-0.0668243	-0.336456	-0.662627	0.596931	-0.265542	-1.64985
3	3:124650897:C:T	T	C	-0.477339	1.04289	1.48927	1.05417	-1.14438	1.00864	0.304783	-0.507168	-0.967963	-0.313451	1.50144	-1.05598	0.0586553	1.36191	0.324604	-0.859659	1.43357	-1.50182	0.75844	-1.88773
3	3:124699999:C:T	T	C	0.424471	0.193483	-0.392813	0.423379	1.45879	-1.10374	-0.364251	0.163275	-1.01095	1.91371	-0.723847	-0.778738	-0.805015	0.794376	-0.348831	0.445129	0.290911	0.455838	0.44465	0.353024
3	3:124748222:T:G	T	G	-0.05212	-0.00544341	-0.244307	0.11863	-0.137501	-0.471935	0.778434	-0.180009	-0.253502	-0.754642	0.0350597	-0.0641653	0.355184	0.277186	0.313405	-0.0443282	0.391895	0.604053	-0.425698	-0.0858034
3	3:124748400:C:A	A	C	-1.49404	-1.01688	0.7316	-0.697215	0.682997	0.0557636	0.352875	0.147624	-0.843009	-1.26151	0.871502	0.420774	-0.091184	-1.81684	0.0876692	0.644524	1.47934	0.0239804	0.636242	-1.38105
3	3:124908177:T:G	G	T	-0.719439	1.54322	0.395874	0.743279	-0.957293	0.275531	-0.885205	1.51261	-0.840423	0.531097	0.400654	-0.971223	-0.975616	1.1815	-0.751441	-0.247751	-0.756998	0.0271749	-1.89657	2.06253
3	3:124927993:G:A	A	G	-1.21048	0.713056	0.752668	0.022226	-0.945401	-0.0754296	0.227199	-1.60947	-1.35479	-0.384773	-0.372692	0.819834	0.187672	-0.879038	0.489041	0.737214	-0.186188	-1.20273	2.10358	-1.42623
3	3:126483414:G:A	G	A	-0.0755186	-1.04693	-1.78985	0.116252	-0.340635	1.10993	0.392703	-0.566247	0.131676	-3.06661	-0.594383	0.85368	-0.571725	-0.403406	2.65104	1.13572	0.00532564	0.912775	0.0837304	0.611159
3	3:126500784:G:A	A	G	0.598752	0.801381	0.635339	0.298109	1.06587	0.108336	-0.184994	-0.661001	0.371947	1.62544	-1.25812	-0.632975	-0.341604	-2.59362	-1.73863	-0.08891	-0.618745	0.707779	0.00987325	1.68646
3	3:127695038:T:C	C	T	-1.4818	0.0126395	-1.04861	0.930932	0.803155	0.0614535	0.375193	0.0872644	0.740457	0.299984	0.381487	0.768448	0.306844	0.901917	-1.22028	-1.04782	-1.32232	-0.101168	0.206074	-0.365797
3	3:128481229:C:T	T	C	-1.73279	-1.6923	-0.892158	-0.917629	-0.328965	-1.74493	-0.482002	0.924943	-0.177602	-1.79025	2.31133	1.55072	0.145951	0.487647	0.828219	-0.48003	-0.529059	-0.987313	0.637066	-0.0260535
3	3:128486108:C:T	T	C	0.0256214	-0.029361	-0.374648	-0.142247	-0.157011	1.62502	-0.490696	0.276317	1.87543	0.89715	-1.17838	1.11468	1.21713	-0.65707	-0.376181	0.803015	1.04993	0.407676	1.02538	-0.687053
3	3:128909090:C:T	T	C	-1.37655	-0.609474	0.840541	0.190312	-0.208211	-0.161831	-0.969496	0.842191	-1.1449	-1.18432	0.228655	-1.4296	-0.201988	0.382885	0.538165	-1.29427	-0.944216	0.551628	0.151671	1.26527
3	3:129560727:T:C	C	T	-0.276933	1.29638	0.278304	0.0742942	-0.255154	-0.64664	-1.46641	0.264159	-1.80075	-1.20656	0.31727	0.00106184	-0.561542	1.73184	-0.189923	-1.24987	-1.79828	1.29857	1.10961	0.587702
3	3:129572656:G:A	A	G	-0.549816	-1.12511	-1.34666	-0.729353	-0.826619	0.25854	-1.03307	0.514661	0.778918	-0.609168	0.943932	0.285038	0.628641	-1.58125	-0.272539	0.669127	-0.205413	0.802605	-0.0506657	-0.946947
3	3:129589366:G:A	A	G	-0.00886361	0.402508	-0.0378243	0.864152	0.0153452	-0.41525	-0.581656	-0.0626714	-0.667927	-0.781079	-0.997861	-0.832512	-1.18602	-0.715603	0.765999	0.497355	0.289947	-0.731162	1.0588	-0.92865
3	3:130215693:G:C	C	G	-0.336665	-0.792868	-0.350796	0.431548	-0.35034	-0.932823	0.0452411	1.70751	0.326865	-0.317056	-0.929677	-1.96554	-0.461506	-1.54968	0.16626	0.542957	-0.447362	0.619334	-0.748065	-1.00681
3	3:130273280:G:A	A	G	0.455824	0.814997	1.03734	-0.969602	0.0749253	-0.512605	-0.730534	-0.716616	0.291453	-0.302721	2.93182	-0.613428	0.222674	1.09367	-0.999575	-1.16155	1.32453	1.56793	-1.92366	1.9906
3	3:130391459:C:T	T	C	-0.251523	-2.21896	0.280908	0.48509	-0.0080249	-0.0450121	0.472701	0.443868	0.154347	0.212326	0.0550128	0.441007	-0.286676	-0.879898	0.350333	1.27127	0.730166	0.221343	0.00188103	2.1845
3	3:130415648:T:C	T	C	-1.85151	1.23148	0.0365913	-0.355548	0.000656075	0.571391	-2.59665	-0.103617	-0.0700351	0.458332	-0.571264	-3.2686	-0.511113	0.984707	-0.42992	-0.0311004	0.307707	-0.52877	-0.460889	-1.11993
3	3:130431466:A:C	C	A	2.17694	-2.61087	0.188286	0.939088	-1.43794	-0.965319	2.28663	0.569131	0.503725	-1.01559	0.224238	0.84813	0.535789	1.18124	-0.513966	-0.944325	1.03138	0.975899	1.40132	0.515183
3	3:130730378:A:G	G	A	-1.42658	0.57251	-2.24762	-0.620757	-0.0483862	0.409443	-1.10357	-0.357738	0.383468	0.580022	-1.31324	-0.0391385	-0.109639	-0.179518	0.639537	-1.64795	1.19599	-0.39611	-1.11614	0.657804
3	3:130999628:G:A	A	G	1.7771	-1.26025	-0.894581	-0.879848	-0.78133	-1.24236	-0.0467451	0.803804	1.07777	-0.147614	-0.374012	-2.00735	0.618445	1.45283	0.123447	1.37587	0.225848	-1.63239	0.0503851	0.335626
3	3:132682756:C:T	T	C	0.680438	1.64568	1.592	-0.874962	-0.813379	-0.136025	-0.998667	-2.41354	-0.916727	0.850754	-0.666531	-1.53389	-0.806264	-1.25625	0.63953	0.377082	-0.43148	0.628546	-1.44652	0.667707
3	3:133448519:G:A	G	A	-0.0257116	-0.606209	-0.899322	-0.862474	-1.73835	1.99893	-0.935389	-0.568314	0.193094	0.628065	0.641616	0.542363	0.702721	0.010082	-1.49384	-0.929284	-0.0374832	-0.322465	0.613485	-0.329417
3	3:133472541:C:A	A	C	-0.445051	-1.28892	-0.0388686	0.863371	0.718257	0.47046	-0.988007	-1.13599	0.16038	0.666253	-0.375854	0.0678154	1.64109	0.203433	-0.28666	-0.31561	-1.71285	-0.529066	1.80989	-0.17367
3	3:133623374:C:T	T	C	1.22059	-0.878985	-1.3644	-2.30218	-0.0475682	0.776277	0.354898	0.34911	-1.1421	-0.678695	0.663705	-0.836881	0.426833	0.0674589	0.356852	0.908209	-2.21398	-0.303273	1.50432	1.18731
3	3:133652627:G:A	A	G	-0.113311	-0.731524	-0.339952	-0.406396	0.35486	-1.48087	-1.17014	-2.08635	0.00647484	-0.501416	-1.38627	-0.755044	-0.044374	0.355259	-1.84472	-0.741112	-1.52697	-0.26823	-2.30226	-0.804019
3	3:133756968:G:A	A	G	1.34828	-1.09459	-2.83236	-1.23262	0.81273	-0.102399	1.18125	1.74828	0.772374	-0.640525	-0.560943	0.758749	1.20632	-0.0729141	2.23607	0.636456	-1.08449	-0.360363	-0.473312	0.295995
3	3:133768114:G:C	C	G	1.5154	0.29107	-1.81415	-1.01046	-1.42282	0.918573	0.244049	-3.0542	-1.2284	-0.568523	-0.231122	-0.313768	0.0741721	-1.16146	-0.137783	1.94153	0.19888	0.830992	-0.448396	0.281162
3	3:133775510:C:T	T	C	-0.747472	-1.19344	0.194595	2.37122	-0.633905	-0.122356	-0.981344	2.62279	0.166252	0.307117	0.249567	1.57442	-0.42819	0.814812	-0.323595	-2.00712	0.41862	-0.832728	0.831401	-1.78204
3	3:133947365:C:T	T	C	0.927949	-0.0960868	0.501094	-1.98778	1.11114	0.284484	0.323408	1.79812	-1.31428	0.381085	-0.201051	-0.0595793	-0.276904	0.174545	-0.211523	-0.176639	-0.0277875	-0.527617	-0.479899	0.244916
3	3:133973653:A:G	A	G	0.0683344	-0.402645	-1.13574	0.570607	-0.465217	-0.886006	0.0833562	0.408948	-0.229836	-1.21037	0.0273831	1.28813	-0.815756	1.34914	-0.478078	-0.125789	-1.80831	1.35867	1.24859	0.492635
3	3:133979505:C:T	T	C	-0.12139	0.0855789	0.0538829	0.808488	-0.31156	0.935041	-2.11002	0.159921	0.519105	0.604932	2.38129	0.17907	0.878449	0.337906	-0.970195	0.452128	2.1745	0.687117	-0.124446	-0.249968
3	3:134158269:A:G	G	A	0.508994	1.634	0.762752	-0.278654	-1.05318	1.0668	-1.59161	-0.902016	-0.395665	-1.11819	0.902956	-0.0433825	0.84358	0.200176	1.01682	-1.30983	-0.40877	-0.492168	0.125158	1.21854
3	3:134222476:C:T	T	C	0.655859	-0.638695	1.33946	1.63445	0.624935	0.0649132	-0.413676	-1.15281	0.715929	1.53635	1.77423	-1.24553	-0.20403	-0.876084	-1.10053	0.457873	-0.241567	1.08989	1.38923	-0.823705
3	3:134250508:G:A	A	G	0.415037	-0.647842	1.25612	1.49821	0.562173	-0.450589	-0.297758	-0.603897	1.01753	0.662437	1.22423	-1.52875	0.196071	-0.252664	-1.22895	-0.119722	0.0445868	1.26921	0.929966	-0.42684
3	3:134507127:T:C	C	T	1.67293	-0.435957	-0.136966	-1.14795	0.0144106	-0.877961	1.27323	0.413056	0.511904	1.61497	-0.700425	-0.127461	-0.863306	-0.050533	-0.674221	0.753342	0.183692	0.587887	-0.325264	0.452547
3	3:134559428:C:T	T	C	0.294812	1.08378	-0.313168	2.089	0.766979	0.688813	-2.03326	-0.998556	-1.01596	-0.84374	0.446379	0.286982	0.181701	-1.32029	1.03995	-1.47152	0.281862	-0.260491	0.971073	0.172782
3	3:136854598:A:G	A	G	0.587953	1.94989	0.285493	0.45617	0.32793	0.463515	-1.02959	0.689993	-0.735747	-0.335948	0.939156	0.809866	-0.373599	1.73697	2.1763	0.164326	0.387714	0.354922	0.862992	-0.198943
3	3:136855679:C:T	T	C	-0.677549	-2.526	0.426972	-0.165261	-0.162058	-0.251712	0.740654	-1.14246	0.515172	0.216377	-2.68258	0.573031	0.44708	-1.68811	-1.74768	0.181896	-0.77617	-1.08761	0.894144	-0.832834
3	3:138124264:T:C	T	C	-0.383816	-2.32194	-1.30974	1.34517	0.352108	1.63844	-1.17308	0.0405467	-1.8931	1.64709	0.80635	-1.96977	-0.961201	-1.13122	-0.619554	0.793024	-0.542816	0.603058	0.307891	0.502425
3	3:138946187:G:C	C	G	-0.364492	-1.7866	0.466961	-0.505311	0.305569	-0.169534	0.488184	-0.272037	0.358467	1.04515	-1.56903	-2.02587	-0.114223	-0.058882	1.05915	-0.327757	-0.1984	0.361034	1.54706	0.983416
3	3:140459539:T:C	C	T	0.457403	0.181003	1.34044	-0.522208	-1.98772	0.407965	-0.356346	0.0835284	0.285203	-1.00211	1.42929	0.423277	1.72842	-1.21814	0.423686	-0.759873	1.01342	0.0654191	-0.137853	-0.608783
3	3:140459643:G:A	G	A	0.101032	0.319929	-0.255415	-0.416749	0.198216	-2.06985	-1.47124	0.0409779	-0.839168	-0.505851	0.907831	0.633036	-1.21881	0.00845632	0.476342	0.785199	-0.921084	-0.248705	0.314221	-1.24542
3	3:140562881:C:T	C	T	1.40742	0.0512005	0.932749	-0.762473	-0.663977	0.108973	-1.79701	-0.912483	-1.77544	0.0659099	0.746451	-0.122757	0.643456	-0.088167	-0.187352	-1.04896	1.26888	0.807611	-0.801026	-0.593109
3	3:142449489:C:T	C	T	0.71044	-0.468492	-1.6547	-1.50669	-1.6046	0.287672	0.0790791	1.11079	-1.26178	-0.122302	-1.22059	-0.590638	1.29312	-0.578411	-1.25779	1.64519	-1.31687	0.406847	-1.90738	-0.188285
3	3:142498695:A:G	G	A	1.25885	1.52057	0.741514	0.916255	-0.628604	0.499946	0.576634	-0.703997	-0.275143	0.201019	1.43753	0.23608	0.19972	-0.244531	0.372725	-0.490938	0.999978	1.83388	0.439178	1.13648
3	3:143574170:A:G	G	A	-0.156237	-0.185743	0.941185	2.03695	-0.82214	1.82688	-1.97881	0.16292	-0.287019	-0.427937	-0.16082	-0.0388822	-0.971376	0.239875	0.924849	-0.151487	0.480093	0.618953	0.0889332	-1.20072
3	3:143652359:C:T	T	C	-1.11695	0.433531	1.42348	-0.427781	0.592431	-1.70668	0.804578	1.09169	0.261568	-0.224968	0.0220732	0.545044	1.91488	1.03451	-1.0673	-1.54221	-0.408816	1.2104	0.21696	-1.40676
3	3:146121108:C:T	C	T	1.11618	-0.514262	0.378435	0.6892	-1.12091	0.169271	-0.473383	0.780661	-0.356021	1.08282	-0.0523287	0.847924	-0.787957	-0.0864832	0.0357267	0.393637	0.4441	1.06482	0.052569	0.562601
3	3:148741608:C:T	T	C	1.3207	0.130546	0.209544	1.11365	0.756303	0.700022	-0.0841396	0.800353	0.958977	1.13993	-1.49313	2.43474	-0.913802	0.162176	-0.176474	0.284375	-0.603929	-0.357302	0.299301	0.753279
3	3:149009346:G:A	A	G	0.279948	0.191851	-1.34713	-0.322578	0.504151	-0.454653	1.43139	-0.761965	0.705654	2.6534	-1.16789	0.561979	-0.339414	-0.255636	1.9935	0.809558	0.217407	-0.687371	-0.00635084	-0.0690373
3	3:149145364:A:G	G	A	1.94408	-0.34186	-1.04581	0.930889	0.0333102	0.191827	1.1439	-0.385692	-0.163768	0.147809	-2.06333	-0.59125	0.31569	-0.995594	2.28769	0.665048	-0.540533	-0.615042	-0.47674	-0.146116
3	3:149155200:G:A	A	G	-0.34105	-0.70149	2.36289	0.655252	0.94921	1.47325	-1.27937	1.34528	-0.664292	0.520041	-0.482612	-0.228602	0.386029	1.44242	-1.88146	-1.70857	-0.330442	-0.890986	-1.89497	0.491691
3	3:150927564:G:A	G	A	0.172146	0.675024	0.02872	-1.02253	0.216332	0.578522	0.337897	0.366709	0.372765	-1.32984	1.5745	-0.0594272	0.70145	2.47955	1.21371	-1.30566	0.646719	0.964473	1.19533	0.581288
3	3:150945663:T:C	T	C	1.44921	0.171315	-0.337879	0.828489	-0.00733385	-0.246562	-0.0650982	-0.227259	-0.700398	0.901708	0.844035	-1.42672	-0.725357	1.05312	0.761279	-2.29677	-0.692117	0.55019	0.261895	1.19931
3	3:150972779:T:C	T	C	-0.522117	0.09838	-1.85031	-1.42769	0.153675	-0.453389	0.845483	1.48297	-0.493462	-2.22597	-0.559433	-1.42056	0.981997	-0.267999	-1.01743	1.13046	0.705497	-0.0346469	-1.14816	-0.795276
3	3:151338810:A:C	A	C	0.615071	1.81899	1.48716	0.259742	-0.978719	-1.18728	-0.848254	0.393581	-0.402183	2.03137	-0.0548728	0.109406	-0.637565	-0.21086	0.94808	-1.83117	-0.180219	-1.0655	0.657077	1.11061
3	3:151338828:G:A	A	G	0.155796	-0.340554	-0.860325	-0.313044	1.77535	1.38936	-0.40791	-1.18137	2.88278	0.80119	-0.536293	0.160517	-0.124374	-0.022043	-0.311749	0.486594	-0.869308	0.478148	-0.435736	-0.131406
3	3:151745633:G:T	G	T	0.13628	0.244851	-0.679357	1.7561	-1.48148	0.232705	-0.0229157	0.402106	0.958408	1.02656	-0.349182	0.871273	1.07665	-1.50916	0.494851	0.0495216	0.602117	0.317896	0.275024	-2.08478
3	3:151827813:G:A	G	A	2.42084	0.234199	1.22654	-1.85854	0.339394	0.489962	-0.290233	0.517922	-0.767342	-0.30094	-0.544565	0.20377	1.85947	-0.621791	-0.48718	-0.777267	-0.960669	2.5039	-0.680416	0.760661
3	3:154301098:G:C	C	G	0.400875	-1.59613	0.267461	0.31073	0.844619	0.169046	-0.785705	-0.295131	1.43817	0.168806	-0.311057	0.40432	-1.06098	-0.735196	-0.0942879	-0.0410572	-0.174446	-1.53275	0.4213	-0.751943
3	3:155168489:T:C	C	T	2.18106	-0.908933	0.333964	-0.846895	-0.201959	0.415687	-0.0979428	-0.207229	-0.816885	-1.22465	0.212333	-0.829702	-0.786537	-0.559348	0.532434	-2.20157	-0.407491	-2.12195	1.6669	0.493585
3	3:155853486:T:C	C	T	0.474201	-0.134858	-0.782435	1.44054	0.0302189	-0.560349	-0.342747	-0.712115	-1.08511	-0.582673	2.1812	0.00846145	-0.0507123	-0.902179	-0.29092	-0.626995	1.04085	1.34301	-1.38222	1.2957
3	3:158644652:T:C	T	C	0.437812	-0.0556923	-1.22448	0.714918	-1.21275	-0.662602	1.96454	-1.01737	-0.625684	0.00952877	-1.47195	-0.247496	0.151201	-0.175204	1.539	0.49407	-0.328793	1.34579	-0.29713	0.261226
3	3:158645674:A:G	G	A	-0.338158	-1.09542	1.45075	1.61518	-0.970866	0.311047	0.758474	-0.0653838	-0.604218	0.917982	0.7023	-0.285665	0.695752	-1.88593	-1.60431	-0.0718403	1.45559	-0.626051	1.33024	-1.28955
3	3:160279273:T:A	A	T	0.508989	-0.609236	0.92759	-0.625154	0.154791	-0.16674	-1.34936	0.322359	-0.528524	1.03651	0.739723	-0.888228	-0.0546828	1.41164	-0.46616	-0.908589	2.14471	-1.52953	-0.416952	-0.969438
3	3:164996744:C:T	C	T	-0.242376	0.561215	0.0335266	0.371972	-0.52076	2.06242	2.05868	0.86037	-0.222292	0.723634	0.162453	-0.585525	0.0479505	-0.204679	-1.12196	0.701828	-0.540535	-0.964528	-0.822979	1.03302
3	3:165075970:C:A	A	C	0.419216	1.25884	-0.401459	-0.177474	-1.73016	0.567315	-1.05933	-0.259892	-0.41938	-0.900102	-0.106747	0.489748	-0.0610702	0.0361967	1.56355	-0.00108047	0.0518229	0.408049	0.945944	-1.1783
3	3:165773492:C:T	T	C	-0.91204	0.284186	0.387015	-0.974443	0.542574	-0.348106	0.149119	-0.931835	1.11128	0.373781	-0.881742	0.429587	0.101875	-1.01518	-0.727973	-0.036271	-0.64483	-0.475682	-0.990898	0.970656
3	3:167446399:A:G	G	A	-0.196842	-0.0805064	0.138518	0.472296	-1.34902	-0.727305	-2.16501	-0.706562	-0.882956	1.27558	0.605997	1.1041	-1.57294	-0.126141	0.103346	-0.689445	-0.359957	-0.356012	1.3925	-0.00151003
3	3:167449312:C:T	T	C	0.0766353	0.0731539	-0.755397	-0.723556	1.03393	1.59934	0.641961	1.0247	1.07451	-0.00970108	0.57939	1.18646	0.0115714	-0.445094	-0.93913	-0.1612	1.4749	-0.76012	2.49951	-0.526498
3	3:167789149:C:G	G	C	0.832435	0.313267	-0.736662	0.545393	-1.12156	-0.612163	2.64839	0.904182	-0.654683	-1.83586	0.70914	1.03809	-1.59607	-0.690079	0.579398	0.667022	-0.812927	-0.194439	-1.49655	0.0970456
3	3:170998041:G:A	A	G	-0.0274892	0.0862839	-0.0874458	-0.253183	-0.0988309	0.807812	0.00144511	0.0139216	0.0407025	-0.338187	-0.724861	0.18913	0.102478	-0.299357	0.508045	0.517537	-0.158472	0.455683	0.276982	0.513861
3	3:172448243:G:A	G	A	-0.195646	0.00465996	-2.44528	1.11386	-0.491458	0.457848	1.045	0.585585	-0.260222	0.774339	0.499745	-1.68198	0.105067	1.18836	-0.51484	1.96284	-0.75675	-1.10624	-1.829	0.437853
3	3:172506513:A:G	A	G	0.0650254	0.117611	0.010871	0.26654	-0.336906	0.019385	-0.469099	0.179297	0.210241	-0.450697	-0.238159	-0.285422	0.351955	-0.694661	0.113322	0.500881	0.141887	0.334169	-0.0258064	-0.472064
3	3:173049032:G:A	A	G	-0.153232	-0.684652	-1.05781	1.12464	1.23167	-0.140505	-0.600632	0.0125447	0.0336651	1.72765	0.218368	0.6862	0.472431	-1.33975	-0.0381934	0.576092	-1.14541	-0.974168	1.70543	-0.448102
3	3:173117335:T:C	C	T	-0.390139	-0.612386	0.451726	-0.491122	0.163697	1.8805	1.33148	-0.953138	-1.0622	-1.05365	0.169218	1.09305	-1.53791	0.103163	0.133793	-0.441577	0.327684	-1.01308	-0.850878	1.00828
3	3:174279363:G:A	A	G	0.912123	-0.700415	-0.482128	-0.0872244	0.86251	0.211634	0.119803	0.596877	1.56693	-1.1417	-1.35372	0.0397383	-0.33127	-0.0894936	-0.110199	0.831272	-1.52613	0.537395	-0.601993	0.932255
3	3:177038442:G:A	A	G	0.413686	-0.98888	1.07544	0.26722	-1.01611	1.72516	1.13051	-0.182878	-0.217492	-0.469001	-1.23582	0.389357	-0.741555	-0.505638	-0.637779	-0.279143	1.26553	-1.5482	1.06959	0.570984
3	3:179239995:C:T	T	C	-2.27288	1.07801	-0.978112	1.0661	0.447365	0.51214	-0.974966	0.196219	2.09973	-0.183524	-1.10435	1.22058	0.721693	-0.094777	2.35259	0.964155	-1.07055	1.16281	-0.909687	0.113915
3	3:179250846:C:T	T	C	-0.750794	1.73974	0.394676	2.13234	1.05282	0.0236944	0.30739	0.228042	-0.496969	0.0986608	-0.0727133	0.483053	-0.665935	-1.26021	2.10758	1.37785	-0.346575	-0.581257	-0.253792	-0.511523
3	3:179250872:T:C	C	T	0.877964	1.00344	-0.342392	-0.136092	-1.36439	0.32615	1.27807	0.000320971	0.033463	0.976301	-0.267189	-1.70327	1.12815	0.0177423	-0.98697	-1.70343	0.0291775	-0.014252	0.775358	-1.54837
3	3:180616835:C:T	T	C	1.01587	-0.495646	0.642481	-0.439056	-0.397306	-0.822953	0.791493	0.451784	0.421605	0.157727	1.23533	-0.197926	0.223471	0.552371	0.761926	-0.060724	0.69032	-0.878127	1.19802	-0.729006
3	3:180616931:C:T	T	C	-2.28877	-0.740782	-1.63551	0.0990423	0.090966	-0.0610937	-0.774929	-1.65178	-0.123643	-1.83179	-0.162453	-0.224198	0.204904	1.06941	0.955229	-0.448869	0.170205	0.0538775	-0.802657	0.340622
3	3:180984452:C:T	T	C	-1.38249	-0.966889	-0.997182	0.949177	-1.00501	-0.279482	-0.447485	0.442696	0.914476	-2.24822	0.835845	0.102388	0.0897741	0.598988	0.884823	0.606253	-0.393496	0.322603	0.619577	-1.26838
3	3:183037421:T:G	T	G	0.264115	-0.196129	0.512949	0.846659	0.311814	-0.562123	1.22536	1.18573	-0.656305	-0.541148	-1.21358	-0.703576	-0.200314	-1.07301	0.911174	1.59432	0.791696	-1.33268	0.572314	0.300553
3	3:183180132:A:G	G	A	0.747574	-0.249423	-0.699154	-0.741099	-0.48601	1.22812	1.51905	-0.640529	-0.833426	-0.440101	0.0473304	0.373951	0.760137	-1.48565	-0.24335	1.27848	-0.652341	0.550314	-0.350165	0.460798
3	3:183309754:T:G	G	T	1.36802	-0.543387	0.82035	0.138548	0.759211	-1.33192	0.233943	0.556555	0.427305	0.198089	0.529557	-0.250807	-1.69037	-0.408595	0.46366	0.24288	-0.682577	0.0547813	-1.12046	-0.223287
3	3:183338810:G:A	A	G	0.0589281	0.0362414	0.0477548	-0.647184	0.137825	0.571552	0.0447252	-0.121551	-1.69293	-0.48682	-1.44979	0.286736	0.384876	-0.987978	-1.14358	-0.127437	1.95564	0.0206935	0.0706253	0.831068
3	3:183842407:A:G	G	A	-1.1739	1.33631	-1.29097	-0.568519	0.305159	1.77897	0.221501	1.13088	-2.33703	0.0335875	0.197455	0.0645284	-1.13682	-0.457165	-0.476369	0.199253	0.653526	-1.31346	0.560029	-0.919358
3	3:184100628:G:A	G	A	1.11181	-0.43683	-0.0314162	-0.819033	-0.364959	-0.545993	-0.145048	-0.723496	-0.832443	1.92044	0.534138	0.062048	1.55763	-0.993617	1.38027	-1.16183	0.110927	0.850146	-0.726923	1.4038
3	3:184242464:A:C	C	A	-0.00260192	0.433263	-0.990717	0.630593	-0.102154	0.245039	0.197495	-0.344942	0.665794	1.36627	-0.206994	1.07074	-0.254221	-0.167539	0.629214	0.517482	0.0867904	1.2746	-0.903556	-1.90839
3	3:184353275:G:C	G	C	1.57852	-0.450839	-1.93802	-0.536073	0.243521	-2.01378	-1.01336	0.175085	0.207198	-1.22233	0.170514	-0.521389	0.539932	-2.7541	-0.0620243	-0.422958	0.565195	-0.0539305	1.23923	1.09311
3	3:184357259:A:G	G	A	-1.42896	-0.917145	0.604724	0.535247	-0.124868	0.242066	-2.17311	0.260546	-2.37531	0.933037	0.691558	-0.282284	1.11032	-0.520817	-0.0716488	0.581051	0.606649	-0.538393	-0.171352	-1.85509
3	3:185511676:T:C	C	T	-0.920607	0.271228	0.0751636	-0.387655	-0.37352	1.02071	-1.27424	0.0367823	-0.0108219	0.430039	-0.261134	1.82216	-1.05523	-0.784184	-1.86601	-0.814144	-0.200722	0.0806636	-0.355728	-0.972955
3	3:186613180:C:G	G	C	-1.35102	1.1409	-1.50467	1.62531	-0.867257	0.275087	-0.0212362	-0.273017	-0.640555	0.164063	-0.111416	1.5245	-0.478107	1.40429	0.38312	0.571449	-1.51902	-0.675478	-0.464206	-1.40358
3	3:186619924:T:C	T	C	1.83454	1.01097	0.597868	-0.49616	1.18777	-1.1172	-0.486113	-0.939438	-1.11125	0.423049	0.372053	0.414675	-0.551326	1.25793	1.33262	-0.0882296	0.663056	-1.1518	-1.29046	1.21322
3	3:186672838:C:T	T	C	-1.57123	-1.30599	0.315966	2.05871	-0.110889	0.0343001	-1.15744	1.08345	1.27725	-1.39449	-0.298665	0.139379	-0.329081	1.34748	0.838275	2.90704	-1.1902	0.558725	-0.995136	0.0449873
3	3:186720155:T:C	C	T	1.63735	0.441389	0.638933	-0.714715	-1.57939	-0.941639	-1.70656	0.453832	-1.86099	1.067	1.53004	-0.212322	1.54099	-0.936927	1.38451	-1.23201	0.0493354	0.226306	1.09888	0.170965
3	3:186727263:T:G	G	T	-0.134623	-0.995756	0.708299	0.935937	0.718097	-0.531407	-2.83489	0.244172	0.409511	-0.144996	-0.806772	0.207798	-0.250966	-1.19725	0.877855	0.870675	0.945942	0.4448	0.505871	-0.18127
3	3:186853103:T:G	G	T	-2.0224	0.33117	-1.74339	-0.00314327	-1.10767	-1.09317	0.512544	0.119384	-1.16782	0.542524	-0.169076	0.597864	0.290641	-1.88317	1.99013	-0.250068	-0.0827067	0.518176	-0.884571	0.831546
3	3:187291624:G:A	A	G	-0.00687069	-0.549884	-1.35026	1.05458	1.03264	0.0210075	-1.14812	-1.33995	-0.357297	-0.820009	0.778132	0.116715	-1.08945	-0.049632	-1.06997	-0.401217	-1.2348	0.752824	1.14049	-0.608822
3	3:188609673:C:T	C	T	-0.623022	-0.378227	0.623005	-1.4593	0.487667	-1.29591	0.760553	-1.51097	-0.584965	0.520867	0.388579	-1.77614	-0.768558	0.283576	-0.151178	-0.258245	0.955235	1.98359	1.75788	-0.126203
3	3:188872658:A:G	A	G	-0.013725	0.0960855	1.71055	0.991986	-1.81522	-1.20868	-0.089802	1.45115	0.805411	0.0529498	2.03958	-0.656644	1.1441	0.982367	1.95828	-0.188622	-0.326611	1.17356	-1.53671	-0.594453
3	3:189994221:G:A	A	G	-0.443926	1.11451	0.87951	1.49002	0.486297	0.447989	0.2374	0.813907	-0.56157	2.17509	-0.418983	0.49143	-2.02061	0.429631	0.456606	1.21927	-0.0505893	0.485547	0.000999813	-0.569069
3	3:189995416:T:C	C	T	1.10849	0.340777	-0.37208	-1.27826	-0.761356	-1.12021	1.08776	0.41833	0.879467	-2.72036	2.13114	-0.930953	0.634926	0.175531	-0.585954	-0.640882	0.0610434	-0.0555053	0.916511	1.46322
3	3:190312891:A:G	A	G	-0.649527	0.305102	-0.607086	1.47139	-1.21254	-0.216758	0.207715	-0.276349	0.520667	0.643192	0.603031	-0.231847	0.292582	-2.88412	0.713862	1.65921	-0.898385	-1.50413	0.480904	0.750713
3	3:190322099:G:A	A	G	-0.963252	-0.360667	-0.145427	0.312177	2.02116	1.05116	0.208558	1.04529	-0.577188	0.12516	0.307701	1.77647	-0.911409	-1.02137	1.9637	0.584258	0.230839	-0.310606	0.570829	0.640676
3	3:190388282:AG:A	A	AG	-0.079579	-0.18217	0.110944	-0.104893	0.218061	0.0599904	-0.190872	-0.52623	-0.0625428	-0.29165	0.0941537	-0.180767	0.670655	-0.223568	-0.357809	-0.00454954	-0.376834	-0.540775	0.370106	0.127958
3	3:191358113:C:T	T	C	0.992538	-0.621443	0.277384	-1.85623	0.669445	-0.458391	-0.879894	0.356084	1.073	1.15461	-0.323978	0.184557	-0.343196	0.0494638	-0.288332	0.254478	-0.185916	0.49596	-0.880885	-0.826489
3	3:191375291:A:G	G	A	-1.13818	-0.124967	-0.333118	1.78583	-1.0081	-1.52446	0.399424	-0.383186	0.559626	-0.940057	0.256409	-0.365737	0.662551	-0.1884	-1.27561	0.756825	1.29538	-0.651999	-1.33177	-1.17296
3	3:193454190:T:A	A	T	-0.273569	-0.450809	1.07459	1.40555	-0.427724	-1.08544	0.649319	-0.787861	1.10535	0.250845	2.27554	-0.378659	0.219619	0.331937	1.27587	-0.679712	-1.33897	0.370422	1.77254	1.70371
3	3:193456993:T:C	C	T	0.0540287	-0.00721626	0.215431	-0.267385	-0.251446	0.645619	-0.233197	0.222438	-0.109415	-0.327213	-0.282509	0.0767088	0.13889	-0.533206	-0.574314	0.0273586	-0.46647	-0.13007	0.427505	0.542019
3	3:193637285:T:C	T	C	-0.232139	-0.57922	0.645293	-1.20227	-0.534487	0.0132974	-1.91527	-0.0814107	2.21109	1.90748	-0.207587	-0.395039	-1.2538	0.482595	0.775083	-0.546114	-0.427712	0.797791	1.45192	0.292096
3	3:195750915:C:T	T	C	-1.54558	-0.691488	-0.637375	0.528836	-1.83664	-1.01149	-0.658861	0.0984147	-0.369659	-0.591319	0.317833	-0.0617406	-0.11288	-0.0010078	-1.20973	-0.192359	1.34904	0.400541	0.161412	-0.397562
3	3:195752366:C:T	T	C	1.35157	-2.24435	1.08441	-1.44753	0.435179	1.65755	-0.104393	-0.8018	0.137835	1.11504	0.798969	1.76349	0.369835	-1.22923	0.655903	-0.433099	0.140741	0.230143	1.24833	-1.09198
3	3:195774278:C:T	C	T	-0.446754	2.71069	-0.998779	0.0488485	-0.149086	-0.461331	0.0181585	1.32886	0.471244	-0.147756	0.0530067	0.524845	-0.803108	1.23088	-0.453239	-0.819253	-0.466103	-0.0493871	-0.417977	-0.495253
3	3:196052101:C:T	T	C	0.398753	0.683024	1.12344	-0.537568	0.441134	-2.37324	-0.19524	0.995544	-0.0306678	-0.623757	0.492779	-1.33349	-0.258115	1.70013	0.172306	0.721547	-1.18442	-0.801243	-0.128284	-0.00383079
3	3:196055305:C:T	T	C	0.709625	0.222787	-0.636774	1.70634	0.269194	0.763867	1.32509	0.0574602	-0.597844	0.902868	-0.882444	-0.38288	0.0621774	-0.335745	1.78021	-1.8248	-1.14201	0.208355	-0.323671	-0.809769
3	3:196327568:T:G	T	G	0.73119	-0.379088	1.26435	-0.168609	0.127669	0.576214	-0.181965	0.0865818	1.00066	0.790091	-0.914239	-0.0947657	-0.104987	0.129717	0.0720003	-1.05023	-1.32187	0.563741	1.30769	1.75774
3	3:196472333:G:T	G	T	0.00071626	-0.0332933	-0.0392769	-0.0163693	-0.080177	-0.133812	0.224582	0.182734	-0.198573	0.0738589	-0.0155507	0.278559	0.674012	0.411805	0.562322	-0.223344	0.222715	-0.769105	-0.795998	-0.631507
3	3:197019758:T:C	C	T	0.280776	-1.0755	-0.759269	0.384079	-1.04344	-0.000667132	-0.779084	-0.719538	0.25013	0.14439	-0.507448	0.960545	0.395086	0.390322	0.839319	0.825512	0.44152	-0.968317	-0.242992	2.17386
3	3:197705165:C:T	T	C	-0.820304	1.45687	-0.708812	0.219792	0.0607447	-0.483061	0.447157	2.53289	0.254263	-0.492169	-1.13658	-0.144073	1.47217	1.19463	-1.06436	-0.683502	-1.09298	-0.991606	1.0675	1.09182
4	4:657494:GGTGCGGCGGGGCAGGACGTCCAGGGGTCACCCAGGGGTCACGGCT:G	G	GGTGCGGCGGGGCAGGACGTCCAGGGGTCACCCAGGGGTCACGGCT	0.0119082	-0.0505058	-0.12188	0.173641	0.0127208	0.0652212	-0.2001	0.385892	0.410307	-0.280978	-0.350209	0.0020226	1.03675	-0.609855	0.0417324	-0.140276	-0.193191	0.0518685	-0.0757471	0.14821
4	4:849720:C:T	T	C	0.482793	0.298487	0.18681	0.521583	0.802015	1.29471	1.8179	0.751843	-0.605771	-0.670881	0.804483	-1.44341	0.595893	-1.32946	-0.110878	0.501782	-0.551908	-0.0550028	0.870799	-1.75964
4	4:888837:T:G	G	T	1.26838	-1.7918	-0.88721	-0.311521	-0.161163	0.677194	0.29671	-0.0969168	1.29516	-0.0822276	1.13338	-0.155751	-0.953725	-0.738538	0.524939	-0.187592	0.694864	-1.36014	-1.16185	1.32825
4	4:989837:C:T	T	C	-0.375583	-0.657184	1.90772	0.480114	-1.39418	0.118883	0.288576	-0.79214	0.258245	-1.05003	0.705552	-0.270258	0.139677	2.20887	0.255404	-0.353682	-0.424289	-1.11669	-0.710453	-1.66547
4	4:1001517:T:C	C	T	-0.338626	-0.0179001	-1.68543	-1.80682	3.08262	-1.21961	-2.94298	-2.02686	-0.248459	-0.258976	-0.311048	-1.806	-0.0363464	-0.459972	0.339409	-0.592658	0.129347	-1.81211	-1.43428	1.83573
4	4:1002131:G:C	C	G	-0.440829	-0.0863874	-1.52282	-1.85089	3.13442	-1.31968	-2.80977	-2.11789	-0.27	-0.384337	-0.399499	-1.89629	0.039178	-0.506866	0.26565	-0.680129	0.107709	-1.75044	-1.35627	1.8461
4	4:1003100:C:T	T	C	-0.367639	0.174441	-1.79187	-2.06822	2.97264	-1.36137	-2.93207	-1.83053	-0.00320522	-0.287829	-0.332439	-1.81427	-0.00551379	-0.425233	0.380607	-0.816892	0.323712	-1.81001	-1.33481	1.87567
4	4:1024917:C:A	A	C	0.117369	0.08965	-0.199157	0.00688929	-0.145492	0.292347	0.597139	-1.01002	-0.808714	-0.264218	0.208823	0.263009	-2.41206	0.119958	-1.5162	0.516669	-0.294509	0.298752	0.0204776	0.809879
4	4:1353115:G:A	A	G	-0.621121	0.0177281	-1.07735	-0.662569	0.512628	-0.125955	-0.748912	-0.428162	0.382117	0.21045	2.50285	-0.821074	-2.10502	-0.960582	-1.55946	-0.251528	0.351171	0.474704	-1.79039	-0.255273
4	4:1355241:G:A	A	G	0.234811	-2.04022	-1.07915	0.168096	1.34565	-1.81646	0.692756	0.0625866	0.648722	0.815066	-0.296043	0.323233	0.0994777	-0.839821	0.42938	0.612524	-0.74829	-0.201614	0.20097	-1.16637
4	4:1383827:A:G	A	G	0.0263676	-0.11366	-0.435751	-0.542443	0.177707	0.281484	0.269237	-0.178072	0.344249	-0.34767	-0.00123422	0.15568	-0.024601	-0.725471	-0.129949	-0.369668	-0.00727949	-0.0804004	-0.120817	0.254074
4	4:1699590:G:A	A	G	0.510548	-0.109163	-0.640101	0.282594	0.873882	0.116886	-1.69773	1.14831	1.22297	-0.619843	0.19458	0.731201	-0.492313	-0.963111	0.390425	1.76974	0.793179	-0.430809	0.0686496	1.41781
4	4:1799784:C:T	T	C	-0.132889	0.366695	1.009	2.00089	-1.67031	-1.53077	0.413577	1.71572	0.377368	-1.66145	-1.35975	1.43399	-1.61507	0.0823691	2.04468	-1.17562	-1.27167	-0.19006	-0.347355	-0.151195
4	4:1805751:G:T	T	G	-0.103763	-1.09146	-0.0807666	-0.389208	-0.441665	1.42503	0.718085	-0.7508	0.438149	0.257269	0.558417	-0.75125	-0.11731	1.71891	0.511905	-0.988876	-0.42879	-1.13402	-0.099117	-1.26278
4	4:1822293:C:T	T	C	-0.204284	-0.870897	2.04626	0.498641	-1.30019	0.0605405	0.717556	-0.514331	-0.222399	1.57223	0.491867	0.294868	2.0938	0.883473	1.07811	0.623159	-0.24236	0.649827	2.02237	-1.345
4	4:1841597:C:T	T	C	-0.763064	0.661838	0.660844	-0.562297	0.493397	-1.51769	2.37492	0.871661	-0.6714	0.709798	0.627628	-0.0356514	0.837674	0.060274	0.71995	0.455099	-0.120102	0.29424	-1.12691	0.388839
4	4:1984815:C:T	T	C	1.07743	-0.421675	-2.25422	-0.98662	0.367954	-0.196125	-1.29017	-1.20864	-0.371022	-0.436765	1.15723	-0.0711324	-0.190569	-0.600115	-1.58188	-0.0335236	0.868943	-0.393551	2.10827	1.71216
4	4:2824673:T:C	T	C	1.04189	0.937526	-0.565545	0.0491027	-1.42483	2.44107	-0.531659	-0.563995	0.974833	-0.942648	-1.24354	0.237153	0.24329	-0.0496016	0.0632187	0.210299	-1.08042	0.767608	-0.585786	-0.636097
4	4:2827682:G:A	A	G	-1.73745	-0.290843	-0.46937	0.389345	1.35493	-0.936684	-1.04285	0.0648431	-0.97074	0.14447	0.370299	-0.174363	-1.80039	0.58958	-1.48651	1.73307	0.26841	0.391575	1.60313	-0.583034
4	4:2915035:C:G	G	C	0.913479	0.784052	1.14869	0.435283	0.937056	-2.43481	-0.965339	-0.950362	0.956334	-0.741631	-1.05003	-1.52442	1.67171	1.4199	0.964353	-0.687159	-1.37747	-0.41814	-0.422658	1.46177
4	4:3004316:C:T	T	C	1.07774	-1.58404	-0.768567	-0.602805	-0.581762	0.295101	-1.22851	0.932715	-1.58824	1.795	1.09847	0.902104	-0.0762583	0.149358	-0.578219	0.690261	0.285052	1.06541	0.197274	-0.600139
4	4:3146926:T:G	G	T	0.0974644	-0.280125	0.578822	0.577549	1.28731	-1.11289	0.592205	-1.80714	1.42684	-1.77112	-0.646452	-0.889282	-1.69496	-1.13708	-1.63726	0.430514	0.570901	1.07207	1.43262	0.269404
4	4:3187820:C:A	A	C	-0.0942518	0.569186	-0.215045	-1.87364	0.447502	-0.999684	-0.0392084	0.293732	1.82881	1.39779	0.17242	0.190738	-0.896688	-1.65573	1.48396	-0.724885	1.03242	0.142133	0.132097	-2.25358
4	4:3228683:AGAG:A	A	AGAG	0.261009	-0.367509	-0.369158	-1.48895	1.58515	0.877581	1.22338	0.12485	0.0387226	-1.12653	-0.997196	0.340758	-0.440526	-1.3841	-0.38757	0.908655	2.34855	0.00341363	0.908062	-1.16404
4	4:3473395:G:A	A	G	-0.2376	-0.571399	-0.623603	0.610213	-1.5892	-1.29623	0.253376	-1.10545	-0.0545997	0.184357	-1.09526	-0.197623	0.791881	0.109764	-0.0994091	-0.0803288	0.521074	2.02249	-0.634374	1.09406
4	4:3514833:G:A	A	G	-1.78983	-0.0944766	0.498293	-0.309702	-1.06892	0.473806	-1.37606	-0.419318	0.166484	-0.562397	-0.488676	-1.82211	0.262186	0.796351	-0.680163	0.792398	0.0764587	-0.981226	-1.4706	1.66473
4	4:3525059:C:T	T	C	2.17693	-0.923668	-0.861821	0.37341	-0.715735	-2.301	-1.8087	-0.615857	-0.711436	-0.379177	2.0224	0.985753	-1.18139	1.4251	0.354528	-0.0842774	-0.940886	-0.245565	1.42031	-1.07501
4	4:3767773:C:T	T	C	-1.27498	0.272889	0.952237	-0.0113849	0.925323	1.38651	0.269777	-1.35676	-0.180215	1.34183	-0.25198	-0.373785	-1.09189	0.0463504	0.0631009	0.465306	0.416737	1.67948	-1.3308	1.46699
4	4:4860247:C:T	T	C	0.615329	-0.903902	0.882087	1.623	0.853482	-1.17475	-0.100825	-0.0808102	0.0515522	1.38686	-1.23119	0.161389	-0.475635	-1.34032	-2.17228	1.64301	-0.196892	-1.9672	0.394855	-1.04323
4	4:5576259:G:A	A	G	1.14908	-0.139343	0.393896	-0.613143	-0.18465	2.22721	0.137615	0.761606	0.0936196	0.588266	0.283803	-0.637053	1.2777	-0.479491	-0.118283	0.897236	-0.76665	-1.46716	-0.380607	-0.676214
4	4:5622977:A:G	G	A	-1.32042	-0.826072	0.214439	-0.0917464	-0.770923	-0.388917	0.246716	0.421185	0.122318	-0.23361	0.285434	0.420335	-0.542479	0.416121	-0.857498	2.09471	1.58012	-0.801806	-0.212052	-0.0407481
4	4:5640547:T:C	C	T	-0.672488	-0.401098	-1.2432	-1.58726	-1.0612	-0.131814	-0.219713	1.0809	-1.40229	-0.480724	0.178956	0.232883	-0.998814	1.41845	-0.848534	-0.368708	0.217502	1.98674	1.15037	1.2529
4	4:5689175:T:C	C	T	0.395714	-0.154008	-0.533291	0.258348	-0.188766	-0.980996	-0.181586	1.24306	-1.09557	0.486127	-0.527466	0.277576	0.0402708	-1.72004	1.0864	-0.357832	0.24924	0.951064	-2.00813	-0.965753
4	4:5708462:G:A	A	G	0.939298	1.24862	0.987246	-0.64225	-0.656954	0.283204	-1.4476	-2.12404	-0.179667	-0.567004	2.17238	-1.78213	0.218654	0.330274	-0.237451	-1.32835	1.33356	-1.67607	-0.794787	1.66145
4	4:5719294:A:C	C	A	-1.35758	0.293409	-0.0542727	0.426938	0.592596	-1.14097	-2.31634	0.273882	-2.69606	-0.811617	0.380481	0.258848	1.35749	0.0205835	1.14701	0.794668	1.53595	-0.107305	-0.426784	0.696772
4	4:5719322:A:G	G	A	-0.706757	0.0707709	-0.761407	-0.256237	-0.137066	-0.45688	1.66404	-0.0456337	0.786302	0.315741	-0.470159	1.48553	-0.528514	-0.242649	-1.61402	1.42104	-1.17726	0.126257	0.698595	-0.727116
4	4:5741785:T:C	T	C	-0.699804	1.07599	0.898431	0.0971711	-0.0638882	0.483925	-1.49082	-0.154977	0.418409	0.113653	-0.0166226	0.402478	1.56045	0.324299	0.232714	-0.484039	1.05871	-1.67692	-0.2766	0.745718
4	4:5752852:C:T	T	C	1.20903	-0.428061	0.426389	-0.141131	-1.18131	0.174906	-1.84541	0.343477	-0.0356252	0.67236	0.637059	-0.807898	0.654378	-0.131365	0.0663828	-0.480442	-1.85373	-1.81548	-0.292973	1.27533
4	4:5753815:C:A	C	A	-0.20035	-0.0659675	-0.559784	1.22332	0.807047	-1.31675	-0.411731	1.17122	-2.16187	1.46316	-1.40308	1.0807	0.346723	1.82997	0.345201	1.79774	1.53396	1.16583	0.829113	-1.56672
4	4:5793685:C:T	T	C	0.258458	0.881445	2.06349	-0.414956	0.639347	0.463547	-1.32783	-0.44378	-0.331763	0.65018	0.0712273	0.0329818	0.895437	0.670253	-0.693513	1.36729	0.890672	0.823731	0.102722	-0.981918
4	4:5801942:T:C	T	C	-1.15685	0.368553	-1.65457	-0.357637	0.131681	-0.800265	1.95588	0.162419	-0.641404	-1.62335	-1.99305	0.483985	-1.47941	0.52527	0.615217	-0.851006	0.151273	0.0145367	1.02255	1.06229
4	4:6301162:G:A	A	G	0.0873729	-1.41562	-0.80083	1.5116	1.42682	0.492536	0.838099	-1.79906	0.310617	2.30387	0.830199	1.02091	1.17157	-1.34451	0.953575	-0.324603	0.843467	1.24181	-0.999324	1.5918
4	4:6301627:G:A	G	A	0.0584645	0.854512	-0.518337	1.16114	2.33966	-0.0583431	-0.685835	-0.5747	-1.18073	1.30768	0.352459	1.51965	0.148187	-1.23985	-1.72473	-0.797288	-1.02239	-0.412307	-1.61383	0.635825
4	4:6302228:G:A	G	A	0.202407	1.36803	0.157363	0.442216	1.61433	-0.106301	-1.30503	0.273758	-1.13147	0.311395	-0.057781	1.17446	-0.460425	-0.733029	-2.25726	-0.780714	-1.47276	-1.19445	-1.14512	-0.0562053
4	4:8592845:G:C	C	G	0.105243	0.191379	0.0406196	-0.713628	0.497686	0.0367111	0.61957	-0.714784	0.655504	1.16635	-0.677374	-1.17594	1.43447	-0.907965	1.01201	1.00755	-0.448222	0.282045	-1.84268	-0.739914
4	4:8592850:C:T	T	C	0.382907	-0.862401	0.707349	-1.16931	-1.38364	-0.865521	-0.474738	3.17179	0.105476	-0.747503	0.0779703	-0.244831	-1.46924	0.888765	0.0844495	-0.701655	0.213997	0.125529	0.872236	0.785867
4	4:8871251:C:T	T	C	-0.0714018	-0.432028	0.311623	-0.0659675	0.24806	-1.13233	-1.20557	-0.644536	1.02602	1.83358	0.312543	1.67904	0.296386	-1.39297	0.807655	-2.82834	0.629178	3.02143	0.944824	-0.658381
4	4:9783007:C:T	C	T	0.657081	-0.58344	-1.24569	0.15949	1.01174	-1.02563	-0.909089	0.331905	-1.63451	-0.379817	1.71333	-1.43495	-1.10252	0.257031	-0.35247	-2.12779	0.559918	-0.172668	0.382371	-1.33239
4	4:9908226:T:G	G	T	0.755502	0.143226	-0.439144	0.92462	0.935631	0.923591	-0.55354	0.61659	-0.855832	-1.28305	2.43283	-0.887445	-1.20862	-1.07604	-0.39665	-1.41982	0.185685	0.909978	-0.337998	-0.195699
4	4:9920506:C:T	T	C	0.627649	-1.13702	-0.580133	0.112059	0.199663	-1.72229	-1.00054	-0.932188	0.180136	-0.637894	0.101648	-1.306	0.70778	0.645069	1.94216	-1.77852	0.019824	-0.22868	-0.840423	0.807932
4	4:9996816:C:T	C	T	-0.0418776	-1.11048	-1.54102	0.289174	0.313985	0.101173	-0.293841	-0.258735	-0.495646	-0.28026	-0.299976	-0.195195	1.32765	0.545229	-0.386594	0.524519	-1.62976	-0.900975	0.0556115	-0.00589972
4	4:10571786:C:A	A	C	-0.0864346	-0.435879	-0.498007	-0.974511	1.08035	-0.842132	-0.187082	0.782036	1.87191	-0.816903	2.0829	0.600766	1.05152	1.93444	-0.0996118	-1.02952	0.139003	-0.679826	0.562938	1.20071
4	4:10584947:G:A	A	G	-0.663727	0.94873	-0.169415	2.51524	-1.68783	0.888739	0.539293	0.249893	-1.33062	0.102691	2.20728	0.513465	-0.595512	-1.10201	0.721894	-0.205986	-0.148467	-0.463961	1.27401	-0.722375
4	4:13544168:G:T	G	T	-1.50769	-0.0713916	0.73865	-0.653098	0.0412088	-0.00545777	-0.357737	0.87036	0.322992	-0.704996	0.555046	-0.529306	0.448447	1.53195	0.234946	-0.445357	-0.366842	-0.309826	-0.656658	0.052031
4	4:15511381:GGAA:G	G	GGAA	-0.166368	0.332292	0.565516	0.780589	-0.649679	0.406767	-0.286537	-2.22978	0.0505568	-1.93933	-0.344138	-0.930512	-0.52565	-1.5318	1.40935	-0.967695	-0.519312	-0.327676	-0.145727	-0.610242
4	4:15707569:G:A	A	G	0.355619	-0.299641	0.0365857	0.0615212	0.949757	-0.549182	1.29715	1.34294	0.684254	0.904052	-1.33243	0.404776	-0.886022	-0.319626	0.42301	0.0684782	-1.60047	0.439779	0.614489	-1.50832
4	4:15731831:A:C	C	A	0.707646	-1.87907	1.29304	-0.218766	-0.505928	-1.30993	-1.44961	-0.243701	-0.545744	-0.510264	-0.100388	0.910358	0.927863	0.313333	0.347368	1.60782	0.144906	-0.257773	-2.16673	-0.315686
4	4:15980540:A:AG	A	AG	-1.41869	-4.89958	2.88875	-0.285454	-1.27337	-0.158711	0.537668	0.603171	-0.68547	-0.110485	0.469184	0.957842	1.23789	-1.63121	0.920753	-1.04693	0.865328	0.0592809	2.64899	-0.626841
4	4:16018539:C:T	T	C	-0.354979	-0.591446	-0.252894	1.45194	1.60168	0.63477	1.8417	0.806899	-1.20145	0.143369	-0.770225	0.86723	0.516676	-0.427173	0.68797	-0.995966	0.896192	-0.585196	-0.39832	0.0248402
4	4:16035729:C:T	C	T	-0.340577	-0.694891	0.393121	-0.962431	0.532278	-0.0971525	-0.583924	0.574385	-1.99129	1.23236	-0.0923939	0.0245793	-0.450644	-0.877008	-0.69462	-0.924344	2.64859	-1.41607	1.15857	-0.451132
4	4:17501759:C:T	T	C	0.0632794	1.16138	0.162179	0.193789	0.3619	0.110861	0.758081	0.653409	0.200326	1.31123	1.45836	-1.2254	2.31713	0.364664	2.12324	-0.819095	-0.952042	1.01192	0.631613	-0.165293
4	4:17504419:G:A	A	G	-0.153611	-0.10017	0.875914	0.677556	1.13515	-0.776907	-0.649324	-1.53639	0.276704	0.549989	0.972415	0.854232	-1.17898	0.853666	-0.189369	-0.647008	-0.271381	0.518627	1.44961	0.933278
4	4:20749655:A:G	G	A	-1.3573	0.686313	-0.316189	-0.316928	1.33118	-0.396145	-1.62423	0.0622846	0.0738353	0.277947	-0.606275	-0.12452	-1.611	0.805697	-1.10183	-0.461976	0.265199	-1.19965	-0.125192	-0.00488725
4	4:20850543:A:G	G	A	0.134542	-0.252603	-0.1777	-1.18808	1.04071	0.342445	0.619884	1.32441	0.423602	-0.892652	-1.05157	-1.04049	-0.254376	-3.33516	0.390218	-2.14738	0.225715	-0.127562	0.438287	0.194412
4	4:22818866:A:G	G	A	-0.831778	0.264893	-0.245293	0.434665	0.685801	-0.659826	-1.57278	0.529645	-0.620145	2.36732	0.36326	-0.0622678	-0.609817	-0.434372	-0.0364172	-1.78771	1.71785	0.97765	0.742119	0.526373
4	4:22818881:A:T	A	T	0.00813705	0.25402	-0.893281	-0.18207	-1.18428	-1.04801	-0.47464	-0.181359	0.522234	0.374179	1.50781	1.94698	-1.1034	-1.0946	1.40057	-0.548075	0.450613	0.375783	1.15079	-0.908465
4	4:23813084:G:A	A	G	0.471549	-0.634733	-0.609716	0.423199	0.261592	-0.585703	-1.07304	0.287813	2.20545	-0.952949	1.51646	-0.548205	-0.91159	1.24609	-0.998906	0.598016	1.72087	-0.714558	-1.30724	0.68172
4	4:23814039:C:T	T	C	-1.19196	0.993168	-1.3951	-0.13623	0.224217	-0.808485	-1.29075	0.862479	-0.981723	-1.34587	1.88633	2.28595	-0.715843	1.8976	-0.614827	0.498359	0.396522	-0.309704	1.74386	-0.401332
4	4:23814301:T:C	T	C	0.234974	0.605735	0.543847	-0.364703	-0.534786	2.45256	-0.0996975	-0.333334	-0.0525349	0.337583	-1.51342	-0.704586	1.74552	-0.110561	-0.277793	0.440269	-2.06434	-0.665048	-0.653389	1.03036
4	4:24799693:G:A	G	A	-1.71085	0.611862	-0.334421	1.4493	0.517467	-1.1971	0.212555	-1.52526	0.733567	-0.416834	0.771393	0.800496	0.46584	-0.36111	-1.93755	-1.59969	-0.0658778	-0.0541881	-0.301341	-0.010519
4	4:25124081:C:G	G	C	-0.404358	-0.189576	-0.824515	0.735096	-1.25782	-0.0670909	0.275155	0.0698619	0.557626	-0.905564	-1.011	1.6095	-0.3352	0.0292434	1.32761	-0.388943	0.5496	0.997811	-1.45269	-2.206
4	4:25125687:T:C	C	T	-0.817939	-1.47765	0.372565	-0.264014	2.0414	-1.18852	0.912056	-0.865188	0.0280423	-1.31941	-0.588682	-0.909886	0.319847	-0.626356	-0.424316	0.493633	-2.38637	0.146174	-0.0385586	0.587685
4	4:25662622:G:A	A	G	0.766611	-1.11651	0.191738	0.881961	0.924994	0.715628	-0.0500159	1.16512	0.448584	1.56319	1.0363	-0.306158	0.293312	0.733405	0.197026	-0.183937	0.14987	2.10651	0.120404	1.27929
4	4:25676577:A:G	A	G	-1.8137	0.774551	0.39543	-0.793213	0.547504	-0.928004	-0.486707	-1.17477	0.566485	-1.02393	0.617058	-0.037124	-0.669022	0.0152521	-0.28428	-2.02058	-0.359353	-0.724189	-1.20713	2.17217
4	4:26489489:A:G	G	A	-0.700504	0.115775	0.196891	0.0487962	1.1387	0.352057	-0.327496	-1.67861	-0.658523	-0.106308	0.100577	0.631366	-1.57563	-0.848339	1.00674	-0.0842925	1.72671	-0.0718088	-0.262029	0.0427092
4	4:37902135:T:C	T	C	-1.48515	-0.0334627	1.48177	-0.580707	-1.39099	-0.946885	-0.516209	-0.897871	0.08034	1.18234	-0.80323	-0.91446	-1.21575	0.452591	1.10559	-0.0262367	-0.00109143	1.5039	-1.98602	-1.44293
4	4:38021681:C:G	G	C	-0.701557	0.375812	-2.16952	0.512622	0.534245	-0.0838954	0.616487	-0.214302	-0.597623	-0.18444	0.221324	-0.0668828	-0.720605	-0.104094	0.573935	0.0446544	2.77712	1.53424	2.04192	-0.480788
4	4:38053116:C:T	T	C	1.61235	-0.240142	0.251174	0.264148	0.395704	-0.372024	1.9087	0.404738	0.0258679	-0.621619	-0.0450584	0.276357	1.02468	0.944131	0.902203	-0.173616	-3.24979	0.30506	-0.704238	-0.0669554
4	4:38137235:G:A	A	G	1.14162	-0.31476	-1.96534	-0.313525	-0.0615558	-0.0887016	0.352186	0.489231	0.526699	0.0100203	-0.177848	0.0182117	0.185112	-0.142159	0.412174	1.86178	0.337231	-1.3037	1.38032	-0.0289858
4	4:38774559:C:A	A	C	-0.0539331	-0.061608	-0.206712	0.132525	0.294552	-0.124878	-0.0595604	-0.414909	-0.422563	-0.0193981	0.201475	0.225148	-0.369702	0.186772	0.336504	0.373551	-0.214011	0.405283	-0.366193	-0.00480739
4	4:38774682:T:C	C	T	2.20847	-1.85529	0.45864	-1.06079	-1.00342	1.18876	0.290264	0.292414	1.0504	-0.391346	0.953409	0.886998	-0.321705	-0.859946	0.237883	-0.0681987	0.0933582	-0.1827	-1.39902	0.223125
4	4:39205698:A:G	G	A	-0.332188	-2.14747	0.971477	-0.877952	-0.320896	0.0503986	2.06804	-1.58254	-1.00062	0.835384	0.0274424	-1.73344	-1.85013	-0.114755	0.338405	0.254278	0.474678	0.0284406	-0.816308	-1.59266
4	4:39446909:G:A	A	G	-0.92283	0.748345	-0.0779978	-0.82084	0.47496	1.83039	-0.612175	0.29214	-1.12879	-0.206099	-0.0464652	1.98988	-0.503131	-0.191724	0.724459	0.000886918	0.208189	0.664157	0.651623	-0.829107
4	4:39446966:C:T	T	C	0.384878	-0.136899	0.969935	0.279884	0.996736	-0.712563	0.818384	-0.130412	0.26504	0.122798	-0.797072	0.381539	-2.02795	-1.04528	0.208082	0.734562	1.18925	-2.08243	-0.556119	-2.14774
4	4:39465159:A:G	G	A	-0.0999928	0.95771	1.07156	0.378143	-1.46684	-0.135007	-0.358861	-0.239849	1.14169	-1.26906	-1.01297	-1.27745	0.774206	-0.213741	0.65578	-1.1248	-0.210709	0.748523	0.68228	-0.785412
4	4:40043048:T:C	T	C	1.34325	-1.61993	-0.149613	-1.03776	0.986533	0.130454	-0.0962314	-0.118701	1.22879	-2.24806	-0.518249	0.496802	0.415438	1.78174	-0.954036	-0.13291	-1.27902	-1.13461	0.272891	0.308421
4	4:40043058:C:T	T	C	-1.78574	1.51055	-0.505662	-0.738327	-0.252726	0.478567	-0.0554792	-0.984476	-1.70891	2.23975	0.858632	0.0706382	-1.62266	-1.08305	0.418654	-0.526009	0.681353	0.765028	-1.6027	-0.386782
4	4:40043473:C:A	A	C	0.00816104	-0.611342	0.194963	1.72925	0.374874	0.751536	0.312613	0.875059	0.35307	0.531987	1.15473	1.87631	-1.67469	-0.867963	0.0278474	0.378807	1.17858	0.240632	0.882388	-1.05228
4	4:40043519:T:C	C	T	-1.15889	-0.175467	-0.512345	-0.150965	-0.127417	0.59019	-1.06471	1.30632	0.509754	1.5653	-0.423728	-0.686434	1.87691	0.124056	-0.0901376	-0.531641	1.29412	1.47849	1.41589	1.12716
4	4:40044067:C:T	T	C	0.0719984	-1.24888	1.17728	0.0354242	-0.0817736	1.23992	-0.167867	0.600882	0.918851	-1.11175	-0.143846	-0.122638	0.253817	1.24874	-0.86087	-0.211062	-0.816335	0.436343	-0.314234	-0.235992
4	4:40335891:T:C	T	C	0.467282	0.137934	-0.486284	1.20024	1.33541	1.27927	0.255368	-0.96148	0.670241	0.552253	0.0216037	0.1202	-0.0494323	0.772759	0.594083	-0.180332	-2.2699	0.460754	1.50314	1.19671
4	4:40354405:A:G	A	G	0.450156	0.747595	-0.592104	-1.33506	0.873725	-0.302002	1.74801	0.563159	0.959041	1.04481	-0.670014	0.890839	0.919397	1.12659	-0.495716	-1.46419	1.5622	-1.09361	-0.305959	-0.247408
4	4:40776129:C:T	C	T	0.563111	1.01873	-0.749775	0.340808	-0.655314	-0.986771	1.28349	-0.0841222	1.15487	-1.35525	-0.144902	-0.270391	-0.849167	-1.89829	-1.48539	-0.857423	1.48044	2.80109	-1.24881	-0.0350063
4	4:40808646:A:G	G	A	-0.817262	0.42641	0.332299	-0.113321	0.980043	0.103318	-1.59849	-1.08291	-0.562157	2.0055	0.132254	1.27614	1.33418	0.657839	1.00907	1.63591	0.25595	-1.23464	0.385227	-0.087405
4	4:41257616:C:A	A	C	-0.454495	-0.235607	0.895631	0.231066	1.05328	-0.0426128	0.542947	-0.244628	-0.572701	-0.395712	-1.41896	0.747993	-1.20164	-0.90993	0.0193578	1.34382	-0.923722	2.07191	-0.599635	0.450581
4	4:42893291:G:A	A	G	0.822197	-2.71066	-0.632655	-0.818463	-0.796989	0.223744	-0.0638433	-0.537797	0.799186	0.270685	1.28561	1.07564	-1.43108	-1.24616	0.165331	1.08327	-0.818782	1.75918	0.263094	-0.238979
4	4:42893406:C:T	T	C	-0.579533	-1.46683	2.31199	1.18237	-0.337137	0.265843	-0.952479	0.349137	-0.826899	-0.530089	-0.256578	0.916222	1.14321	0.552027	-0.236322	-0.152988	1.14507	0.599362	-0.0973825	1.04333
4	4:42963142:A:C	A	C	-0.811888	-0.48666	-0.572651	-0.270277	-0.12015	1.55236	0.788704	-1.08955	1.01749	-0.39084	-0.972332	-1.19914	2.01912	0.166883	0.175848	0.356729	0.740185	-0.833276	1.00587	-0.213527
4	4:46084043:T:C	T	C	-1.51574	-1.44872	0.175963	-1.39044	-0.414942	-0.464548	-0.33878	-0.328301	-1.09194	1.47208	-1.64905	1.24868	-0.629088	-1.08801	0.257204	-0.676928	-0.956822	1.07042	0.543143	-1.13991
4	4:47512668:C:T	T	C	0.684228	0.127509	-0.430633	-0.0346577	-0.88299	0.994843	-0.889717	-1.01617	-0.922484	1.15384	-0.527962	0.398821	-0.029898	0.28835	0.797539	-1.20019	-1.10047	1.22684	0.495507	-1.73849
4	4:47557985:C:A	A	C	-0.0105675	0.550054	0.214844	-0.85113	0.474464	0.0653397	0.535386	-1.74477	-0.743664	-0.273175	0.26717	0.465415	0.78495	1.46381	-0.0143804	-0.657382	-0.92024	1.0565	0.366284	-0.321974
4	4:47557998:A:G	G	A	-0.459706	-0.651602	-0.820609	-1.39823	1.04885	0.674214	-1.73053	0.995827	-1.31428	-1.52695	2.01159	0.645649	1.91639	-1.20125	1.38826	0.0125659	-0.603265	0.83852	0.771497	1.4493
4	4:47582029:G:A	A	G	0.708934	0.597652	-0.559182	0.837601	0.434875	-0.336503	0.702103	-1.05609	0.427402	1.3562	0.72436	-0.0576665	0.352672	0.711904	-0.497794	0.113675	1.66251	0.302876	-0.929749	-0.801754
4	4:47665047:T:C	T	C	-1.65956	-2.0635	-0.540985	1.36806	-0.758317	-0.381605	-0.111317	0.385721	-0.913096	-1.18627	-0.773619	0.72457	-0.715719	-0.931068	-0.0513032	2.28805	-0.518746	-0.931385	0.685985	-0.449323
4	4:47837912:C:T	C	T	-1.02181	-0.580236	-0.153363	0.597747	-0.0894555	0.29041	1.07112	-0.13688	-0.00896302	1.62222	1.32738	-0.644901	-1.29387	-1.53371	-2.76236	1.74317	-1.96581	-0.574857	-0.527548	-0.461639
4	4:47936862:G:A	A	G	-0.13885	-1.20959	-1.53447	1.37797	0.154006	-0.247019	0.480334	-0.259019	-0.292842	-0.743853	-0.865795	0.821177	-1.21555	-0.766266	1.1631	1.70822	-0.600836	-1.1242	0.432593	-0.875986
4	4:47943278:C:T	T	C	1.50642	0.034979	0.540685	-0.0559389	0.979765	-0.854498	0.367717	-1.00815	1.46533	0.291992	-0.426262	-0.34618	0.151053	0.857729	0.410532	-0.995304	0.783953	-0.833759	-0.458602	-0.176765
4	4:54263664:C:T	T	C	0.20963	-0.689162	0.857832	-0.0216512	-0.852295	1.51739	-0.0131711	1.56062	-0.921135	-0.138119	-0.874903	-0.181036	-0.581644	0.972596	0.473598	-0.306691	-0.381236	-0.0813109	0.353124	-0.257065
4	4:54736599:G:C	C	G	0.0690855	0.588323	1.31165	1.11004	0.578996	1.34812	1.58786	-0.708945	0.160291	0.37285	0.407267	-0.598812	0.533409	2.09247	-0.299135	0.122389	-1.70794	-1.25745	0.568927	-1.95195
4	4:55101886:A:C	C	A	0.00211403	0.53086	-0.555165	1.47089	-0.0267171	0.0710384	1.48166	0.439838	-0.540779	-0.759076	-0.473908	0.803262	-1.97483	-0.613342	0.893527	-0.100564	-0.692149	-0.481233	1.61614	-0.019547
4	4:55113391:C:T	T	C	-0.501922	-0.696737	-0.706626	-0.103798	-0.546868	-0.266529	-0.876451	-2.02947	-0.980149	-0.25162	1.72927	-0.839069	1.6671	1.11708	0.841751	0.435859	-0.450465	0.373925	-1.17798	0.605408
4	4:55425453:CAA:C	C	CAA	-0.0203943	0.449014	0.929889	-0.705968	0.0630068	1.46407	1.32448	1.25084	1.34223	-0.0282874	-1.97773	2.14481	1.83626	0.478801	-1.31401	-0.768132	0.271055	0.174265	0.70934	0.604092
4	4:55605266:A:G	G	A	1.75175	-2.0547	-0.762416	-0.153747	-0.771852	-1.88792	-2.03192	0.559615	-0.950423	-0.316348	0.825676	0.222244	-1.14419	0.312677	0.870926	-0.111862	3.00776	0.512584	-1.41379	-1.44577
4	4:55636137:G:T	T	G	-0.102827	-0.0215293	1.62969	0.213056	1.38857	1.42266	0.714956	-0.16199	0.498538	-0.853634	-0.863135	-0.222951	3.23998	1.05895	-0.337834	-2.93796	-0.589249	0.860454	-1.58246	0.37226
4	4:55954246:G:A	A	G	-0.777167	-0.522963	-0.699281	0.190758	0.0828513	2.21724	1.63683	-1.41383	-0.671437	0.679201	0.164047	0.607997	-0.473475	0.466371	1.61553	2.82446	-0.411868	-0.0880649	0.300019	0.609671
4	4:56495387:A:G	G	A	0.99335	-2.33394	-0.0668383	0.419604	1.78523	-0.0845209	0.253072	0.774388	1.18071	-0.950502	-0.411849	-0.00472347	1.05007	1.91529	1.7506	-1.22932	1.27369	-1.44161	0.90093	0.429156
4	4:57040820:A:T	T	A	-0.627626	-0.0255071	0.77877	1.56243	-0.720151	1.81198	-1.2428	-0.142684	0.281907	0.254222	-0.628531	0.0913369	-0.263137	-1.51759	1.38506	1.05318	1.23373	-0.435784	1.1646	-0.193246
4	4:57110321:G:A	A	G	-0.481364	-1.74274	3.14077	-0.564772	-0.219852	-0.0407149	1.14536	-0.777292	-0.257214	-0.0200761	0.223176	-0.167267	0.0627319	0.680565	-1.75884	-1.2304	0.26987	0.868316	-1.56655	0.271589
4	4:65414453:C:T	T	C	1.41776	-0.606233	0.470902	0.209231	-1.64408	-0.718565	1.23973	0.00430543	0.751071	-0.159516	-0.38781	-1.2339	-0.34804	1.81311	-0.52471	-0.0927427	0.548966	-0.100687	2.53802	1.24651
4	4:65669566:G:A	A	G	1.4773	-0.657316	0.160996	0.564354	2.02565	-0.134833	-0.163752	0.560152	0.625425	0.301054	0.126683	-0.327563	0.735191	0.19798	-0.0755466	-0.63426	0.803069	-1.39699	-0.102879	0.31541
4	4:67753883:G:A	A	G	-0.85945	-0.0307295	1.48315	0.0462071	0.464292	1.82258	0.482657	0.121818	-2.44417	-1.07601	-1.25065	1.29071	-1.43935	-1.24314	-1.17921	0.422521	-0.648455	-1.00907	1.34667	1.40271
4	4:67914681:A:G	A	G	-0.832634	2.23327	-0.694201	0.878466	0.0153335	0.556531	-1.1919	0.530735	-0.846741	0.272912	0.142914	-0.291159	0.312035	-1.01728	0.396215	0.408958	-1.27321	0.971501	0.137323	-0.96091
4	4:67944628:T:C	C	T	-0.818518	-1.62976	2.09807	-0.70147	-0.577907	-0.119753	1.14687	-0.459839	0.597679	-0.236049	-1.34984	1.21049	-0.625849	0.0449866	-0.527526	1.16089	-1.43894	-1.67694	0.802646	1.31957
4	4:67963391:C:T	T	C	0.461209	0.586346	-0.755403	-1.66643	-0.284888	-0.0945501	-2.54834	0.2208	-1.16856	0.355916	-1.46523	-1.40823	-0.967058	-2.36407	-0.838132	0.370737	0.594902	0.178586	0.281535	-0.614
4	4:68647129:T:G	T	G	-0.47762	0.445892	0.281287	-0.0678072	-0.723971	1.13816	0.0151674	0.436709	0.770695	1.83552	-0.156799	-0.125974	-1.11543	0.000752064	-0.561589	1.06541	-0.313317	0.15359	1.01661	-1.3842
4	4:68670366:A:C	C	A	-0.0846139	-0.620054	-1.51701	1.21744	-0.374133	-0.88953	2.4103	0.977065	0.648212	-0.265563	0.166853	-1.08787	1.32703	1.06714	0.281775	-0.0514794	1.99081	0.348989	-0.265838	0.974803
4	4:68816130:T:C	C	T	-0.676239	0.549862	1.88904	0.265425	-0.633565	0.424919	1.05976	0.143686	-0.637139	-1.11101	-0.963077	0.83927	0.778917	-0.60063	1.03404	-0.572625	-0.23704	-1.09114	0.736001	0.0896189
4	4:69005003:A:G	G	A	-0.800396	1.06512	-0.514195	0.510305	-0.368361	0.309502	0.590331	-0.4168	-0.623359	-0.273971	0.464682	0.359003	0.193948	0.278886	0.0459004	-0.0304181	2.08888	0.626042	0.430695	2.39369
4	4:69097248:A:AT	AT	A	-0.00495648	-0.0782517	-0.0625179	-0.133265	0.395035	-0.46154	0.597022	-0.552775	-0.674732	-0.272544	-0.735795	-0.652655	0.00196399	-0.416757	0.40629	-0.169774	-0.315818	-0.721788	0.24985	0.249922
4	4:69294625:G:C	C	G	0.477013	0.849061	-0.695637	-1.11734	0.714332	-0.179468	-0.837859	-0.203533	2.76988	1.24699	-1.78795	-1.2219	0.0516397	0.910226	-1.52973	-0.512152	0.54034	-0.200748	0.129132	-2.50591
4	4:69589513:G:A	A	G	-0.982917	-0.375165	-0.580945	1.15106	1.09972	-2.44402	0.899917	1.64224	-0.634054	0.0783022	-0.23836	1.22664	-1.38114	0.695962	-0.0705865	0.351001	0.422414	-0.864506	0.347323	3.19494
4	4:69596324:C:T	T	C	0.33147	-0.641204	0.0718188	-0.582122	0.713729	-0.328034	0.901819	-0.678078	1.36061	0.541766	-0.117758	0.000638757	-0.454053	-1.34276	-0.875377	0.711093	-0.369545	1.56242	-0.305546	-0.640773
4	4:69635733:G:A	A	G	-0.362065	1.16732	-1.19054	1.02395	-1.57515	-0.612893	-0.991627	-2.89392	0.163018	0.540696	-0.721641	0.777821	-0.0349531	1.35284	2.51232	1.14948	-0.347895	-1.2431	-1.29695	-0.590363
4	4:69647003:G:T	T	G	-0.261057	-0.636254	0.604382	0.363281	0.586812	-0.447981	-0.644429	1.73926	-1.88659	-0.716951	0.304171	-1.04352	0.653116	-1.67286	-0.71156	-0.884259	1.61628	-0.104492	-0.498407	-1.35555
4	4:69847802:G:C	C	G	0.729913	-1.05122	-0.734376	-0.455071	0.961204	-0.160103	-0.219073	0.296944	0.610019	0.0867711	0.371677	0.543894	0.334133	0.165544	0.717278	0.148004	-0.45652	-0.180549	-0.181078	1.4605
4	4:70033190:C:T	T	C	-1.15806	0.934479	-2.03056	-0.79147	-3.37972	0.746963	-0.874742	-1.72047	0.970097	-0.237334	1.319	-1.79777	-0.80106	0.0020383	-0.115224	0.656264	0.639853	0.281112	-1.82881	-0.446139
4	4:70480984:C:G	G	C	0.250927	-1.1154	-0.103578	-1.40186	1.09588	0.923091	-1.35967	-0.0286825	0.442481	-0.884576	-0.709732	-1.32468	0.247696	0.529724	-0.168344	2.14037	0.82738	-1.29723	-0.0334086	0.204161
4	4:70643369:T:C	C	T	-0.377021	-0.687108	-0.465762	-0.19386	0.49221	-0.0691835	-0.378312	-0.0704572	-1.17999	-0.831455	-0.192955	0.130019	-0.69468	0.205636	-0.750817	0.688853	-0.70938	0.348003	0.845927	-0.971805
4	4:71022459:C:T	T	C	-1.83311	-0.499045	-0.669491	0.165667	0.104913	-0.290768	0.653343	0.335055	-0.374218	2.30084	-0.644288	-0.813313	-0.123827	-1.26107	1.04845	-0.501471	-1.54243	0.755799	-0.131055	1.88732
4	4:71560146:C:T	C	T	-0.799347	-3.21255	-0.181164	-0.416429	0.537961	0.173593	1.27446	-0.0380709	-1.27928	1.04157	-1.00637	0.933168	0.612377	2.8437	1.50579	-1.96617	-0.0111231	-0.164266	-0.596678	0.470503
4	4:71567828:A:C	C	A	-0.200348	1.61492	0.635837	-0.102716	-0.882321	1.28156	-0.557305	-0.593822	-1.60368	-0.72187	-1.31616	0.370262	-0.320914	-1.93468	2.15257	-0.274415	0.414022	0.567947	-1.5014	-0.293141
4	4:71752617:A:C	A	C	-1.14811	0.773352	-0.409973	-0.527327	-0.571161	0.43345	-2.41588	-0.569471	0.19062	-0.307863	0.452459	0.618982	-0.634048	-0.956151	0.497546	-0.569543	-0.240951	0.473758	1.36809	-0.552815
4	4:73437153:T:C	C	T	-0.308892	0.130195	-0.852923	-0.305605	-0.376481	-0.393149	0.661805	-0.449882	0.346015	0.745322	-0.804733	-0.416082	-0.755963	0.92656	-0.932597	-0.0424246	0.470447	-1.28454	0.00468751	-0.312174
4	4:73452460:T:C	C	T	0.0766591	-0.645618	0.358287	0.798466	-1.69107	0.189989	1.00481	-0.437318	0.379118	-0.6251	-0.443883	0.740109	-0.153148	0.317253	0.493776	2.1212	0.406698	0.112983	-0.133256	-0.799954
4	4:73998280:T:C	T	C	0.177195	0.0557625	0.683825	0.907863	0.376113	0.490356	-1.26064	0.229537	0.871685	0.465157	-0.978317	-0.873215	-1.21962	-0.332439	-0.830476	-0.967558	-0.738912	-0.245456	-0.0757671	-0.482852
4	4:74750631:A:T	T	A	-1.60743	0.0269629	0.772038	-0.0866425	-1.0614	0.816264	-0.185202	-0.963798	-0.836358	0.711325	1.07894	-0.637567	1.33839	-0.341073	-0.835912	-0.583269	1.23462	1.28099	0.155145	-0.2426
4	4:76710272:T:A	A	T	-0.274	-1.37475	0.28045	0.333343	0.139747	1.44895	0.21368	-0.595241	-0.376861	-0.76489	1.57252	0.976257	-0.433762	0.389585	-0.490023	-0.44353	-0.442132	0.152311	-0.0850296	0.144133
4	4:76739146:T:G	G	T	0.0753643	0.863702	-1.89783	-0.182259	0.387041	0.934357	-0.802482	0.31202	0.654301	0.164722	0.0787575	2.41313	1.02331	-0.718135	-0.0458966	1.08819	-1.19872	-0.0894592	1.84552	-1.72443
4	4:78066003:A:G	G	A	-0.891844	0.578763	-0.280666	1.86677	-0.225805	-0.0846704	-2.03291	-0.730773	-1.0112	0.150984	-1.82969	0.215143	0.303914	-0.638205	-0.110799	-0.616895	-0.0500922	-0.361385	0.645761	0.689787
4	4:78379745:T:C	C	T	-0.551672	0.726213	0.83327	0.791471	0.444067	-1.58004	-0.563086	0.595415	-1.13846	-1.83424	-0.922511	0.236051	-0.760253	0.820646	0.426802	-0.445482	0.0410388	0.0549526	0.0723808	-0.193739
4	4:78464478:C:T	T	C	0.918348	0.640679	0.512164	0.394041	0.378019	-0.799265	0.866411	1.45331	-1.44298	0.456729	0.801397	-0.0105507	1.53614	0.613752	-2.54668	-0.347929	-1.29104	0.331155	-1.95351	-1.5265
4	4:78511301:A:C	C	A	-1.17208	0.586879	-0.771144	-2.14422	-0.306316	-0.971084	1.65099	0.897723	0.696546	-0.232234	1.17908	-0.516272	0.0711087	-1.58473	-0.589499	-2.19476	1.90508	0.0145721	0.653092	1.71207
4	4:78513531:T:G	G	T	0.949946	0.769079	-0.922387	0.278481	-1.82621	1.73806	-0.815413	-1.13124	1.15084	-0.814996	-2.36971	0.301265	1.08499	-0.438958	1.10902	1.01712	-0.954522	-1.49693	1.43788	0.29217
4	4:78526609:T:C	C	T	1.33613	0.711416	0.173515	0.964214	0.284284	-1.91381	0.387772	-0.948604	-0.194267	1.05647	1.34029	1.20817	-0.745973	3.08239	0.196511	0.448347	-0.0568685	0.158662	-0.200747	-0.0523608
4	4:78865702:G:A	A	G	-0.218629	-0.821935	-0.452852	-0.256476	-0.788186	0.197136	1.02446	1.73622	-0.14929	0.267484	1.10903	0.756501	-0.315032	0.19159	-1.55301	-1.67916	0.528521	0.415294	-0.38155	2.66833
4	4:78911552:C:G	G	C	-1.29822	-0.22525	-0.547946	0.0835741	0.532114	-0.0353615	-0.79213	1.27794	0.154995	-0.100241	-0.326359	0.0117634	0.670072	-0.959297	0.363356	-1.66402	-1.02607	-0.784014	0.607667	-0.0138659
4	4:79977654:C:T	T	C	-0.548571	1.74793	0.833553	2.00555	-0.662301	1.26944	-0.169473	-0.539291	-0.847244	-0.422911	0.605876	0.131651	1.13174	1.617	0.394055	0.266962	1.81976	0.402626	-1.55133	1.65537
4	4:79984836:C:G	C	G	-0.882505	-0.79936	-0.383158	1.81621	0.604563	-0.245464	0.34132	1.78236	0.737594	-1.21669	-1.19733	-0.876992	-0.486154	-0.541925	-0.153198	-0.63297	-2.31715	-0.153776	1.45664	-1.18806
4	4:80055924:T:G	T	G	-1.76032	0.55533	0.310172	0.656546	1.5258	-0.433169	0.875554	1.48653	-0.976002	1.48644	0.856153	-1.10489	1.08929	-0.215939	0.353877	-1.26181	-0.730156	-0.428547	0.0431898	-0.448156
4	4:83284719:C:A	C	A	-2.00893	0.797859	0.674104	-0.234931	0.118152	-0.272777	-0.511369	-1.12764	0.584489	-0.260674	1.12015	-0.223283	2.82531	0.952511	-0.431267	-0.00421317	1.21313	0.00960856	1.35878	0.248581
4	4:83453327:C:T	T	C	-0.0313453	-0.0610598	-0.298216	-0.324068	0.197318	0.147004	-0.519367	0.121071	0.747176	-0.551246	-0.0809455	0.188571	0.0371115	-0.167102	0.046216	0.119877	-0.0662453	0.238118	-0.499473	0.0883525
4	4:84841232:T:C	C	T	-1.31881	1.06706	0.540951	-0.191672	1.08635	0.323329	-1.0321	0.901885	0.168071	0.117326	0.557499	0.628368	0.363402	0.670679	0.383993	0.180169	-0.497359	0.389395	-0.497459	0.190748
4	4:85994695:T:C	C	T	0.289163	0.302424	0.222804	0.339026	0.761996	0.0133794	1.2936	0.428997	-0.268314	-0.855601	-0.195605	1.10679	0.709829	1.37287	-0.0964018	-1.31674	-0.50565	-0.643389	-1.18938	-2.84944
4	4:86031437:G:A	A	G	-0.33974	0.400334	1.57906	0.545913	0.981087	0.766431	0.29081	0.0818739	0.237657	0.879112	0.227216	-1.07721	-0.851005	-1.23697	0.359108	-0.137537	-0.472578	2.03316	2.52263	-1.46186
4	4:86762878:A:G	A	G	1.27476	1.99062	0.844931	0.250053	0.66682	0.596492	1.02117	-0.877156	0.213887	1.1584	-1.69033	-0.326635	-0.824307	1.51282	-1.64786	0.359553	-0.208102	-1.0099	0.339115	-0.22794
4	4:86769845:A:G	G	A	-0.251431	0.0657386	-0.605347	1.32015	-0.591123	0.972461	-1.10226	-1.91675	-1.27208	0.0734421	0.781286	-1.26762	1.4948	-1.01164	1.50741	-0.788267	0.783044	0.683212	2.40065	0.737836
4	4:86771240:G:A	A	G	-0.500476	0.508339	0.291562	0.177176	0.82265	0.464158	0.8057	1.71451	1.19781	-1.65851	1.36789	-0.785582	-0.211929	0.56367	-0.00214783	-0.0107726	-0.703471	1.10498	-1.29002	0.761006
4	4:87612388:A:T	T	A	0.898434	-1.06902	-1.01969	0.0907694	0.377947	-2.087	1.37221	0.298522	-0.327364	-0.310866	-0.403504	0.274229	-0.390714	0.980158	-0.464021	-0.770524	1.34731	0.774335	-1.67984	-0.610635
4	4:87613083:A:G	A	G	-1.68922	-0.143627	0.185545	1.64336	0.796841	1.09574	-1.04914	1.13133	0.0321101	-0.796579	-3.10503	-1.87745	2.12667	1.66898	-0.375854	1.03532	-0.571201	-1.21107	1.14467	-0.51193
4	4:87661983:A:T	T	A	1.97203	1.37354	0.921633	-1.23307	-0.257256	1.90225	0.530807	-0.645013	0.887033	0.53006	-1.60271	-0.802865	-0.914143	-0.190901	0.456759	-0.39244	-0.951911	-0.658764	2.8443	0.174666
4	4:87811379:T:C	T	C	1.56601	0.496568	2.20319	-1.19152	1.4606	-1.47794	0.568567	0.323038	-0.98744	-0.747246	1.59964	1.14108	1.47081	-0.955871	-1.02206	0.279507	0.325606	-0.417082	0.162302	2.37093
4	4:87811540:G:A	A	G	-0.0968431	-0.520008	-1.26191	1.87987	0.641613	0.490087	-1.17852	1.41506	1.96343	0.592884	-2.24878	-1.5154	-0.328475	0.659882	-0.827258	1.36352	-1.45665	-0.390285	-0.903061	-1.20791
4	4:87977789:C:T	C	T	0.396685	-0.259801	0.418067	0.756195	-0.645191	-0.612829	-0.477596	1.59829	1.20054	1.09394	0.848239	0.600666	-0.873669	-0.362964	0.340068	-0.0630412	-0.491116	-0.843109	-0.717198	1.40513
4	4:88008021:CGAG:C	C	CGAG	0.000198816	0.0452655	0.0471823	-0.255901	-0.4882	0.153721	-0.471651	0.445457	-0.279173	-0.186018	0.370871	-0.0222599	0.293937	0.0654029	-0.196678	-0.514836	0.461611	0.348385	-0.26083	-0.152919
4	4:88131171:G:T	T	G	0.446843	0.670601	2.23531	-0.678184	-2.47185	0.16796	0.488918	-0.100777	1.32515	0.829308	2.01817	1.32362	0.175121	0.633214	0.19675	-0.359672	-0.050265	0.611616	1.91629	0.282116
4	4:94264703:A:G	G	A	0.21502	-0.490616	-0.850049	-0.0937987	-0.0425624	1.33073	-0.382389	0.816762	2.25176	-0.253898	1.64763	-1.63137	-0.941612	0.12088	0.725415	-0.125393	-0.265517	1.29291	-0.141894	-0.39873
4	4:94290459:T:C	T	C	-0.406552	1.35005	-0.0198771	-0.0507563	-0.428504	-0.516342	-1.09552	-0.253608	-1.93378	-0.32843	-1.20046	1.47018	0.294388	0.299819	-2.58493	0.505032	-0.208223	-1.17194	1.44246	-0.558202
4	4:94575731:C:T	T	C	-0.611378	1.16377	-0.0908251	1.23814	0.813714	0.54159	-0.0294046	-0.0442248	-0.677379	0.906011	0.405275	0.514614	0.299416	1.77019	0.418115	0.972784	0.329797	0.909536	-0.0858867	0.16345
4	4:94610266:A:G	A	G	0.268435	-0.827657	-0.444779	-0.999042	-0.753327	-0.998228	-2.15601	0.388922	-0.68989	-1.1659	-0.10928	-0.426907	-1.81709	-1.85772	0.449104	-1.19436	0.455352	-1.44566	-0.3982	-0.871014
4	4:95185171:A:G	A	G	0.216602	0.122982	1.72452	-0.421488	-0.409584	-0.226434	-0.284791	0.40726	0.847298	-1.14566	-0.530872	-0.930335	-2.35707	0.79305	1.13783	0.0110336	2.81482	1.04468	-0.531618	-0.540001
4	4:95206718:T:G	T	G	1.93446	-0.367927	0.523432	0.605076	-0.897026	0.0553978	-0.317805	2.23571	-0.212615	0.0848052	-1.51251	-0.644027	-1.14362	0.263552	0.257695	-1.01905	0.81084	1.33897	-0.215994	-1.77704
4	4:95250530:A:G	G	A	0.266798	0.112184	-0.195347	0.703284	1.61466	-1.08035	0.836495	1.00291	0.276279	0.301826	0.35137	-0.671582	1.87518	0.534078	1.74519	0.167664	0.231109	0.0826948	0.428416	-0.27776
4	4:95335522:G:A	G	A	-0.00312828	-0.980861	-0.343617	-1.55553	-0.43317	-0.0619721	-0.377546	-0.587703	-0.802349	-1.92826	0.223359	-1.33617	0.596925	-0.910575	0.101373	-0.45153	0.49854	-1.08097	0.82553	-0.0551192
4	4:98928975:A:G	G	A	-0.107194	0.83599	-1.56971	-1.09786	1.8898	0.227959	1.20655	1.64321	-3.62055	1.32906	-1.38256	-0.0232709	-1.34094	-0.0802748	0.606043	-0.108594	-0.895558	-0.450823	-0.741873	-0.357572
4	4:99072718:G:T	T	G	-1.40338	0.751029	1.51039	0.64298	-0.336043	0.625472	1.03536	1.10613	-0.848227	0.356475	0.240681	0.0428743	-1.42432	1.7085	0.99788	0.247374	-1.46309	-0.814335	1.43748	0.301702
4	4:99313896:A:G	A	G	0.0445753	-0.125898	0.025336	-0.109133	-0.145235	0.0565653	0.0618292	-0.431987	1.09309	0.784894	0.0203142	0.970628	0.208357	-0.403371	0.0735199	-0.39886	0.879812	-0.292227	0.625518	-0.242761
4	4:99318162:T:C	T	C	-1.95349	-3.31377	-0.217902	-0.581939	1.32355	0.718545	1.00528	-0.922793	-0.267185	-0.914568	-0.399301	0.924164	0.341454	-0.909981	-0.524944	-0.150236	1.13498	0.391718	1.13183	-1.00442
4	4:99345214:A:G	G	A	0.009681	0.319209	-0.0503524	0.261937	0.360828	-0.271866	-0.447349	0.484488	-0.129246	0.446555	0.868638	-0.393449	-0.220354	0.175379	0.323248	0.224698	-0.00552476	0.572665	-0.417816	0.318141
4	4:99435022:C:T	T	C	-0.352823	0.00288111	1.20864	0.0121211	-0.448633	0.54637	-0.0802109	-1.66673	-0.489054	1.19843	0.981101	0.612696	1.11853	0.802051	1.14875	0.0369383	-0.326798	1.53283	0.425884	-0.445047
4	4:99583507:T:C	C	T	-0.840414	1.41838	-1.56767	0.878748	-0.322825	0.474728	-1.22	-0.384533	1.50429	-1.49851	-0.0268283	0.283823	-0.113172	-1.43619	-1.58851	-0.98638	0.612031	-1.74229	-0.599234	1.19391
4	4:99591255:T:C	C	T	-0.655879	-0.00880631	0.523692	0.41278	0.18013	0.767555	-0.232812	1.73741	1.22959	-0.200791	1.62717	0.741537	-1.74626	-1.44898	-1.05323	-0.230092	0.672029	-2.14825	0.56691	2.11558
4	4:101830119:C:T	T	C	-0.443762	-0.376041	0.340541	0.708641	-0.398883	-0.514478	-0.0569307	0.337845	0.744084	0.807764	1.38522	1.84579	0.845543	1.74973	-0.406724	-1.48868	-1.20338	0.277552	0.340861	0.0812107
4	4:102025190:A:G	G	A	0.00444618	1.6783	-1.55451	-1.52562	-2.03219	0.491267	-0.629757	1.76138	0.966944	1.21002	-1.17388	0.421784	-0.0555333	0.77765	0.0362186	0.402729	-0.880226	-0.121069	0.449422	0.65738
4	4:102593501:T:C	T	C	-0.935648	-0.792106	0.569396	0.908614	2.64866	-0.851065	-0.457636	0.0917136	-0.179898	-0.21724	0.450569	-0.0978298	-1.28044	0.371375	0.130587	0.477466	-0.552494	-0.298298	1.31657	-0.475565
4	4:102613583:T:TA	TA	T	0.951382	0.303922	1.663	0.334834	0.440747	0.347785	-0.714059	-1.00274	1.49476	0.0147237	0.719413	-1.0461	-1.69979	-0.22392	0.154036	0.693739	0.705404	-1.76882	-1.36202	1.18865
4	4:102690688:C:T	T	C	1.04226	-1.22844	-0.666688	-0.674149	1.36834	0.7817	0.262372	-1.16785	-0.373708	-1.74133	-0.978404	-0.532319	0.468816	-0.0695806	0.576901	0.807568	0.0222299	0.640185	0.630802	0.40153
4	4:102887358:T:C	C	T	-0.105417	0.0507912	0.211074	0.00615647	0.00355121	0.299428	-1.12137	-0.166503	0.0218269	0.00850088	0.659103	-0.0606759	-0.184217	0.403388	-0.0160308	-0.182019	-0.364417	-0.461752	0.155851	0.0194241
4	4:106324979:C:A	A	C	0.585791	2.28438	0.371455	0.198859	0.576475	0.478453	-1.01717	-0.869826	0.404384	-1.08727	-1.23463	-0.911197	-0.0316008	0.165043	0.31601	-0.0787074	-0.992742	-1.87729	0.0286528	-0.267829
4	4:106325033:G:C	C	G	1.22359	-0.654669	-0.0631105	-0.68507	0.219869	1.48664	-1.08947	-0.974662	1.40575	0.703813	-0.505701	-1.18142	0.910849	1.37075	-0.530596	-0.412208	-0.119261	-1.37442	-0.945846	-0.163378
4	4:106924637:C:T	T	C	1.77875	0.259131	-0.841004	0.330111	0.812634	1.28454	-0.287404	-1.61939	1.05851	0.0592952	-0.496786	0.351416	0.113356	-0.116013	-0.30488	-1.21143	-0.773604	-0.480933	-0.702234	-1.10992
4	4:108009883:T:C	T	C	-0.625538	0.760856	0.488993	-0.0751717	1.03832	0.497925	1.20972	0.850343	0.483616	-0.458363	-0.724219	-0.911204	-0.18017	-0.10636	1.47623	-1.64841	-0.326859	-1.76059	-0.608038	0.618603
4	4:108743860:A:G	G	A	-0.500567	-1.78566	-0.715715	0.675024	1.49011	-2.74325	0.449653	1.06007	-1.63594	0.47573	0.239059	-1.08229	0.0577882	0.400504	-0.104397	-0.305322	-1.19977	0.196466	0.42469	-1.91608
4	4:108824180:T:G	G	T	-0.0482686	0.832685	-0.258723	-1.0579	-0.741208	-1.00813	0.192064	0.338253	-0.349635	1.70445	0.242908	0.264515	-0.911373	-1.00473	0.682393	0.729555	-0.815117	0.161461	-0.714832	0.297563
4	4:108942214:C:T	T	C	-0.748904	0.78686	0.387819	-0.316411	-1.01093	0.866942	-0.218274	1.19811	1.326	2.46814	-0.807251	2.59893	1.04813	0.34266	0.786934	0.969214	-0.362949	1.26776	0.395676	0.624252
4	4:108974562:GA:G	G	GA	0.0942591	-0.0348797	0.178488	-0.565833	0.00544866	-0.305973	-0.236971	-0.0665469	-0.39613	-0.276019	0.285733	-0.110327	-0.0179947	-0.0472326	0.82767	-0.387502	-0.0698903	0.798393	-0.181089	-0.145404
4	4:109760349:C:T	T	C	0.229956	-0.992518	-1.22164	-0.619897	1.83489	0.305936	1.2907	1.29635	0.0759736	2.13422	1.32651	0.253689	-0.857349	-1.02669	-1.66489	-0.530445	-0.921995	0.00715011	-0.297084	-0.907854
4	4:109837613:A:G	G	A	-0.499353	0.853702	1.5064	0.81866	-0.491983	-0.653626	0.70881	-0.214933	-0.212557	-1.36299	-0.435993	-0.292988	0.398719	0.604119	1.59782	-1.045	0.00396922	-0.00709849	1.1363	1.82011
4	4:109961965:G:A	A	G	-0.293703	-1.45676	-0.114754	-1.91894	1.24978	0.566142	0.750059	1.07993	-1.50408	-1.13332	-1.51572	-0.259388	0.378584	-1.07902	-0.0160497	0.498663	-0.605815	0.70864	-1.18608	1.40202
4	4:109993271:A:T	A	T	0.337165	-1.03599	-0.111332	0.297111	-0.666222	0.0512999	1.62498	-1.42963	0.741259	2.59671	-2.26297	-0.810342	0.147048	0.92381	0.00366505	0.231729	1.24725	-0.797487	-0.243347	-0.428904
4	4:113336045:C:T	T	C	-0.812234	0.70896	-0.75913	0.290987	-0.831313	0.290184	-0.19792	-0.564266	0.544174	0.304725	0.108186	1.00436	1.55374	-0.731534	-2.50114	-2.33569	-1.16461	-0.103546	-0.310872	0.6794
4	4:118282066:C:T	T	C	-1.36754	-0.360771	-0.751409	0.760146	0.249385	-0.507578	0.623421	-0.68445	0.98219	-1.22824	-0.756049	-2.4482	0.79064	0.69546	1.56479	-0.646747	-0.241656	1.37395	0.723964	0.374959
4	4:118316193:T:C	T	C	-0.774901	0.0276116	0.477771	-1.23196	0.0488689	1.03895	-0.663289	-0.215132	-0.223314	-0.0489608	0.320287	0.259641	-0.38769	-2.45458	-0.329873	1.17035	-1.05667	-1.28114	-1.23083	-2.23595
4	4:119319083:T:C	C	T	-0.58008	-0.0314418	0.703106	-1.18272	0.460852	-0.149359	2.83754	-1.19155	-1.10362	0.792187	0.107979	-2.04706	-0.302907	1.34467	1.27316	-1.35046	-0.248961	-0.0581332	0.720155	0.717844
4	4:120060890:T:C	C	T	0.0929528	0.241912	0.376965	0.928779	-0.240498	0.930184	-0.36215	-0.605203	0.503025	-0.611635	1.41485	0.441181	-2.70821	-1.22298	-1.75953	-0.399413	0.422817	-0.295211	-2.29192	1.21587
4	4:120062104:T:C	T	C	-0.0256556	0.0493181	-0.0338069	0.264777	0.186382	1.02013	-0.662296	0.267176	-0.0616086	-0.129413	-0.368664	0.148066	-0.50255	0.203745	0.608506	-0.225893	0.239468	-0.196017	-0.656888	-0.344641
4	4:120785046:A:G	G	A	-1.36487	-0.464576	0.1816	-0.233843	-0.742368	0.257822	0.915915	-1.08305	-0.313227	-0.321653	0.681859	-0.954911	0.673884	-0.290068	-0.0309784	1.11447	-0.485355	0.164702	0.930709	1.00977
4	4:121696590:G:A	A	G	-0.722047	-0.136836	-0.912602	-0.49966	-0.228323	2.16491	0.41894	-0.89036	-0.51005	-1.39362	-0.146043	-0.434785	0.292853	-1.27972	0.591391	0.835004	-0.158419	-0.824346	-0.517304	-0.291179
4	4:121902897:C:T	T	C	1.24429	1.60054	0.902292	-1.10645	-0.13704	-1.6797	-2.48869	0.383499	1.20741	2.09272	0.579551	-2.42519	1.36041	0.950172	-2.18272	0.187654	-1.47864	-0.104705	-0.429821	0.171817
4	4:121951564:G:A	G	A	-1.7338	-0.72695	1.30376	-0.592589	0.553382	0.900691	0.280345	-0.225024	0.763243	-0.709943	-0.466274	2.44828	-0.446698	0.00612543	0.802027	-0.542386	0.445991	-1.15725	-1.12916	-0.153612
4	4:122456327:C:A	A	C	1.3547	0.640373	-0.201322	0.51931	2.51449	-0.321273	0.81134	-1.30813	-0.46528	-0.581829	0.0206363	0.761697	-0.943025	0.891322	-0.08948	1.2435	0.346113	-0.848773	0.684311	-0.83512
4	4:122743272:G:C	C	G	0.327934	0.198988	1.00514	-0.0733663	0.550987	-0.541816	-0.959455	0.0841769	-1.61909	-0.302089	0.643985	2.03926	0.342214	0.312824	0.94269	-2.67814	1.035	-1.04051	0.288388	-0.499039
4	4:122743290:C:T	T	C	-1.14432	-0.958224	0.297283	-0.429546	-1.81707	0.842682	-0.869097	1.65452	0.484654	2.78416	-0.568594	-1.55444	1.54405	0.0407	-0.63559	-1.43369	0.0167122	1.02726	0.213409	-0.208667
4	4:122826931:C:T	T	C	1.17718	0.404817	1.91911	0.849085	-1.18385	-0.227513	-0.90377	0.257735	-1.2191	0.975611	1.07503	1.63658	0.430545	1.79604	0.37126	-4.02266	-1.71948	-0.961704	-0.49291	-1.31588
4	4:122922561:T:C	T	C	0.251301	0.424872	0.975492	1.39698	0.316284	0.297138	-1.14609	-0.4306	-0.131723	0.991874	-0.673494	0.649131	0.165038	1.64764	-0.652259	-1.4918	-1.58435	-1.16925	-0.37289	-0.299883
4	4:134199911:T:G	G	T	-0.198868	-1.59866	-0.868587	0.871418	0.389922	-0.330044	-0.787746	0.700638	1.05804	0.291103	0.568069	0.549646	0.398915	-1.16621	0.200622	0.559722	-0.593668	-0.527901	1.25319	0.183174
4	4:137528529:A:G	G	A	0.34976	-0.510654	0.301342	-1.09183	-0.0860542	-1.39471	1.77664	0.111584	1.3201	0.66463	-0.00386725	0.518286	-0.740073	0.599728	-0.443149	-0.660742	-1.38489	-0.260681	-0.0990386	0.189486
4	4:140567914:C:T	T	C	1.00588	-1.75172	-0.0756591	-0.0622675	2.7328	1.41071	-0.499428	-0.399922	1.14551	-0.884616	0.660852	0.754235	0.456629	1.60758	-1.20556	1.06459	-0.137067	0.637968	1.59993	1.20524
4	4:143695753:C:T	T	C	-0.826108	1.02276	0.0807042	-0.117642	0.26257	0.308007	0.447257	-0.279318	0.754187	-0.965486	-0.225295	0.118503	0.178687	0.120253	0.0358031	0.196668	0.934316	-3.39864	0.0432434	-1.00188
4	4:143997559:C:G	G	C	-0.526702	-0.256384	0.588378	-2.24692	1.08986	-1.12993	0.429878	-0.327972	-1.05683	1.49525	-0.843367	1.16886	-0.0622045	-0.371928	-1.11499	-1.2838	-0.731642	-1.44981	1.37996	2.16797
4	4:144120597:A:C	C	A	2.12468	-0.543544	1.22299	-0.263214	-0.411374	0.284432	0.816255	-0.603016	0.915544	-2.02574	1.6613	0.0129841	-0.19298	-1.21726	0.443444	-0.741357	-1.31463	0.204168	0.154962	-1.03134
4	4:144737912:T:C	C	T	-0.556477	-0.582043	0.630076	0.755277	0.255229	-0.0734129	-0.746813	0.645794	-0.0807875	-0.625956	0.96091	-0.440404	1.27788	-0.917905	0.488934	0.873631	-0.313771	-0.722036	0.8523	-1.12129
4	4:145651075:G:A	A	G	-1.62816	0.350184	1.07311	0.363608	-0.00261576	0.486101	1.27451	-0.83675	-1.48054	1.817	-0.796922	0.330251	0.0558677	-1.07495	1.60754	-1.00751	-0.137757	-1.63799	-0.396536	0.195646
4	4:147539885:T:C	C	T	-2.1163	-0.814465	0.437891	0.162383	0.697559	0.69311	-1.4608	-1.98526	0.102083	0.98279	-1.15106	1.03962	-0.172308	1.49626	-0.580509	0.564438	-1.37836	-0.834138	-0.179376	0.637468
4	4:148436862:G:C	C	G	2.0822	-0.228317	0.561636	-0.560321	0.505325	0.0146934	-0.0788531	-1.2748	0.934372	-0.41073	0.655704	-0.428866	0.0578555	-0.992985	1.49287	0.776524	-0.885462	-0.92376	-0.0400902	0.307762
4	4:153704257:T:C	C	T	-0.778857	0.0276369	0.392162	1.30898	-0.867353	-0.351173	1.80193	0.039408	-0.169913	-0.253615	0.653225	0.230066	-1.30313	-1.16499	-0.811212	0.0822094	0.541082	-0.517287	-0.858438	-1.46172
4	4:153704530:C:T	T	C	-1.14057	0.355796	-0.57123	-0.999647	-0.143811	2.06893	-0.124677	1.13257	0.821842	-0.828891	-1.07441	-0.0739215	0.396669	0.738002	-1.12832	-0.587443	1.50179	-0.0685375	-0.0429448	0.911361
4	4:153704799:C:A	A	C	-0.362746	-1.23509	0.753779	-0.03566	-0.0843416	-0.178087	0.292338	-1.77998	0.956798	-1.63081	1.01009	-0.108936	-1.84849	0.527788	0.22544	-0.0403862	-0.926855	0.256285	1.45339	-1.15032
4	4:154567669:C:T	T	C	-0.228397	-0.109974	0.439119	-0.445885	0.118305	-1.12463	0.684612	2.62696	0.46556	1.57988	-1.01232	2.25642	-0.836426	0.622949	0.568258	-0.436261	1.34264	1.20627	1.26801	1.24209
4	4:154586438:T:C	C	T	0.962999	-1.05954	0.859495	1.47764	0.912667	0.474541	0.295913	-0.245096	0.688641	-1.28829	1.62552	0.244478	0.112051	0.0105345	0.91243	0.333654	-1.1373	-0.313155	0.620228	-0.14631
4	4:155214875:C:T	C	T	-0.970069	-0.228927	-1.12016	-0.840837	0.0392562	0.865753	-2.16285	-0.692532	0.9367	-1.60764	-0.636421	-2.08533	-0.570631	-0.263123	-0.599392	-1.92206	0.939847	-0.334422	-2.40053	-2.0588
4	4:156763096:T:C	C	T	-0.539228	-0.827987	0.612964	-1.2171	-0.984336	-0.214447	-1.52133	0.394451	0.730391	-0.355886	1.01792	-0.546481	-0.537216	-0.0193219	0.497702	1.42897	-0.775433	1.95774	1.13419	0.502602
4	4:157122407:C:T	T	C	-0.916308	2.29418	0.140945	0.162044	-0.954434	0.342666	0.0682995	-1.14955	-0.632937	0.445563	-0.00120058	0.305399	1.25831	-0.305143	-0.119745	-1.32076	-0.516139	-0.678437	-1.24413	-1.03351
4	4:158680524:C:T	C	T	-0.4519	1.01699	-0.238629	-0.200391	0.118187	-1.53399	-0.570169	-0.63466	1.35443	0.0132261	-0.409018	-1.04467	0.121371	-0.582199	1.03298	-1.01699	-0.367773	2.00548	1.00074	-1.33235
4	4:166099492:A:G	G	A	-0.98823	-1.96406	-0.436952	-0.615893	-0.242397	-0.196494	-0.664559	-0.772251	-0.662977	0.601872	-0.806092	1.33885	1.11898	1.0123	0.914182	-1.12075	-0.288875	-0.622094	2.17321	-1.0995
4	4:168511690:G:A	A	G	2.37651	-0.507347	-0.258497	-0.112378	0.726361	-0.728181	1.46429	-0.866347	-0.791423	0.147879	-0.705886	0.511682	2.27103	-0.318052	-1.76402	-0.0906072	-2.06711	-0.0792324	0.682175	0.327402
4	4:168685498:C:A	A	C	1.63626	-0.844901	1.02421	-0.206384	0.808817	1.0578	-0.208817	-0.053701	-0.560708	-0.243223	-0.448184	0.814065	-0.113321	-1.24181	2.24392	0.124153	0.317532	-1.27051	1.24664	-0.657133
4	4:168913983:A:G	G	A	-1.63114	0.653031	-1.39004	0.921336	2.70632	0.473312	-0.254671	0.127558	-1.01453	0.0712847	-1.53839	-0.401264	1.34163	-0.533955	-0.416939	0.0564925	-0.340828	2.13154	-0.342377	-0.577777
4	4:169424742:C:T	T	C	1.17096	-0.285278	0.834456	-0.208023	0.0790181	1.20926	-0.325521	-0.783439	-0.469928	0.277101	-0.263579	-0.271747	-0.0218033	0.34024	-0.843527	0.714713	-1.02372	0.863934	-0.00594511	0.393146
4	4:169477303:T:C	C	T	-0.830493	-0.202524	-0.135428	1.35098	0.319558	0.969728	-0.185913	0.438767	-0.951627	1.9031	-0.351521	1.42081	-0.532757	-1.15458	1.32462	-0.924588	0.337193	1.43643	0.968481	0.711487
4	4:169507750:C:T	T	C	-0.396995	-0.453494	1.22739	-0.710323	1.03496	-1.15153	-0.455683	-1.16671	-0.599604	-1.45935	-0.341615	0.95953	0.143157	0.147149	-0.55639	1.38819	0.487386	-0.249999	-0.184887	-1.02305
4	4:169561732:A:G	G	A	-1.31134	2.15037	0.172702	0.721228	0.854494	-0.602156	0.612967	-0.510225	-1.15556	-0.518732	0.6024	-1.84779	-0.873444	0.6177	0.096376	-0.150065	1.09096	-0.831718	-0.236006	0.820536
4	4:174522005:C:T	T	C	0.499648	0.115042	0.512424	0.273361	-0.882984	-0.540302	0.985524	-0.515756	0.367105	1.07777	-1.28274	0.122529	-1.08236	-0.241075	-0.659038	0.477865	-0.257118	-2.24411	0.485098	0.359916
4	4:177431525:T:G	T	G	0.612124	-0.286543	-0.693727	-0.599556	-0.296448	-1.46051	-0.649331	-0.435344	0.140774	-1.0996	0.082792	1.73315	-0.202564	-0.627123	-0.531503	-0.258007	0.423404	0.58115	0.0787284	-2.35575
4	4:182894535:A:G	G	A	0.919073	-1.12165	0.684032	-0.170335	-0.830457	-1.136	0.464024	-0.405284	0.32774	-0.551382	-0.240004	-0.941668	0.0409297	1.46078	1.72837	0.27912	-0.757633	-0.272347	-0.372169	0.470016
4	4:184389064:C:T	T	C	-0.214119	-0.180555	1.687	0.330773	0.101154	-0.276227	1.10822	1.05822	-0.469932	1.44898	1.56422	1.40417	-0.740693	1.61031	-0.814724	0.980426	1.11746	-2.11059	0.366881	1.32086
4	4:184631944:T:G	T	G	0.454222	-0.212826	0.955654	-0.517706	1.59533	0.990172	-0.479117	-0.491793	-1.54244	-0.227826	-0.643405	-0.660076	0.476429	0.85903	0.199018	-0.866499	1.19068	2.13184	1.11584	0.749565
4	4:185502483:G:A	G	A	-1.78226	-0.434119	-3.08152	-1.03482	-1.01387	-1.64256	-0.352988	-0.389173	-2.38376	-1.33821	0.195967	-0.563475	0.308227	-1.02461	-0.276724	0.628826	-0.897863	1.58466	0.0929886	0.0918764
4	4:186076613:C:A	A	C	0.581183	-0.8846	0.573267	0.514968	0.366321	-0.552387	-0.26947	-0.177711	-1.21746	0.995853	-1.31918	0.985333	0.900023	0.566558	-0.776803	-0.994651	-0.260053	0.619623	-0.226695	0.846176
4	4:186082920:C:T	T	C	0.651136	0.692937	0.0105678	-0.851891	0.667849	-0.909203	-0.974185	-0.376568	0.902839	0.194376	0.927663	-0.0802006	0.0322919	-0.890908	0.309704	0.169103	0.493735	0.0994787	-0.955028	0.38499
4	4:186191887:C:G	C	G	0.20271	-0.591211	0.0156827	0.228703	-0.178193	0.960907	-0.703262	0.939384	0.727523	-2.11975	0.118095	0.756424	-0.0512372	0.322873	0.899507	-0.550582	-0.0554352	1.41396	-0.0830695	-2.47183
4	4:186201201:T:C	C	T	0.0800633	0.172892	-0.144733	0.112108	0.0634984	-0.000706726	0.899599	0.127436	-0.417804	0.1513	0.259414	0.164332	-0.50019	0.321538	-0.175955	-0.868535	0.0570514	0.528942	0.0983904	0.107046
4	4:186258056:T:C	T	C	-0.585227	-0.05478	0.144053	-0.893632	-0.511549	1.2893	1.20066	1.67514	0.206805	0.0506911	-1.22991	0.073565	0.309252	-0.331329	-0.439423	0.780544	-0.0805593	-0.885005	0.819539	0.292909
4	4:186280057:A:G	G	A	-0.450929	-0.94231	-0.734703	-1.20209	-1.37244	2.21284	-0.146602	0.381456	0.596457	0.530774	-2.5266	0.392635	0.619473	-0.982215	-0.183993	-0.363306	0.181424	0.606537	0.18647	1.19916
4	4:186288548:G:T	T	G	-0.647612	-0.56567	-0.201272	-0.597072	0.916858	-0.683277	0.674257	-0.919158	-0.34227	1.67339	0.979174	1.17034	-0.726196	-0.206614	0.542495	1.89956	-1.47655	0.913574	0.768612	0.864236
4	4:189955040:C:T	T	C	-0.368118	-0.585988	-1.25642	0.0425501	0.424052	-0.0255182	-1.19899	-0.202655	-0.714991	-0.416332	0.36085	2.14066	-0.883157	0.993125	0.497564	-0.157258	2.59956	-0.226818	1.21773	1.61271
5	5:223531:A:T	T	A	-0.713429	-0.762325	0.861894	1.72879	-1.05507	0.318885	-0.921667	-0.32365	1.07758	1.9569	-0.0417339	-0.395235	1.31843	-0.293938	1.21046	1.17271	0.561571	-0.228563	-0.975152	-0.276083
5	5:230865:A:G	A	G	-1.55139	-0.412141	-1.63018	0.695708	0.665428	-0.562283	-0.137753	0.132792	0.95474	-0.822946	1.52734	-0.18904	-1.13429	-0.190234	-1.36814	-1.53306	1.42904	0.0571889	1.07268	-0.353423
5	5:256357:G:A	A	G	-0.107217	3.01947	-1.45016	-0.820316	0.809529	0.474488	0.154021	-0.628807	-1.02672	0.35266	1.18568	-0.419133	0.185255	0.391129	-0.745075	0.55659	-0.949242	-0.680543	0.823155	-0.16548
5	5:434607:G:C	C	G	0.908848	0.888976	2.4097	0.637546	0.132272	-0.403023	0.635251	-1.53915	-1.09772	1.07614	-1.17591	0.587557	-0.995541	0.243716	0.594884	-0.0325561	1.36898	-0.109128	-0.964642	0.350937
5	5:1213553:G:A	A	G	-0.165832	0.450662	0.0630618	-0.374292	0.726103	-0.520658	-1.15418	0.929397	-0.704148	1.84152	-0.192116	0.339284	-1.2249	0.604568	0.185828	0.114782	-0.0589967	2.96398	0.943511	-0.466655
5	5:1216660:A:G	A	G	0.284321	-0.371749	2.1464	-0.21144	0.856816	-1.30543	-1.81612	-1.62716	0.809901	0.0776847	0.808123	1.11134	-1.23279	0.0335458	-0.0407121	-0.549577	-0.165731	0.537428	-0.282367	-0.629904
5	5:1219496:G:C	C	G	-0.144908	-1.09543	0.327935	-2.2978	-0.196717	0.496809	1.24858	-0.570662	-0.877811	-0.83666	0.304857	0.601713	-1.50166	-0.344462	1.22064	-0.138212	-0.63594	-0.845408	-0.02807	0.302516
5	5:1225561:C:T	T	C	0.101812	0.328595	-0.204504	1.81581	0.521112	1.57401	0.701335	-0.240457	-0.0628151	-1.51508	-2.89323	-1.28319	2.37541	1.11913	1.72576	1.09274	1.29458	-1.13985	-1.65491	-1.69846
5	5:1244310:C:T	C	T	0.783074	-0.333514	-1.66297	0.216588	0.045935	-2.86099	0.1227	0.0052589	0.491082	0.786435	0.100178	-2.06737	1.38612	0.143648	0.446482	-0.287852	-1.03349	0.700559	0.63582	0.00773781
5	5:1255405:G:A	A	G	0.530515	0.800832	0.263841	2.0324	0.523627	0.808117	0.398068	0.0318513	-0.582167	-0.146209	-2.06201	1.26622	0.75903	0.465238	0.686508	0.0686225	-0.663341	-0.626046	-1.37963	-0.0311916
5	5:1293971:C:T	T	C	-0.375281	1.05831	0.555827	0.397502	0.353182	-0.581772	-1.41342	1.43741	2.34323	1.70892	-1.54646	0.811441	2.02276	-0.523881	-0.255957	-2.39236	0.134019	0.0699543	0.910483	0.24349
5	5:1411297:T:C	C	T	-0.355244	0.0630546	-0.18962	0.120853	1.00214	0.0796825	-0.300246	-1.06094	0.376235	-0.870845	-1.58815	-0.755819	1.70654	0.497561	-0.0169198	-1.17699	-2.04633	0.797767	1.59558	1.99511
5	5:1878098:G:A	A	G	-0.266137	1.64697	0.669589	0.449116	-0.01187	-0.742746	-0.127533	-0.554951	0.611932	-0.313572	1.15414	0.569826	-1.1142	-0.300235	-0.207929	1.5658	1.11461	0.563461	-1.03844	0.435644
5	5:1880777:C:T	T	C	-0.810632	-0.543578	-0.851374	-0.941565	-0.619484	0.0746613	0.769781	-0.181101	-0.858463	0.307755	0.194425	-0.546169	0.664398	0.25438	-0.470434	0.103868	-1.09436	2.50599	-0.255815	-0.633132
5	5:5146222:C:G	C	G	1.47543	1.02596	0.484137	-0.516627	0.733016	-0.61736	-0.135753	-1.2513	0.9541	-0.936085	-0.807667	-0.124367	-1.23446	-0.0888233	0.892411	0.858604	0.386281	-0.25063	-0.886843	0.784873
5	5:5146264:T:C	C	T	1.75391	0.325263	-1.09936	0.551598	0.371315	-0.079344	0.750331	-0.219155	2.47498	-1.01497	-0.303664	-0.790241	0.152169	2.51699	-0.184437	-0.0847261	-0.541784	0.225774	1.52704	0.302204
5	5:5200121:C:G	G	C	-0.0758844	-1.96102	-1.80869	1.15606	-0.482169	-0.438309	-3.28797	0.522724	-0.885366	1.64061	-1.35861	0.557934	0.731924	-0.364931	0.337984	-0.45891	-0.419904	-1.17515	-1.84768	0.806148
5	5:5209097:G:A	A	G	-0.290052	-1.063	0.12653	-1.86225	0.647152	1.55417	0.595097	0.33639	1.16545	-0.173958	0.512751	-1.11283	0.315397	1.20803	-0.721081	0.228935	-0.857512	-1.15576	-0.0287214	0.625718
5	5:5239889:C:A	A	C	-0.905392	-0.520647	1.37495	1.26779	-0.315528	0.649977	0.672061	-0.650744	0.921607	-0.21689	-0.805968	-0.393103	-0.123315	1.01967	0.106955	1.7323	-0.806777	0.662268	-0.583459	1.20449
5	5:5262653:G:A	A	G	-0.838953	0.827974	-1.28688	-0.555908	0.436385	-0.352161	-1.01022	0.747685	0.929634	-0.9455	0.739599	-0.103939	-1.01648	1.19353	0.602172	-0.574022	-0.320369	0.213319	-1.03835	-0.661422
5	5:6600037:G:A	A	G	1.8146	-1.11685	0.451876	0.246967	-2.36084	-0.783843	0.850483	1.07922	1.0399	1.42845	1.29725	1.17764	-1.68496	-2.11845	-0.552342	-0.63874	-0.373864	0.331132	-1.65007	0.00840252
5	5:6604674:C:T	T	C	-0.184087	-0.190493	-0.0365515	0.470223	1.76404	0.883505	-0.175848	-1.06359	0.0363019	-0.893659	-0.239714	-0.148036	1.28143	0.627856	0.399962	-0.469642	0.208734	-0.287307	-0.215944	0.301583
5	5:6622009:T:A	A	T	-1.05037	-1.04834	0.966378	-1.47087	0.919593	0.900585	-0.163554	-1.75528	-1.73947	-0.507837	-0.438936	-1.24577	-0.0970205	0.0904548	-1.20097	0.566991	0.568632	1.00255	0.606505	1.47042
5	5:6748546:T:C	T	C	-0.308641	-1.41401	-0.440243	1.97059	0.627639	-0.132072	-0.48555	0.761879	0.124484	0.0612117	1.67677	-0.872003	0.799793	-0.910615	-0.599525	-1.69811	-1.24382	-1.57174	-0.109386	-2.24362
5	5:7870860:A:G	A	G	-0.107552	-0.00479773	0.302054	-0.0216422	-0.113895	0.686001	-0.258103	0.300012	-0.452784	-0.239352	-0.0491006	-0.235069	-0.220105	-0.0204786	0.112898	-0.0892706	0.0850604	0.14575	0.294829	0.0121936
5	5:7878066:C:T	T	C	-0.92603	-0.474174	-1.06229	0.827281	-0.780809	0.0522003	0.707023	-1.08377	-1.22995	-0.0704122	-0.344852	-0.341821	0.857794	1.29591	0.129283	-0.721386	-1.98325	-0.459433	0.515961	-0.243275
5	5:10250331:T:C	T	C	0.25346	0.22829	1.02939	-0.285353	-1.56019	-0.556617	0.591266	-0.325212	-1.33119	1.98515	-0.284506	-0.756946	1.46635	0.764215	-1.45608	0.40169	0.974221	0.714236	0.0318392	1.67842
5	5:13717362:T:C	C	T	1.83469	-0.813746	0.801417	-0.323661	-0.73827	-1.12089	-1.20203	0.996824	-0.49655	0.507689	-1.27554	-1.98739	-0.863052	1.0531	0.631081	1.20756	0.0602541	1.80834	0.570954	0.328683
5	5:13718913:T:G	G	T	-1.51736	1.08652	-0.0998232	-0.0306372	0.230373	-1.43427	2.6641	0.544007	0.88208	-0.686714	-0.405141	-0.813882	-0.130018	0.626803	0.25171	-0.838996	-0.364951	0.943474	0.246381	-0.495126
5	5:13737335:G:A	A	G	1.91208	-0.123568	-0.834592	0.735013	-0.851438	1.46229	-1.90265	-2.34096	0.602481	2.37149	2.43808	1.27108	1.71927	0.420374	-1.06576	0.508663	-1.41894	0.285699	0.13929	0.156577
5	5:13754285:C:T	T	C	0.835514	-0.158824	-1.05939	1.63501	1.34812	-0.58002	0.44823	0.181347	-1.00049	-0.313188	-0.234383	0.893411	-1.89899	-0.493747	0.150807	0.388064	-0.243561	-0.269655	-1.39202	1.59167
5	5:13788777:C:A	A	C	-0.359434	0.355674	0.122778	-0.170248	-0.471187	0.924531	-1.31839	1.2993	-2.46147	-0.51603	-1.1295	-1.02268	-1.002	-0.552814	-0.81526	1.08819	-0.0865633	0.715359	0.362351	-0.703327
5	5:13844936:G:A	A	G	0.287231	-0.0810676	-0.0535516	-1.84397	-0.220019	1.80451	-0.17829	0.203652	0.75157	0.470684	-0.247453	-2.24706	0.285768	0.218023	1.22327	-0.438508	-0.781471	0.329257	2.33264	-2.05922
5	5:13850641:A:G	G	A	0.260686	0.673554	1.12606	-0.940478	-0.592239	0.400696	-0.0187057	-0.568438	2.75765	1.28172	-0.00234891	-1.1516	-0.247931	0.250965	0.794494	-2.21262	0.348741	0.47665	1.55192	0.165317
5	5:13913776:A:G	G	A	-0.633078	-0.708525	-0.697166	-0.0933968	-0.975045	0.533873	2.02998	-0.190575	1.18677	0.0846902	-0.787543	-0.81695	1.02475	1.79658	0.669583	-0.0614652	0.926108	-0.780056	0.16037	0.599063
5	5:13931231:C:T	T	C	0.306181	0.0244999	-0.097787	-0.375089	-1.20621	1.64975	1.43555	0.10072	0.892209	0.329092	-0.619776	-1.76841	0.134385	1.39581	0.0733238	0.093838	0.670342	0.77143	2.42153	0.0887677
5	5:14316533:G:A	A	G	1.28235	-1.65663	0.501129	0.293919	1.42261	-0.920439	1.13867	0.205937	-0.817068	-0.847678	-0.326436	-0.204083	0.243828	0.167634	2.07409	-0.952164	0.142778	0.481648	-0.347126	2.30799
5	5:14368866:C:T	T	C	-1.38206	0.735077	0.192222	-0.17283	-0.0891196	-0.280511	-0.864895	1.45447	-1.60605	-0.737265	-0.819116	-1.13152	0.513442	-0.193536	-0.760716	1.45032	1.67708	0.0381389	-0.171548	-2.57522
5	5:14487475:C:A	A	C	-0.00812623	-0.0701126	-0.05499	0.212779	-0.0298859	0.0677967	-0.0699121	-0.134754	0.0509803	-0.0711959	-0.290421	-0.0784062	-0.0166791	-0.234122	-0.298502	-0.0528387	0.00735485	0.13429	0.143198	0.00350837
5	5:14498618:G:A	A	G	0.313485	-0.744628	1.53175	-1.49993	0.051305	-0.883481	-1.02513	1.17475	-1.06866	0.230552	-0.339328	-0.129932	0.434844	1.03764	0.410025	-0.0878433	-0.326339	0.753771	-1.23305	0.245392
5	5:14768966:C:T	T	C	-0.816876	-0.238922	0.613362	-0.0821726	-0.254185	-0.493267	0.956785	-1.3651	0.552985	1.22621	0.532646	1.26234	0.493013	0.398379	-0.879127	0.525333	1.22067	0.149256	0.926592	-0.3192
5	5:14768994:G:A	A	G	-1.28365	-0.494772	-0.341206	-0.803483	-0.477843	-0.670749	0.955737	-0.0235287	-0.477417	-0.391564	0.199918	0.150003	-0.157801	0.900663	0.0710154	-0.400864	0.38714	1.0296	-2.52742	2.25933
5	5:14871451:C:T	T	C	-0.59365	-0.135886	0.618447	0.223857	-1.6154	0.225474	-0.161578	-1.93899	-1.08348	0.318726	-0.477563	0.75143	-0.221824	-0.0282176	1.01535	-1.12069	-0.274631	1.94435	-0.314417	1.59052
5	5:16478091:G:A	G	A	0.546298	-1.32347	-0.687213	0.744511	1.73982	1.29788	0.0525687	-0.793832	-0.00518665	-0.26521	1.16166	0.569493	-2.78558	-1.56299	0.0518238	0.804776	0.5088	1.99801	-1.48275	1.63776
5	5:21817097:T:C	C	T	-0.0618557	-0.282818	-0.845207	-0.555912	1.43854	0.956119	0.503643	-1.08847	-0.795389	-0.0668636	0.568675	0.551591	-0.970011	0.656976	-1.27536	-0.910706	1.40203	0.118141	0.681001	-1.45232
5	5:21842327:A:G	G	A	0.390078	-1.06523	2.35943	1.36729	0.409719	2.23207	-0.943791	-0.137236	0.339142	0.297552	-1.19605	0.163448	0.811736	-0.887074	-1.87598	1.21932	0.16261	1.30365	0.188062	0.550356
5	5:22078475:C:T	T	C	0.858495	-1.30204	2.20417	-0.427626	-0.239693	-1.44068	-0.58834	-0.00739726	0.362284	1.03281	-0.489876	-0.615304	0.112456	-0.448983	-0.436006	0.110855	0.121004	0.145621	-2.73038	0.703954
5	5:31515550:G:A	A	G	0.558679	-0.78155	2.24432	-0.264616	-0.715623	1.05363	0.776817	-0.139359	-0.522696	-0.99157	-1.18442	-0.809832	0.287293	0.819795	1.53923	-0.301934	-0.0242189	0.324995	0.49131	0.910797
5	5:32786283:A:G	G	A	0.550526	0.46129	0.62673	0.30935	0.367981	-0.0564386	-0.789613	-1.6203	-2.39874	1.07342	-1.04783	0.777123	-1.40233	0.161097	-1.2671	0.905083	1.31429	-1.94439	0.207203	-0.661305
5	5:33963765:C:T	T	C	-0.730593	-2.32256	-0.579687	-0.147314	-1.22659	-0.975365	0.394067	-0.645854	-2.05451	-0.834434	0.368046	-1.42656	-1.3327	-0.357422	1.272	-1.99292	0.768024	0.530081	-0.851445	-0.432305
5	5:33989413:C:T	C	T	-0.786776	0.0192684	-1.50947	-0.534736	-2.90918	-2.08943	-0.277052	0.348549	1.34737	-1.45451	1.51053	-1.05836	0.0993232	-0.410088	-1.27052	0.896476	1.46941	-0.315694	-1.17197	0.312009
5	5:33998663:C:A	A	C	0.285385	-0.223471	2.12506	0.596927	1.16263	-0.337967	0.806683	1.12563	-0.964858	0.150169	-1.23264	0.895692	0.575007	0.56198	-0.686408	-1.29391	-0.19506	-0.870387	0.840466	0.200843
5	5:34998772:C:A	A	C	-0.274712	0.993499	-1.27724	-0.232675	0.728439	-0.712776	0.0307194	0.910443	0.554055	1.30661	0.777661	-0.310361	-0.0540309	0.419298	0.187621	0.0276776	-0.719727	-0.571997	0.959238	-0.0677282
5	5:34998789:G:C	C	G	0.420801	0.4208	-0.0490054	-1.87852	-1.17844	0.642715	0.168774	-0.903579	1.6622	-0.880442	0.438165	-0.784519	-0.0100735	1.62881	0.498377	1.54255	0.310372	0.490427	-1.04617	-1.05175
5	5:35039332:A:G	A	G	1.17148	-0.462138	-0.152708	2.32252	0.0849512	-0.998125	-1.0677	1.0414	-1.41569	0.182987	0.703167	-0.894807	-0.418741	-0.825665	1.70904	-0.0418696	-0.0168778	-0.588564	1.72286	0.87098
5	5:35874473:C:T	T	C	1.71754	-0.358258	-0.157826	-0.664801	-0.203167	-0.221423	0.18628	-0.157881	0.218875	-0.31763	-0.140971	-0.326055	-0.398715	0.845554	0.690704	-0.489732	-0.658623	0.698866	-1.27973	-1.10751
5	5:36608625:C:CA	CA	C	0.0771051	-0.0164799	0.426557	-0.0739735	-0.106554	0.629947	-0.018865	0.026028	0.620039	0.148267	-0.0456408	0.00728145	0.451754	0.242588	-0.517892	-0.145615	0.248697	0.0642333	-0.442061	0.160487
5	5:37173828:A:C	C	A	-0.114501	0.135718	0.610849	-0.0531594	0.118274	0.217744	0.0145757	-0.801364	0.333397	0.252031	0.0804513	0.186648	0.245891	-0.0569114	-0.177699	-0.367732	0.354728	-0.372895	0.471138	0.291625
5	5:37294371:T:C	C	T	-0.291616	-0.432899	-1.94332	-1.66598	1.37773	0.529461	-0.112737	-0.528456	1.01916	0.555403	0.720112	-1.50631	-1.39465	0.0654869	-0.2717	-0.0760838	0.222578	-0.276583	0.746948	1.30015
5	5:37307287:T:C	C	T	0.810553	-0.708642	-0.276524	-0.12561	0.405151	-1.57591	1.46633	0.00494374	-1.401	0.116911	1.03382	0.945386	0.113152	0.55465	0.753515	3.49652	1.08863	0.902955	0.0841272	-0.430674
5	5:38485963:C:T	T	C	0.450975	0.939156	0.540807	-0.288388	-0.890767	-0.205905	2.07752	-0.02224	0.0315308	-0.878505	0.240947	-1.29182	0.435811	-1.07205	-0.163236	-1.49774	-1.18255	-0.0666709	0.8284	0.239397
5	5:38527206:G:A	A	G	1.74918	-0.987179	-1.21563	0.0631792	-1.34498	-0.125798	0.131197	-0.704292	0.246655	0.117306	2.36545	0.797403	-0.425896	1.34451	0.697683	0.0990912	2.08164	-0.460976	0.37332	-0.625865
5	5:38883969:T:G	G	T	0.0973517	-1.24733	-1.38006	-1.2501	0.646166	0.716198	-0.74822	-0.213459	-0.81585	0.924423	2.07732	-1.11617	1.16793	-0.294897	-0.642203	-1.7468	-1.44614	-0.416629	-0.735483	-1.01551
5	5:38919056:G:A	A	G	-0.777889	1.34894	-1.06504	2.24573	0.134356	1.31171	0.526163	-0.222717	-1.29772	0.57839	0.603752	0.340175	-1.65302	-1.59795	1.33024	1.41957	-1.88995	-1.48212	0.439614	0.352815
5	5:39342206:C:T	T	C	-1.58768	1.53773	0.344779	0.427482	-0.463109	1.87961	0.293595	0.191406	0.0437776	-0.44468	-0.623729	-1.13568	0.373848	-0.47508	0.924655	-0.869816	0.494498	0.880181	0.791065	-0.915135
5	5:39364452:G:A	A	G	-0.0257964	-0.0229983	-0.120433	0.110924	0.275059	-0.311648	0.422769	-0.602655	-0.193228	0.141727	0.266476	-0.972389	-0.459834	-0.276624	0.39582	0.279581	-0.191329	-0.446067	-0.226904	0.534979
5	5:40681152:C:T	T	C	1.46742	-1.42322	-0.813176	-0.172151	-0.0937743	-0.0458136	-1.07016	0.975988	1.75585	0.380491	-1.03297	0.9467	-1.2656	0.189024	-0.802098	-0.13526	-0.903235	0.241614	2.55267	0.348131
5	5:40955459:G:C	G	C	-0.611428	1.58668	0.41328	-1.04145	0.184561	1.03282	0.909158	0.246635	-0.692542	-0.680851	0.85579	0.218544	1.0217	1.04769	0.376132	0.579953	-0.501646	0.572933	-1.47149	-0.145661
5	5:40964783:A:T	T	A	0.943154	1.53797	0.636427	-1.16472	-0.2879	0.498414	-1.68297	1.16002	0.895191	0.905897	-0.831935	-2.03509	1.75298	0.392923	0.812379	-0.892565	-0.731603	0.147375	-0.839145	1.04053
5	5:41186118:T:G	G	T	-0.885219	1.44164	0.0315578	-0.13455	0.249186	0.477643	-0.755675	-0.0610543	0.577284	-1.0979	-1.41373	1.37457	-1.59061	0.863195	1.19555	-1.58961	-0.762763	-0.233741	0.22468	-0.0902527
5	5:41853412:T:G	G	T	-0.561243	0.229309	1.92052	0.991672	-0.442704	-0.194146	-0.650522	-0.192649	1.21998	0.223974	-0.943687	0.916835	1.52829	-0.00634393	-1.96438	0.2568	0.85328	-0.958333	-0.378041	1.28862
5	5:42719137:A:C	C	A	-2.22766	-0.761082	-0.621429	-0.218184	0.824972	0.450236	-0.0954682	0.0846302	0.221153	0.732827	-0.00238188	2.77804	-0.288564	0.20016	-0.0739912	0.0150617	0.425534	1.32393	-0.0446339	1.2916
5	5:51389671:A:G	G	A	-0.173806	0.63253	0.627697	-1.99911	0.0708989	0.0798254	-0.376587	2.46197	0.930235	0.0537352	-0.568646	-1.24369	-0.729824	-0.233146	-0.191827	-1.06207	0.0786958	-1.16983	0.402821	-0.266718
5	5:53055547:T:C	C	T	-0.574114	-1.51598	0.787007	-0.394241	-0.830971	-1.13875	1.52766	1.04453	1.34398	-0.583937	0.166502	0.721936	1.17223	0.13724	0.176632	1.20866	1.48325	0.0803988	-0.188896	1.09215
5	5:53560674:G:C	G	C	-0.742533	-1.06005	-0.427544	-0.525583	0.30614	-0.586137	-0.24939	2.41519	-0.0595957	-0.061198	0.238857	-0.158236	-0.439913	-0.857561	-1.19512	-0.612599	-0.480024	0.314305	0.0710157	-0.68395
5	5:54456071:G:A	G	A	0.136381	0.037896	1.31558	-1.73554	0.256419	1.39078	0.161879	2.46858	1.73034	0.807986	0.295663	-0.000548308	-0.737716	-0.0212757	-0.461555	0.105943	-0.24752	-0.331816	-1.91305	-1.2274
5	5:55859574:C:T	C	T	0.103989	1.27899	-0.195613	0.0500525	-1.2229	0.591297	-1.75854	-0.131138	-0.526211	-0.572268	-0.72326	-0.412525	-0.284696	0.458516	-0.63772	0.951617	1.25501	-1.20321	-0.218179	-1.58224
5	5:55910616:G:A	A	G	0.161759	0.346628	1.93693	0.764266	0.997035	1.49134	0.574821	-0.882477	0.944041	0.828568	0.874384	0.702862	-1.16988	0.0837308	0.237783	0.773458	-1.2428	-0.199364	0.32026	0.196015
5	5:55914874:C:T	T	C	-0.607866	-0.566035	-0.0233492	-1.58438	-1.74881	-1.09095	-1.32763	0.390575	-0.169172	-0.0192132	-1.05152	0.0109441	0.44979	-2.263	-0.882218	0.107959	2.29974	1.04338	-0.752958	-0.89461
5	5:56882284:A:G	G	A	0.190487	-0.5849	-0.585758	0.414089	-0.17218	1.07761	0.846024	-0.340283	1.5704	0.883285	1.73115	0.0367934	-0.659426	-0.544626	-0.205161	0.0419611	-1.00271	-0.672147	-1.07192	0.770402
5	5:56882390:A:C	A	C	0.154456	0.229682	0.0389052	-0.227898	-0.0943691	-0.28559	0.242458	0.756035	0.0523288	-0.237299	0.193389	-0.0384164	0.107781	-0.135724	0.487304	0.256029	1.20657	-0.063214	-0.250451	0.00254561
5	5:56884653:A:G	G	A	-0.00659614	0.261034	0.970839	0.0380955	1.22579	1.59353	0.340681	-0.95482	0.87814	-1.92204	0.780346	0.624923	1.09717	-0.35796	-1.79601	-0.6382	0.702678	-0.479608	-0.869111	0.00397409
5	5:58974667:C:T	T	C	-1.57861	-0.689363	-0.424225	0.331273	-0.45202	1.30033	1.10363	-0.284134	-1.13964	-0.758059	0.707763	-1.3295	-1.65367	0.344606	0.484593	0.29374	-0.834182	0.634838	2.64663	-2.09612
5	5:58990798:C:T	C	T	0.0064212	0.107272	0.0842203	1.25417	-0.516891	-1.56062	0.573522	-0.700623	0.0842818	-0.609648	0.15915	0.160842	0.971162	0.232984	-0.727149	1.288	-0.241859	0.287022	-0.443587	0.454349
5	5:60945315:G:A	G	A	-0.44762	-0.31631	0.653983	-1.53532	-0.236457	0.426064	0.0219798	-0.448997	-0.420918	0.749334	-1.31414	0.583552	-0.522386	0.62542	-0.248518	-0.127317	-0.791184	-1.08066	1.01591	1.49978
5	5:66596766:C:T	T	C	0.501239	-1.43107	0.203688	0.396371	-0.34862	-1.68533	-0.464931	0.287308	2.43568	-0.471296	0.907639	0.574194	-1.01575	-1.27368	-0.0994753	-0.254365	-0.0340022	-0.0894737	-0.3122	-2.60376
5	5:66596939:T:TGCC	TGCC	T	0.12155	1.34761	-0.709061	-0.178554	0.764457	0.372559	0.0338157	0.60349	-0.291281	-1.25158	0.173666	0.542922	-0.190376	-0.732762	-0.145586	0.312661	0.457766	-1.07985	-0.445364	0.235799
5	5:66899946:T:C	C	T	-1.0358	-0.632609	-0.460843	-1.35439	2.07998	-0.950296	-0.50274	-0.413938	1.68877	-0.359333	-0.508318	0.482005	0.160038	2.49076	-0.24428	1.84422	-2.26159	0.168823	0.265003	-0.416281
5	5:68226894:C:T	T	C	1.51974	-0.592162	-0.713221	-0.279289	0.683185	-0.104126	0.0543113	-0.19683	0.320273	0.431116	1.13209	0.639578	0.595657	0.137865	0.383453	0.0281604	-0.759183	0.619615	0.813718	-0.431131
5	5:68292320:G:A	A	G	-0.469743	1.97281	-0.111325	0.822722	-0.377858	0.443853	1.37367	1.23285	0.677807	0.925682	0.125237	-0.167602	0.908855	-1.0755	-1.28176	-0.845264	0.0957438	-0.657753	-0.968037	0.113387
5	5:69121816:C:T	T	C	-0.922386	-0.0528186	-0.480058	-0.533486	1.01107	-0.739099	-2.5353	-0.165721	-1.78454	-0.851803	-1.26077	0.186703	0.459133	0.899833	-0.38371	0.269175	-2.37491	0.22404	-0.407335	-2.36196
5	5:69235426:C:T	C	T	-0.539528	0.477732	0.0539648	1.2662	0.54173	-0.855246	-0.778582	-0.287242	-2.59958	0.507739	-0.464208	2.03787	-0.360076	-0.132693	0.571385	-0.102275	-1.41152	0.979406	-0.160504	-0.328565
5	5:71012424:C:T	C	T	-0.108201	-0.0125448	-0.00764901	0.00223276	-0.0475825	-0.258329	0.474787	0.768087	0.177869	-0.115024	0.172536	-0.974661	0.564311	-0.125466	0.673574	-0.501382	-0.677376	-0.37019	-0.218834	0.129807
5	5:71649248:A:G	A	G	-1.22663	0.297005	-1.33299	-1.48968	0.093518	-0.06598	1.5402	0.922706	-0.267895	-0.328617	0.897055	-0.239953	-0.378946	-0.679358	0.50198	-1.90642	-0.390024	1.55821	1.45957	0.57746
5	5:74689390:A:G	G	A	-0.0453579	-0.01094	0.00570333	-0.0370828	-0.0898769	-0.273742	0.149164	-0.47252	0.390755	0.661461	0.394503	-0.144871	-0.780374	0.0698471	0.783867	-0.750729	0.531522	-0.637598	-0.0156018	-0.109869
5	5:74697056:A:G	G	A	0.785085	-0.0543322	0.365057	0.298544	0.544953	-1.5061	1.16932	-0.00394458	-0.32529	-0.764781	-0.500418	-0.346019	1.90715	-0.161562	1.51157	-0.568298	-1.59777	0.964773	1.32774	0.153437
5	5:74713502:A:G	G	A	0.336177	0.0664202	-0.791866	0.922038	-0.933383	1.12003	1.55212	-1.05038	0.395055	0.78793	1.24392	0.254283	-0.209314	-0.343776	-0.00287801	-1.17856	1.662	-0.723612	-0.965174	1.00961
5	5:76611026:T:C	C	T	0.298688	-0.313785	0.459395	-1.84045	-0.536333	-0.264046	1.75054	-1.46993	-0.0460061	-0.989177	0.277007	-0.315612	-0.292056	1.16685	3.19448	0.668245	-0.720684	-0.49364	0.687698	-0.731137
5	5:76652825:A:G	A	G	0.386823	-1.20991	-0.0529072	-0.71676	-0.749466	-0.330489	0.897561	0.259688	-1.38015	-0.296443	1.37701	0.0262547	-0.168956	2.18927	0.677653	0.763489	-0.427412	1.27874	0.375898	0.886436
5	5:77063199:C:A	A	C	0.465749	1.01317	-0.0040132	0.484098	-0.0758289	-1.28129	0.57281	0.0258137	1.38608	-0.837213	0.467234	0.419325	0.373758	0.575694	-0.862802	-0.111835	1.71071	-1.4423	-0.303205	-0.265747
5	5:77413162:A:G	A	G	-0.0424669	1.22453	1.33345	-1.24768	0.36657	-0.949148	-0.796508	1.75785	-0.0167423	0.279952	1.31441	-0.272597	0.186346	-0.172845	-0.109786	-0.808332	-0.681104	0.886609	0.13001	-0.567153
5	5:78129275:G:A	A	G	-0.883005	0.622984	-1.14641	0.726185	0.171421	0.394283	-1.19221	0.615535	0.334084	-1.05411	0.109259	-0.864609	-0.101685	0.429552	1.94618	-0.139827	0.379827	1.58326	-0.144125	-0.724521
5	5:78177341:A:G	G	A	1.28545	-0.0521594	0.486044	0.819727	-0.213051	0.0179498	0.506049	-0.236722	0.843117	0.569667	1.33252	-0.245119	0.662893	-0.212002	0.0390286	0.579416	-0.504123	-0.0157102	-1.06187	1.26638
5	5:78839378:C:T	T	C	-1.94458	-0.571247	-1.12965	1.21821	0.912604	-0.0172645	-2.09879	1.22417	0.767227	-0.299232	0.798463	-1.59444	-0.622681	-0.274347	0.762401	0.628109	0.0217145	-0.771454	0.547521	1.5326
5	5:78839418:C:T	T	C	0.321972	-0.157719	1.09125	-1.26585	-1.33796	0.559506	-1.16598	-1.38655	1.11348	0.277532	-0.258701	-0.736673	-0.208209	1.79428	-1.49687	-0.465126	0.89612	-0.973396	-0.253506	0.364831
5	5:78885600:C:T	T	C	0.140456	0.384627	1.12197	-0.101742	1.25774	-0.40811	0.398347	-1.9448	1.66743	-0.648854	-0.291616	-0.174508	0.989877	1.47854	0.47055	0.0166988	-0.629025	0.900243	0.704605	-0.873898
5	5:78885754:T:C	C	T	0.661661	1.44562	-1.07651	0.495566	0.419157	-0.35442	0.589463	1.17151	-0.917092	0.734713	1.00585	0.157661	-1.34693	-1.32975	0.238814	1.97277	-0.823704	0.466855	0.312107	0.0371071
5	5:79044434:C:G	C	G	-0.232368	0.119791	-0.37812	-0.610859	1.0516	1.17395	-0.347932	-0.503542	1.50837	-0.00395929	-1.62223	-1.23802	-1.439	0.904323	0.0761252	0.641678	-1.23884	1.02493	0.752748	-0.0660196
5	5:80055912:C:T	T	C	-0.342871	-0.0661762	-1.77463	0.110727	-0.290498	0.425787	-0.573229	0.316376	0.513258	-0.683802	-0.455167	1.06053	0.615051	-1.31994	-0.501219	0.463983	1.3826	2.52618	-0.42852	-2.34637
5	5:80065442:G:C	C	G	-0.1542	1.27412	-0.0780496	-0.260733	-1.43849	-0.0361507	0.44843	-0.609877	-1.04365	0.381234	0.816475	-0.397141	-1.26266	-0.788265	-0.755569	-0.321103	-1.95237	-1.15735	-1.10725	-1.04328
5	5:80670210:G:A	A	G	-0.339954	-1.41977	0.66863	1.31817	0.226681	0.724676	0.375979	-0.859179	0.825452	0.311656	-0.790563	0.640713	0.676193	-1.44281	0.00264194	-0.171496	-2.52927	0.465818	0.87397	0.336841
5	5:80873118:G:A	G	A	0.459246	0.0657723	-1.79948	-0.41655	0.273408	-0.18047	-0.394659	0.101019	0.873185	0.223614	-0.0771179	-0.134199	0.471306	0.782724	-1.25617	0.376717	-0.609716	-0.648532	-0.860539	-0.883869
5	5:83195855:T:C	C	T	-2.09092	-0.872829	-0.791271	0.13962	0.366444	0.217226	0.657874	-1.67425	0.799379	1.09097	-0.0946261	2.81954	-0.870937	0.30626	1.47571	-0.326821	0.640868	-0.831312	0.901211	-0.459919
5	5:83353124:G:A	A	G	1.38982	1.29726	-0.307056	-0.319432	1.61547	-0.152139	1.09468	-0.503276	-0.910539	-0.814999	-1.10135	-0.176751	-0.00919714	0.980139	-0.425433	-0.03858	-1.11436	2.51967	-1.07975	-0.427964
5	5:83493828:A:G	G	A	-0.0995061	0.0489761	-0.109767	-0.279645	-0.0628171	-0.180223	-0.361401	-0.563153	-0.104904	0.0359774	0.142301	0.182787	-0.0528451	0.0125083	0.614258	-0.0563634	0.228672	0.868509	0.537435	-0.436816
5	5:83519589:G:A	A	G	0.0725495	0.0081416	-0.402929	-0.397259	-0.0959496	-0.434338	0.154907	0.354026	-0.172323	0.268056	-0.776809	-0.0872804	0.265659	0.0257537	-0.269658	0.739825	0.31643	0.309668	-0.555186	0.431439
5	5:83537550:A:G	A	G	-0.0939691	0.846962	0.539118	0.973223	0.798983	-0.868507	-1.13252	1.75528	0.867094	-0.682493	-0.414543	0.554898	-0.52924	0.811347	-1.11597	1.40059	-1.46741	-1.01519	-0.456221	0.276702
5	5:83537572:A:G	G	A	0.148391	0.357594	1.1133	0.210291	-0.612943	1.16079	-0.998518	-0.802597	-0.227672	1.62364	-0.250333	0.540739	-0.378374	-1.51361	-0.0418203	1.23123	2.78192	-2.09792	-0.0156261	-0.116781
5	5:90658032:C:T	T	C	-1.57561	-0.279206	-0.475859	-0.0603858	0.249167	0.640288	0.149651	1.46967	0.682172	-0.982376	-0.492022	2.87198	-0.237778	0.985956	-0.148123	-0.927025	-1.41082	1.06773	-1.44844	1.11819
5	5:90716562:G:A	A	G	1.61022	0.425027	-0.271575	1.35544	0.0554166	0.935055	-0.506403	0.263468	-1.56655	0.675446	-0.618178	-0.747788	0.96078	-2.14331	1.50281	1.16551	0.00390184	1.47419	-0.467972	-0.666742
5	5:90728918:G:A	G	A	0.30204	0.871112	0.705971	-2.02515	-0.000128681	-0.33968	1.60747	-0.302885	1.59855	1.46466	-0.845462	1.22663	-1.23697	-1.01422	0.938361	0.581023	0.154666	-1.50683	0.0189473	-0.624844
5	5:90745073:T:C	C	T	-0.0887902	-0.407334	1.26626	0.796591	0.196983	1.89805	0.719744	2.11413	-0.611735	0.338014	0.0989055	0.521956	-1.82423	0.189146	0.583662	-0.265259	1.35642	0.351287	0.745019	-0.515011
5	5:90745693:A:G	G	A	-0.693339	-0.255147	1.42002	0.824911	-0.87383	0.0345368	0.934485	-0.40214	-1.09898	-0.870795	-1.83433	0.491665	-0.297961	-0.760834	0.0757031	-0.0123008	-1.10642	0.0574713	-0.673107	0.0670468
5	5:90855772:G:A	G	A	-0.837515	-1.67682	-0.405096	-1.84288	-0.342242	-1.42939	1.56052	-1.53463	1.00228	0.797396	1.76474	0.241696	0.0745431	1.40611	-0.850434	-1.28386	-0.676572	-0.679074	0.490189	1.69464
5	5:91153214:T:C	T	C	-0.682608	0.777923	-0.841834	0.142449	1.84363	-0.247167	-0.943866	1.3558	0.389152	-1.25904	-1.26367	0.803395	-1.564	-0.405682	0.0224155	-0.315253	0.333536	0.920782	-0.366292	0.985804
5	5:91153337:G:A	A	G	0.822139	0.013322	-1.59473	0.216511	-0.355289	-0.441081	-0.412997	-0.213151	-2.67029	0.907166	-1.0163	0.411563	0.703255	-0.36931	0.130519	0.337478	0.725304	-0.0397817	0.523886	0.356433
5	5:95525414:G:C	C	G	-2.03701	-0.510825	-0.910147	-0.228055	1.65858	1.67903	1.56279	-0.188802	-1.25852	1.42247	0.654132	-0.112059	-1.47786	0.480333	0.38987	1.0441	-0.228588	1.19759	0.542269	-0.690573
5	5:96393194:C:G	G	C	1.04382	-0.479881	0.103375	-0.288594	-0.608567	1.1765	1.60202	0.890308	-0.549905	0.530661	1.00602	-0.810168	0.675672	0.470042	-1.55347	-0.403908	-1.1596	-0.446051	0.491214	-0.0333006
5	5:96695865:A:G	G	A	0.537885	-0.312888	0.965518	1.51254	-0.767033	-0.130669	0.580784	0.459913	-2.58117	0.191387	-0.898479	-1.5925	0.466174	0.677891	-1.91035	1.90368	-0.260852	-0.444051	-0.966844	0.254264
5	5:96757434:C:T	T	C	-0.862414	-0.866201	0.583018	-0.388837	-0.972574	0.352658	-1.27442	-0.544357	1.64318	0.548631	0.830682	0.429344	1.51455	-0.0273009	1.02687	-0.422786	-0.156274	1.81082	1.69219	-2.07474
5	5:96783162:C:T	T	C	0.824128	1.43765	-0.564332	-2.60887	1.58235	1.0324	0.719188	-0.604135	-1.00895	-1.44105	0.49328	0.968535	-1.40494	-0.385942	-1.28626	-0.415012	-1.26797	0.631145	0.377862	-0.447706
5	5:96793840:C:T	T	C	-1.01439	0.147983	-0.134751	-0.468882	1.11002	-0.688858	-0.198251	-0.755737	0.768393	1.96292	0.113482	-2.4235	-1.74677	-0.865914	2.11196	-0.419998	-0.509833	1.21931	-0.388875	-0.199962
5	5:96879976:C:T	T	C	-1.24947	1.01301	0.0332235	-0.555144	0.472558	-0.758484	-0.878337	-1.37483	0.938715	1.90559	-0.125601	0.759779	-0.204255	1.21782	1.51268	0.386493	0.941563	0.120396	0.637739	1.39216
5	5:96895296:G:T	G	T	-0.0344532	0.63467	0.702708	0.182552	0.135677	0.375816	0.537602	0.441364	-0.720463	0.0836523	0.384185	-1.80971	0.571481	-0.616579	-1.99014	0.663343	-0.410688	-1.08728	2.36619	-0.649253
5	5:111103810:A:G	G	A	0.877124	-1.20368	-1.09991	0.0488289	-0.752593	-1.07448	1.45011	-0.0469951	-0.177343	1.34895	0.415349	-0.388421	1.12476	0.662151	1.4533	-1.18692	-0.216959	-1.355	-0.852418	0.406523
5	5:111120565:C:G	G	C	0.156322	0.334891	0.911729	-1.31139	1.96312	-1.92358	-0.550008	0.481742	-0.95242	-0.47782	-0.820244	1.43617	-0.620119	1.24563	-0.438807	-0.938329	0.684441	0.709464	0.934168	-0.44606
5	5:111449124:A:G	A	G	-0.0189417	-0.148374	-0.136131	-0.22182	0.0585395	-0.439583	0.17799	-0.820425	0.13038	0.58451	-0.0812067	0.119953	-0.717463	0.564678	0.309212	-0.445373	-0.511232	-0.155174	-0.213624	0.266432
5	5:119144621:G:A	A	G	-1.5055	0.13559	0.487054	-0.0665098	0.388282	1.65805	-0.0537085	-0.353017	0.222322	0.38385	0.494674	-0.357266	1.45775	-1.08723	-0.410433	2.51297	1.04276	-0.904394	-0.760769	0.404798
5	5:119149109:G:A	A	G	2.25046	-0.963959	1.21645	1.47326	0.0520612	-0.903878	-0.476969	-0.0300626	0.304495	-0.0770697	0.160381	2.17558	-2.15751	0.428047	1.43256	-0.654119	-0.418182	0.10594	-1.0427	-0.435131
5	5:119171112:A:G	G	A	0.727685	-1.58543	0.202122	0.99496	0.930411	-0.124799	-1.40731	-0.986601	-0.144147	0.317876	-0.0982847	0.262715	-1.19003	-0.16159	-1.60693	-0.491193	-2.84133	-1.37393	-2.12145	1.25335
5	5:119526018:A:G	G	A	1.5037	-0.875009	0.702089	-1.97128	-1.29099	-1.10931	-0.402309	1.38789	1.32121	-1.24161	0.131201	1.00835	0.300753	0.05993	0.383527	-1.35255	0.626676	0.471551	1.30262	1.51127
5	5:122077513:C:T	T	C	-0.286156	-1.10174	-0.0799896	-1.06599	-0.699589	-2.02471	1.3788	-1.19663	-0.410905	0.728833	0.106086	-0.783283	0.293072	0.641522	0.667837	-1.44013	0.154045	-0.292211	0.391735	-1.41711
5	5:126552023:T:G	G	T	0.528726	0.523231	0.765138	0.314169	0.0198393	1.32633	-1.9204	0.393744	0.926202	-0.757696	-0.949101	1.89838	0.0169753	0.141334	-0.129788	-0.630366	-2.08092	1.65788	-0.209527	-1.04347
5	5:126804830:T:C	C	T	-0.734461	-0.31487	0.0100651	0.281957	-0.113715	-0.845935	-0.972724	0.0397837	0.755793	-0.0961875	0.485184	-0.502265	0.0713497	0.662783	-0.340048	-0.712303	-0.958194	-0.888032	0.456166	-0.0875146
5	5:127396735:G:A	A	G	0.862511	0.937777	-1.95878	0.805573	-0.970364	1.14667	0.482802	-1.41918	-0.849362	-0.2338	0.169381	1.16231	0.366798	0.647205	-1.76055	0.915484	-1.0321	0.969445	0.429326	-0.818047
5	5:127410585:C:T	C	T	0.111347	0.230611	1.12532	0.214803	0.239381	-0.72709	-0.87361	0.290247	-0.773108	1.06788	1.1528	-0.233219	-1.51378	0.552513	0.354745	-0.745587	-0.758159	1.48256	1.87889	0.509263
5	5:128303067:A:G	G	A	-0.0503654	-0.0519767	-0.433135	-0.0217086	-0.00812349	-0.805655	0.130403	-0.690684	-0.294384	0.430234	0.810795	-0.650737	-2.36189	1.05533	1.77367	0.93077	0.108017	-0.611015	-0.512299	0.671215
5	5:128305091:G:A	G	A	0.0112387	1.32783	0.604107	3.09397	-0.532506	-0.439167	0.289721	0.842625	1.55464	-1.79518	0.360569	-1.54135	0.0207866	-1.43011	-1.26082	0.563569	0.841325	0.613413	-1.03915	-2.24039
5	5:128537421:G:C	C	G	0.4957	0.207269	0.157415	0.396783	0.875379	-0.424808	1.4579	0.507335	1.83272	1.07375	-0.737918	0.415378	-1.14334	0.784358	0.920678	-1.16449	-0.929992	1.27967	0.630455	1.53577
5	5:132075767:T:C	C	T	1.70511	-0.746682	-0.479958	0.401203	-0.0574523	-0.450675	1.03958	0.178228	-1.8202	-0.146629	1.53707	1.18093	-0.684743	-1.66177	-0.0894542	-0.180041	-0.840246	0.076572	0.920106	0.748431
5	5:132486363:T:C	C	T	0.318809	-0.039865	0.658063	0.467998	-0.741894	0.583608	-0.230763	-0.756037	1.82891	-0.268333	0.78161	-0.191476	-0.0785392	0.0911647	-1.55496	-0.245071	-0.805096	-0.0445365	-0.456392	0.779869
5	5:132660272:A:G	A	G	2.36332	-1.15621	0.0276129	1.07147	-1.80212	-0.772592	1.5647	1.08925	-0.78974	-0.282469	0.248086	-0.186063	-0.510234	-1.98973	0.593424	-1.87301	1.0867	-0.919391	1.0119	-0.646125
5	5:132682477:C:A	A	C	3.43467	-0.777917	-2.1919	1.22582	-1.00335	-0.153076	1.69354	1.44726	0.340936	-1.27204	0.227161	-1.20782	0.25639	0.185179	-1.32022	0.401794	0.0601171	0.0214961	0.273026	0.164224
5	5:132862408:C:T	T	C	-0.59369	0.419869	-0.805096	-0.765227	1.29366	-1.07337	-0.537719	0.961549	1.4073	0.473386	0.0143295	0.581199	0.0627387	-1.22501	0.646456	-0.126949	1.20364	-1.63105	0.323057	0.227775
5	5:134115992:C:A	A	C	0.531961	0.163494	-0.641919	-0.14792	-1.99234	0.740822	0.0810728	0.426741	-0.559683	-0.502809	0.646658	-0.305198	-0.0271878	-1.11126	0.579689	1.58523	-0.155047	-1.03065	-0.230184	0.167028
5	5:134145776:G:A	A	G	-0.034096	-1.51371	-0.290496	0.595478	1.21734	0.150517	-0.508687	-1.12721	0.258971	1.17356	0.747605	1.23649	0.287158	0.496199	-0.130872	-0.33669	0.352617	-1.89368	2.13358	-1.22361
5	5:134620978:G:A	A	G	-0.530883	1.55037	1.60719	0.425529	0.995381	0.144517	-0.55951	-0.0698913	-0.726069	0.061151	-0.927136	-0.554274	0.150997	0.114542	-0.308925	-0.302741	0.912745	1.59419	0.00825657	1.0416
5	5:135028828:C:G	G	C	0.605648	1.10801	-1.58108	0.773108	1.57744	-0.502633	1.20047	-0.447374	0.085995	0.175246	2.13192	1.81896	1.77174	-0.23783	1.13634	0.518464	-0.903789	0.808566	-0.728584	0.0819907
5	5:135029306:G:T	T	G	-0.450439	0.930816	1.05197	0.625946	-0.290892	1.21944	-2.87879	-0.920671	-1.03041	-0.247853	-1.98544	-1.14996	-0.783818	0.113873	0.208592	-1.72978	1.20037	1.63267	0.0188309	0.697932
5	5:135892476:G:A	A	G	-0.311225	-1.43075	1.35483	0.148005	-0.199289	-0.122377	-0.341769	0.890427	-0.69582	-0.509792	0.538042	1.90282	0.0588114	-0.773204	1.96633	-2.05274	-0.655314	-0.181825	1.63354	0.779959
5	5:136052974:A:G	G	A	0.468155	0.0571759	1.6097	-1.01468	-0.415184	0.482606	0.670642	-2.13189	-1.07658	-0.960883	1.86855	2.0694	-1.26253	0.584135	0.849666	-0.31137	0.270745	0.306413	-0.736338	2.01112
5	5:137634104:C:T	T	C	0.362054	-0.445223	-0.216782	0.326471	-0.663496	-0.194498	-2.00477	0.962456	2.14807	-1.8268	-0.0263653	0.689272	-0.4848	-1.42072	0.117897	-2.72695	2.43759	-0.0526675	0.943026	-0.981659
5	5:137692340:T:C	T	C	0.692637	-0.302299	-1.2014	-0.382642	-0.203084	-0.211098	1.18649	-0.496039	-0.278599	0.878011	-1.06599	-1.01714	0.279515	0.25082	-1.23746	1.08078	-0.277247	0.494566	0.0900401	0.495733
5	5:138556481:G:A	A	G	-0.0554434	0.306847	-0.301261	0.273062	0.669121	0.552152	-0.279237	0.279041	0.143387	0.229358	0.205624	-0.279252	0.157851	0.467193	0.301035	-0.0728422	-0.418381	0.310828	-0.0264993	0.208702
5	5:139127849:G:C	C	G	-0.29442	0.129058	0.0403353	0.327608	0.37889	0.249192	-1.96909	0.96615	-0.0187621	-1.91568	0.377001	0.801543	-1.29941	0.896574	-0.521689	-0.268904	0.979311	-1.15318	-0.741747	-0.357602
5	5:139329572:A:G	G	A	-0.594785	-1.20713	0.367045	-1.07153	-1.22699	0.113311	0.737529	0.228524	-1.27158	-1.01573	0.363976	0.141655	0.448737	-0.858006	0.297728	-0.00257691	-0.613005	-1.12231	-1.45296	1.71247
5	5:139330103:T:C	C	T	-0.290037	-1.2367	-1.29143	0.0363266	0.313606	0.580229	-2.05648	0.993903	0.50957	1.54291	0.210819	-2.48539	-0.641518	-0.864302	0.776115	-0.536553	-0.575111	1.34978	-0.459155	0.397571
5	5:139478334:T:C	T	C	-0.331392	-0.0194626	0.405018	0.396928	1.57168	-0.889816	0.982918	0.10193	-0.637227	-1.27382	-0.241325	-0.998312	0.543286	-0.249752	-0.687463	-2.00465	-1.11821	-0.89757	-0.460086	-0.868366
5	5:139478340:C:G	G	C	-0.947347	-0.813955	-2.03982	0.626696	0.515835	-0.662487	-0.305944	-1.82904	0.375519	0.50331	0.663888	-1.21632	1.22195	-0.173283	0.168495	-0.595525	0.38823	-0.0556546	0.342827	-0.27588
5	5:140342760:G:A	A	G	1.23482	-0.269459	-0.179989	1.40014	-2.93951	-1.997	2.028	0.595027	0.811939	1.71159	0.485866	-0.0715206	0.141506	0.540029	0.616011	1.09348	-0.428569	-0.199704	0.0403687	-0.800939
5	5:140631883:C:G	G	C	0.224949	-0.486175	0.277673	1.25496	0.911963	2.10275	0.123334	-0.437455	-0.379239	-0.863541	1.63812	0.0346901	0.554138	-1.04049	1.21225	0.320257	-1.06851	-1.37158	0.940844	2.29399
5	5:140671341:G:A	A	G	0.102623	-0.148063	0.00341642	-0.43629	-0.219989	-0.0463909	-0.318951	-0.260004	0.494773	-0.0506429	-0.441351	0.344126	-1.11087	-0.167939	-0.591895	-0.119807	0.815758	-0.0528527	0.0543536	-0.142425
5	5:140671355:C:T	T	C	0.0200711	0.0784526	0.135571	-0.638129	-0.285605	0.135356	0.160402	-0.0317368	-0.512245	-0.669108	0.923989	0.109839	-0.0158513	-0.169361	-0.0554454	0.826785	0.236768	0.467243	0.111319	-0.363969
5	5:140674672:C:T	T	C	-0.0947018	-0.868403	0.9436	-1.4461	0.453501	-0.476008	0.528699	0.323423	1.04599	-0.621729	0.00739548	0.227338	1.02441	0.248717	0.0170336	-0.87363	1.45385	-0.400525	-1.42882	-1.6181
5	5:140677950:G:A	A	G	0.0922261	-0.169895	0.466842	-0.155206	0.476178	0.94753	0.242369	0.233581	0.533099	1.00426	0.354156	2.04485	-1.64613	-0.506309	0.0913665	0.0264561	-0.272404	0.146956	-1.05388	0.780294
5	5:141122761:C:T	T	C	-1.82575	-0.527074	0.664811	1.41	0.456974	-1.09778	-1.48756	0.399956	1.23364	-0.702976	0.0698374	0.0028412	0.884211	1.00903	1.04768	-0.911585	-0.0300643	-0.678893	0.7528	-0.59152
5	5:141123259:G:A	A	G	-1.04772	-0.896857	1.02307	1.033	1.80023	-1.05764	-0.875968	0.244211	-0.688687	0.474342	0.117429	-1.45959	0.691423	-1.58837	-1.3028	-0.821501	-0.494022	-0.105956	-0.355118	1.7421
5	5:141123440:C:T	T	C	-0.131439	0.409269	0.00867219	-0.05123	0.420685	-0.13225	0.517419	-0.0203198	-0.405365	-0.0990721	-0.0432013	-0.281287	0.402911	-0.332006	0.192589	-0.12121	-0.222912	0.338449	0.0959302	0.305572
5	5:141123595:T:A	A	T	-0.0348543	0.137866	0.125725	-0.124962	0.28717	-0.581761	0.196616	0.144796	-0.40924	0.0515633	-0.322733	-0.394198	0.441425	-0.48587	0.0546174	-0.45681	-0.154218	0.228725	0.0471322	0.110399
5	5:141123655:A:G	G	A	-2.25315	-0.972051	1.20173	1.79324	1.52136	-1.72057	-1.75434	0.410973	0.762383	-0.356724	0.331352	-0.833186	1.17677	0.0343613	0.120009	-1.25635	-0.339284	-0.671427	0.445566	0.674676
5	5:143281925:A:G	G	A	1.79018	-0.137893	0.715725	-0.046367	-0.604105	0.517341	0.0512906	-0.570061	2.23773	0.841134	0.23745	1.15604	-2.82172	0.130602	1.95775	1.25365	-0.464936	2.62948	0.643232	-0.692068
5	5:147081128:T:A	A	T	2.15628	-0.935727	0.104204	1.85983	0.0948733	-0.882726	-0.365912	0.395344	0.391561	0.387444	-1.31045	-0.171251	-1.25119	0.434829	1.15053	0.263819	0.456343	-0.765314	2.37145	0.841081
5	5:147239643:G:C	G	C	-0.187762	-0.120845	0.286777	-1.97427	-1.18022	-0.951349	-1.44416	0.182958	-0.22028	-0.543866	-0.727267	0.623463	1.7211	-1.12769	-1.73113	-1.69092	-1.51104	-0.279651	0.000570695	-0.181237
5	5:148095823:A:G	G	A	-0.17556	0.386951	0.0934668	-0.972021	-1.03746	-0.632594	0.48403	0.0940941	-0.997248	-0.708337	-1.40411	-0.740792	0.443029	-2.85999	-0.162711	-0.152288	-0.535074	0.38377	3.03238	-0.0191847
5	5:148120328:G:T	T	G	-0.23109	-2.45878	-0.999066	1.33191	-0.105773	-0.901658	1.39654	-1.29969	1.37477	0.534555	1.2724	0.386565	0.620658	-0.351676	-0.297843	-0.862157	-0.00574801	-1.20098	-0.502764	-1.31301
5	5:148826910:G:C	G	C	-0.336579	0.362383	0.815554	0.357681	0.190884	0.62674	-0.973198	-1.25601	0.652293	0.0734246	-1.55505	-0.555622	-2.79444	-0.432843	0.762849	-0.196268	-0.59036	1.10612	0.181528	-0.0600028
5	5:149028330:C:A	A	C	-0.776517	0.12247	2.06538	-0.519094	1.0795	0.631564	-0.731445	0.884701	0.179049	-1.60366	-1.8255	0.640844	-0.820012	-0.109234	-0.580675	-0.0601351	-0.629544	0.00501354	-2.06752	0.255741
5	5:149832680:G:C	C	G	-0.75848	0.974245	1.4724	-0.942346	-0.208651	-2.51311	-1.22708	-0.543877	1.12884	-1.42889	-0.485148	-0.815328	-2.37848	0.192841	0.249364	-0.050231	-1.53851	-0.202648	0.61408	-1.32064
5	5:149833051:G:T	T	G	-0.462434	-1.87641	0.762463	1.03293	-0.775232	0.274567	0.280142	0.496215	-0.817368	-1.18865	-0.618334	-0.276545	1.03747	1.61231	0.978973	1.44504	0.0805815	0.673015	0.374724	0.141391
5	5:149833237:G:A	A	G	1.9321	-2.48643	-1.01712	0.631219	0.578274	0.790315	0.539005	-0.315206	0.115917	0.858597	0.00923885	-0.312576	0.892505	0.637555	0.858627	0.966669	0.0631278	-0.853421	-0.109641	-1.18282
5	5:149944209:G:A	A	G	-0.335353	0.629456	0.110434	-0.666464	0.583695	-1.14016	0.0472219	1.09983	0.427761	1.12293	0.560893	1.05539	-0.637121	1.1976	0.106738	-0.0796586	0.925704	0.0954393	-0.611264	-1.18536
5	5:149981658:A:T	T	A	-0.952933	1.26221	0.128719	-0.778035	0.581852	-1.36877	1.89107	-1.27863	-0.475942	0.293932	-0.770712	-0.296414	-2.42779	0.941722	-0.732154	-0.239035	-0.540606	0.773942	0.373206	-0.461135
5	5:150070569:T:C	C	T	-1.00535	0.063943	-0.0531554	0.184585	0.0497107	1.68531	-0.561381	-1.55265	-0.893231	0.475276	-0.350294	1.53463	-1.65742	-1.47122	0.52373	1.4602	0.358432	-1.08868	0.97602	0.485136
5	5:150080990:A:G	A	G	-1.93723	2.2322	-1.00759	-0.950998	1.40806	0.577609	-0.465534	-1.17632	-0.274557	-0.523491	-0.47051	0.639157	-1.34273	-1.04554	-2.39582	0.960237	-0.519986	-0.00139098	0.731902	-1.02621
5	5:150375858:A:G	G	A	0.732419	0.633987	1.14182	0.786936	1.11782	0.768511	0.588604	-1.40608	0.627383	0.16746	0.557896	1.53595	-0.528589	-0.701908	0.167143	-0.411205	1.06342	0.666493	1.66562	-0.608168
5	5:150392717:C:G	G	C	-0.414116	0.362355	0.182129	-0.434472	-1.53514	-0.643179	-0.0129988	1.76766	-1.29935	1.07367	-0.293951	-0.350712	-0.810921	0.150657	-1.14354	-0.647135	-1.90008	-0.0940203	-0.171634	-1.20607
5	5:150528040:A:G	G	A	2.5992	0.0538063	0.773413	-2.14191	0.133993	1.40319	0.123678	-2.44736	0.346092	-0.816606	0.153183	1.26185	0.0906448	0.0140014	0.515839	0.0100298	0.885427	0.296569	-1.98731	-1.49102
5	5:150540216:G:A	A	G	-1.77175	1.48077	-1.25419	1.53659	-0.28426	-1.12761	1.65299	1.51806	-2.26546	-0.849599	-2.02576	-0.282709	-0.219583	0.0561621	-1.45217	-1.20449	0.201166	0.621392	0.346724	0.216918
5	5:150848436:C:T	T	C	-1.48676	-0.276092	-2.22461	-0.808899	0.138262	-1.0611	1.86532	-0.690188	-1.01251	-0.911622	1.18057	0.993784	-0.450199	-0.455715	0.762481	-1.19497	-0.478201	0.345813	-0.036908	0.405682
5	5:151267327:T:C	C	T	0.284395	1.40132	0.831262	1.60648	1.6224	0.917686	-0.333978	0.943533	-0.367612	-1.92192	1.76885	-1.99993	1.16734	0.0157079	-0.879192	-0.971324	-0.775274	-0.403799	1.28093	1.5709
5	5:151267451:A:G	G	A	-0.963915	-0.676664	-0.542865	-0.359152	-0.359676	2.14664	-0.0825842	3.35702	-0.324854	1.29777	-2.65154	0.222472	-1.94039	-0.172727	1.20484	1.81905	0.624012	-0.669382	0.0170257	-0.211667
5	5:151344245:G:A	G	A	1.34662	1.37808	-0.968133	1.05833	-0.839715	-0.533968	0.302288	-1.46666	1.11327	-1.05055	0.779634	-0.277363	1.78777	-0.873374	0.111438	-2.17244	-0.124265	1.82474	1.52577	1.09756
5	5:154477478:C:G	G	C	1.14482	0.28191	0.768742	1.34959	0.272677	1.07135	0.688112	0.788427	-0.90873	0.875415	-0.240671	1.36897	0.260128	2.0077	0.974464	-1.23759	-0.193235	0.274	-2.27142	-0.633864
5	5:154477541:A:C	C	A	-1.79535	-0.772488	-0.956221	0.415	-0.493952	2.61126	1.4168	0.169526	0.00246387	-1.53337	-0.544425	-0.258109	1.57391	-0.478595	1.42536	0.434743	0.189798	0.211636	-0.0821132	1.00644
5	5:156344569:T:C	C	T	-0.109056	0.393404	0.514903	-0.589473	0.284745	-1.33534	-0.92835	0.968683	0.785228	-0.768442	-0.196127	0.681162	-1.17179	0.22968	2.02184	-0.122647	-1.24965	-1.14256	-0.79802	-0.479294
5	5:156508698:G:A	A	G	-0.392428	0.287995	0.560367	-0.332301	-0.85633	0.0880877	-0.928733	-0.080968	-1.13392	1.45572	0.280366	-0.0556384	0.280493	0.795344	0.635669	1.30064	-0.30774	0.175643	1.19904	-0.297798
5	5:157032845:C:T	T	C	-0.263653	0.195415	-1.15139	0.378649	-0.997618	0.399405	-0.322061	-0.617301	-0.271885	-1.92313	-1.44505	-1.32872	1.0026	-1.21197	1.85784	-0.880488	-0.498025	0.303121	-0.485222	1.66171
5	5:157052498:A:G	A	G	0.165896	-0.437666	0.947231	0.235716	0.130481	1.48726	0.23979	1.30136	0.209092	0.117223	-0.47177	1.04738	-0.284738	-0.507919	-1.29497	-0.324673	1.0029	-0.353339	0.630034	-0.219896
5	5:157491842:C:T	T	C	0.961087	0.825851	0.0874442	0.667768	0.134514	-0.404851	-1.17633	-0.123783	0.136325	2.16295	0.196207	-0.0667973	0.752254	-0.0402427	0.586187	2.16413	-1.14619	-1.18933	0.653938	0.195424
5	5:157575687:C:T	T	C	-0.741913	-1.30459	-0.476405	-1.36941	-1.80641	-0.498104	0.493381	-0.85962	-0.0757703	0.541787	-0.225203	0.508827	0.115057	-0.808192	0.844557	0.149381	0.750722	0.17742	0.174907	1.40717
5	5:160232266:C:T	T	C	0.818376	1.01134	0.0713395	-0.299903	0.34891	0.0306439	-0.54174	-0.21293	0.287461	0.22092	-1.38197	0.423645	0.651387	-0.567625	-1.3486	1.45405	-0.613242	-0.84866	0.612421	0.350208
5	5:160485411:C:G	C	G	-0.0387552	-0.223646	-0.310105	-0.14685	-0.372246	-0.527161	0.426293	-0.00404695	-0.337615	-0.293475	-0.0337462	-0.260376	0.220088	-0.180892	-0.244136	0.205859	0.245795	0.301847	-0.442296	0.0302142
5	5:161685998:G:A	A	G	1.05165	0.321238	0.274821	0.651541	0.498211	-1.32328	0.224899	0.970885	0.16234	-0.910204	0.124967	-1.29351	-0.147555	0.117962	-0.506544	-1.5652	1.12055	0.48711	-0.644623	-2.83259
5	5:161701621:C:T	T	C	-0.821162	-0.893442	0.0446441	0.322024	-0.274017	0.332685	-0.147504	-1.49847	-1.25125	-0.920975	-0.624897	2.59223	-1.10583	0.102324	-0.213863	-0.187854	0.455777	-1.27463	1.69766	0.561159
5	5:161850893:A:T	T	A	-1.78058	-1.85307	-0.209602	-0.209569	-0.809192	-0.158314	0.186384	-0.2071	-1.39513	0.714922	-0.574839	0.54952	0.217004	1.03999	0.00349655	1.27719	-1.13112	-0.680079	-0.0427159	0.513148
5	5:162095550:C:T	T	C	0.51621	0.795504	0.9984	0.556938	0.0994731	0.810917	1.27111	-1.13212	-0.135775	-0.58164	0.371566	1.71753	-0.767769	0.807945	-0.173554	2.06631	1.1809	0.495659	0.00790472	-0.0623254
5	5:162101274:C:T	T	C	1.10476	-0.408397	-2.34289	-0.443167	0.964548	-0.600872	-0.252979	0.130504	1.14157	-0.953118	-1.11271	-1.84242	1.76064	-1.85005	1.53509	0.723957	-0.219427	1.17045	0.258972	-0.324859
5	5:168408534:C:T	T	C	0.74224	1.15779	0.825079	-1.99623	0.95877	0.170472	-0.55582	0.619432	1.16646	-1.38469	0.0314946	0.776705	-0.937718	-1.44417	0.217396	-2.2943	1.20069	0.208832	-0.798816	-1.41085
5	5:168428039:A:G	G	A	-1.4733	-0.187716	0.0752029	0.702739	0.617959	-0.233419	0.469973	-0.175787	-1.25598	0.708221	-0.683482	-0.398765	-0.615153	0.461806	-0.340326	-0.253365	-0.122917	-0.179261	-1.37489	0.455863
5	5:168431366:G:T	T	G	-1.2919	-0.182102	-0.891736	1.00667	1.23765	-1.05224	0.497956	1.28705	0.0607378	0.435889	0.151158	-0.878784	1.22808	-1.51429	-0.561096	0.553881	-1.64157	-0.930944	-0.240931	0.971274
5	5:168454024:TGGA:T	T	TGGA	-0.0857656	1.31113	2.34065	-1.07499	-0.584669	0.373507	-1.45581	-0.489395	1.3456	-0.570913	-0.791891	1.75635	-0.789486	-0.985759	1.38826	-1.5215	1.3549	0.915893	1.11633	-1.82588
5	5:168666517:G:A	A	G	1.22563	-1.11846	0.173298	-0.98181	-0.384666	-1.22702	0.0562455	0.479756	0.339731	-1.98899	-0.611503	1.19284	0.286578	0.184333	-1.81746	0.524727	0.571162	0.214745	1.13123	0.259284
5	5:168671230:A:G	G	A	0.890884	2.23029	-0.0522867	0.929948	-1.64284	-0.141303	-0.571014	0.92196	-0.613267	0.419066	1.58685	-1.01138	-0.341987	-0.527883	0.678886	0.182214	0.253417	-2.20999	-0.756973	-0.797415
5	5:168749512:A:G	G	A	-0.304146	0.42843	-2.17504	0.856015	0.489539	0.702295	0.682608	0.0917871	-0.0553454	0.738537	0.125124	-2.58953	-0.244652	0.812329	-0.0749228	0.933036	1.23606	-0.522509	-0.440791	-0.562339
5	5:168785946:A:G	A	G	0.357518	0.827043	-0.351615	1.22901	0.886413	0.510211	-0.863099	1.33778	0.948744	0.285026	-1.88715	-2.40801	-0.305076	-0.909529	0.943583	-1.03921	-1.16888	-1.20158	-0.328491	0.48313
5	5:168806469:G:A	A	G	0.546481	-0.983198	1.19775	-0.908896	-0.432461	-1.85968	0.338494	0.631325	-0.8413	-2.21905	0.464907	1.14506	1.45985	-0.369237	-1.33756	-0.809177	0.625127	1.04801	0.078046	0.731093
5	5:168817442:C:G	G	C	0.700548	-0.488147	0.230969	1.29407	0.592814	1.36957	-1.03582	-1.71063	0.0151266	0.334786	0.0265654	-0.612742	-0.850541	0.779537	0.884887	1.37989	-2.24923	1.64376	2.13538	1.64355
5	5:169244694:A:T	T	A	-2.20141	-2.94155	0.582014	-0.27546	-0.431794	1.18522	-0.773767	-0.927534	-2.16396	1.14772	-0.482682	1.57824	-0.987549	2.47289	1.70957	-0.718675	-1.06447	1.2885	-2.00013	0.662532
5	5:170106236:G:A	A	G	0.601222	-1.09291	0.610035	0.1975	-1.34793	0.457542	-0.696791	0.839138	-0.190178	-0.195402	-0.188321	-0.296827	0.497567	-0.146597	-1.55613	-0.561433	1.99944	0.369841	-0.567446	-0.498274
5	5:170108518:T:C	T	C	0.98621	-0.995434	0.28819	-0.0865719	-0.199701	0.917717	0.98325	-1.01805	-0.116442	0.425173	0.783548	-0.578399	0.7181	0.128582	0.597249	0.742666	-0.949058	-0.643883	0.809274	-1.83216
5	5:170378952:C:G	G	C	-1.79358	-0.703718	-1.28676	1.61817	0.405056	1.70817	-0.825361	-0.0911755	0.361688	-0.791559	1.09114	0.628218	0.840245	0.602645	2.93772	1.97135	0.0614373	-0.481254	-0.0658893	1.30521
5	5:170383792:C:T	T	C	-0.962192	0.933519	1.0912	0.5565	-1.16869	-0.938174	0.115147	-1.3763	1.78327	-0.21872	0.653481	1.67578	-1.15393	-0.464157	-0.0360333	-1.89368	0.651997	-0.279284	0.758505	0.471159
5	5:172096432:G:A	A	G	1.5221	0.540061	-0.784086	-0.127331	-0.193036	-0.248181	0.14896	-0.341394	-2.46296	-0.255792	0.30339	0.0961588	0.229101	0.407979	-0.565047	1.29792	-2.18499	1.84531	1.76396	-0.332329
5	5:172106652:C:T	C	T	0.261695	0.904255	1.99241	-0.376982	-1.7052	-1.16932	1.49257	0.533431	0.478598	-0.0198968	0.293261	0.306823	-1.39726	0.475024	0.0792694	-0.96102	-0.287651	-0.454034	0.0454175	0.513837
5	5:172422467:G:A	A	G	-0.159394	0.220649	-0.666247	1.23556	0.323302	-1.49668	-0.077718	0.751985	-0.546041	0.693545	-1.1	0.531015	0.628196	0.0569822	-1.54474	-0.297493	0.25497	1.57397	0.898486	0.570508
5	5:173235021:T:C	C	T	1.42924	-1.24736	-1.07766	-1.33655	-0.86498	-1.26107	-0.315505	0.315876	0.158506	1.16973	-2.68043	-0.563144	1.96404	0.393436	1.35976	-1.20854	-1.0649	0.523562	1.37727	-0.327039
5	5:174729165:T:C	T	C	-0.403513	0.896196	-1.69534	1.08978	-0.0494821	-1.6733	0.998671	-0.309391	0.104137	0.731763	0.774339	-1.58308	-0.529266	0.633934	1.30584	-0.879401	-0.505095	-0.117364	1.40618	0.546994
5	5:175683776:G:A	A	G	-1.00311	0.384606	-0.117019	0.700108	-0.633	0.223294	-0.223398	0.770024	-0.736394	1.34139	-1.24557	1.14781	2.13617	-1.30642	1.22576	0.538814	-0.0899761	-0.584883	0.61232	1.25563
5	5:176388873:T:C	C	T	-0.951962	0.157402	0.500963	1.37331	1.22257	1.36215	-0.187866	0.565361	1.2773	-0.00464107	-1.0634	0.696264	0.304857	-0.578867	0.632761	-0.633416	2.0522	-1.41437	1.48894	1.13388
5	5:176654906:C:T	T	C	-0.85648	-0.340191	-0.411573	0.372859	0.321229	0.882299	-0.40981	-0.00745736	-0.0899545	0.86291	1.38352	-1.168	1.37093	-0.959324	0.823865	0.618551	2.06734	0.999159	0.822165	1.03134
5	5:176943401:A:G	G	A	-0.891824	-1.2791	-1.41361	-1.3301	0.670811	0.689877	-0.785561	-0.00163246	0.014094	1.25718	1.16908	-0.0872813	0.141214	-0.333099	2.19525	-1.20043	-1.54097	0.427703	-0.406128	0.785603
5	5:176951573:G:T	T	G	-0.241772	-1.33863	-1.73376	0.253744	0.874988	0.148867	-1.23526	0.834553	0.240484	-1.79617	0.0535287	0.0215513	-0.717276	0.297113	-0.541513	0.433384	-0.0703701	1.239	-0.612943	1.74833
5	5:177095727:C:T	C	T	-0.668755	1.64907	-1.5267	1.38547	3.2618	0.343858	0.127337	0.773643	-0.674499	-0.766691	-1.41758	-0.990126	-1.22653	0.236283	1.30546	0.717824	-0.834522	-0.972312	0.889803	0.363044
5	5:177210148:G:A	A	G	0.899773	-1.47442	0.065183	-1.4644	-0.425068	-0.104805	1.27844	-1.10575	0.600059	-0.634657	2.07009	-0.414116	0.867092	-0.358744	-1.97775	-1.00833	0.0395482	-0.953228	0.102614	0.202312
5	5:177294118:G:A	A	G	0.6358	-0.245584	0.420745	-1.6799	-1.92896	0.663126	0.933154	-0.0264605	-0.709678	-1.22662	-0.753561	1.67401	-0.884105	1.22454	0.513986	-0.870425	-0.262268	-1.04148	0.373137	-0.0757763
5	5:177409531:A:G	A	G	1.2683	-0.830596	0.571227	-0.188794	-1.8502	-1.61074	1.41662	-0.661658	2.10331	-0.0996447	1.83256	1.04906	-1.11456	0.744532	-0.161855	-0.229855	-0.157521	1.04049	1.78968	0.953246
5	5:177608963:T:C	T	C	-1.17026	1.56157	1.59846	-0.761804	0.449831	0.118303	0.094953	1.03709	-1.09209	0.223263	-0.702961	-1.23738	0.0654644	0.735742	-0.0109822	1.57435	0.529542	0.271259	0.909707	-1.01743
5	5:177995822:C:T	C	T	-0.343915	-1.29106	-0.986558	0.749926	-0.246254	0.503941	-1.64498	-0.536575	-1.74288	0.520663	-0.451266	1.18519	0.912376	0.896594	-0.241764	-1.44136	0.869489	-0.11471	0.0162262	-0.434785
5	5:178982926:G:A	A	G	-0.598225	-0.0962798	-0.755831	1.91195	-1.21024	0.242323	0.796605	0.278156	-0.146302	0.257342	-1.23493	-1.67443	-1.1741	1.46339	-0.801427	1.98384	1.51927	-1.59137	0.767225	2.14101
5	5:178982949:G:A	A	G	0.390473	0.631148	1.09345	0.349821	1.76296	-0.997741	-1.75627	-0.985901	0.309051	-0.0484039	0.978607	0.296074	-1.30008	-1.9063	-1.37594	-0.570493	-1.37117	-1.73545	0.328006	0.45942
5	5:178989287:G:A	G	A	-1.70486	-0.959887	-2.10705	-1.36819	-0.594778	1.45541	-0.0931094	-0.64933	-0.571236	-0.147171	-0.220664	-1.11932	1.20382	0.459488	-0.919327	0.0942399	2.60032	-0.837755	-0.679361	0.623038
5	5:179130106:T:C	C	T	-0.632055	0.849887	-0.364847	-1.28694	0.0219616	1.31611	1.57016	0.895152	0.662196	0.387206	-0.476658	-0.333353	0.525241	-0.423649	-0.679647	-0.340474	1.58436	-0.116683	-0.618281	-0.0612908
5	5:179135966:G:A	A	G	0.991093	0.851096	0.573444	-1.17785	1.79772	-1.55109	-1.04268	-0.292018	1.13761	-0.472898	0.561456	-0.0601748	-2.0301	-1.30766	-0.840978	-0.829535	0.538559	0.599418	-0.257743	-0.706602
5	5:179154858:G:A	A	G	0.938839	-0.693524	-0.988349	0.0528148	0.489526	1.38186	0.19581	-0.401843	-0.774062	-1.20946	0.346177	1.25084	1.3321	0.288733	0.795882	1.5594	-0.989114	0.588886	0.709154	0.310263
5	5:179207546:G:A	A	G	-0.00434313	-0.884892	1.15737	0.889484	1.14761	-0.655204	0.869362	-0.401224	1.05621	0.40373	0.257709	-0.365007	-1.82922	-0.757276	0.869965	-2.10868	-0.949232	-0.670085	-1.42546	-0.452929
5	5:179207618:C:T	C	T	-1.41826	0.464751	-0.478228	0.314032	-1.03602	0.365658	-0.976387	-1.44011	1.60809	0.725888	-1.35189	0.393601	-1.77326	0.206165	-0.720052	0.784254	-0.264989	-1.7406	1.04483	-0.856314
5	5:179207671:C:T	T	C	-0.0554359	-1.5351	0.746737	-1.65444	-1.31027	1.04826	0.684944	-0.851788	-1.09329	0.234914	0.268827	1.2266	0.0854555	1.25398	-1.09637	1.47261	1.86195	-0.263254	-0.984499	-0.805982
5	5:179207682:C:T	T	C	-0.539061	-0.554651	0.674938	-0.588482	1.2783	0.510708	0.0283099	-0.112093	0.190226	-0.691866	-0.0323377	0.545385	0.809987	-1.94897	0.0422583	-0.254278	-0.234943	-0.729354	1.1626	-0.0669127
5	5:179343758:C:G	G	C	1.74879	1.96386	-1.22667	0.666209	-1.07223	1.7173	0.920208	-0.653663	0.176054	0.250703	0.342624	0.473861	-0.707815	0.470341	-0.482508	0.722164	-0.699491	-0.718692	-1.05292	0.125886
5	5:179833153:C:T	C	T	-1.15418	0.347144	1.69812	0.606722	-0.346933	-0.0155516	0.0103097	0.448412	-1.05058	-1.14136	-0.210953	-0.531137	-0.343562	-0.551711	0.00649368	-1.03921	-1.45847	-1.19701	-0.112957	-0.552096
5	5:180307200:A:G	G	A	-0.900156	0.833385	1.62916	-0.665107	1.51735	0.150497	-1.13202	1.31582	-1.72404	0.986336	-1.26681	0.477611	-0.107082	0.110858	0.306606	-0.405446	-0.0509071	-0.435561	0.436122	-0.828022
5	5:180317009:T:G	G	T	0.628345	0.460683	-1.17549	0.60512	1.53301	-0.56065	0.281341	-0.571612	0.0376322	-0.725365	1.91822	-1.62866	1.95672	-0.304957	0.14172	1.38146	-1.86535	-0.731719	-2.14403	1.14002
5	5:180603313:C:A	A	C	0.656098	0.282493	0.188578	-0.67309	-0.50939	-1.11135	-0.241082	-0.897533	2.33146	0.525887	-0.202135	-1.89576	0.0666601	-1.70676	-0.898121	0.0738266	0.941101	0.144843	-0.0894453	-0.535991
5	5:180619344:G:C	G	C	-1.31715	0.605168	-0.111633	0.334625	-0.775115	0.0820723	0.864833	-0.358915	-0.266226	0.67423	-0.760348	-0.772784	0.748799	1.5816	-1.11129	1.8438	0.0738701	0.44279	1.23964	0.772855
5	5:180630231:C:A	A	C	1.79689	0.573819	0.32413	0.287767	-1.66767	0.817844	1.67585	0.809365	1.09787	1.11422	2.79629	1.16348	-1.46002	2.02928	-1.15629	-1.14061	-0.546063	-1.1549	-1.44112	-1.16262
5	5:180630293:T:C	C	T	0.553761	1.20567	0.244957	-0.831267	0.63204	-0.0523805	0.97136	-0.677184	-0.233134	-2.21032	-0.775525	-0.145931	-0.366422	-0.201448	2.10246	0.079173	1.34387	-0.488273	0.0295113	1.20731
5	5:180791668:A:G	A	G	-0.61611	0.424985	0.639669	0.443089	0.998582	2.07482	-0.723255	0.646601	0.409272	0.837048	-0.114018	-1.18881	-0.9883	0.380749	0.0279024	1.8381	2.74732	-0.677741	0.14075	0.273835
5	5:180792304:C:T	T	C	0.158395	0.649876	-0.818452	-0.486955	-1.36006	-1.10673	-0.743439	-1.4865	0.687699	1.40026	-0.319377	-1.02738	-0.434133	-0.541682	-1.04556	-0.286431	-0.791768	1.85609	-1.36889	-1.39927
6	6:397261:G:A	A	G	0.323843	1.62311	0.638475	1.07848	1.49459	1.24202	-0.243019	-1.15045	0.86693	1.69319	-0.779428	-0.54803	-0.148041	0.612724	-0.325416	0.605915	-1.36952	-1.38707	0.715541	-1.2024
6	6:656343:T:C	C	T	-1.6313	-1.76863	0.0664448	-1.15119	-0.201533	0.338903	-0.0460499	-0.39351	-0.0856474	0.346981	-0.344127	-0.53025	-1.46775	-0.545938	-0.0436043	1.12552	-1.08238	-0.103627	-0.835286	-1.11101
6	6:656555:G:T	T	G	0.27908	-2.09466	0.914078	-0.375027	0.209013	-0.51268	-2.63136	-0.00104141	1.4854	0.756783	-0.779946	0.207323	0.472367	-0.582712	1.36245	0.896194	0.914913	0.541508	0.678383	-0.734083
6	6:1394808:T:C	C	T	0.0424543	-0.0751361	-0.345173	0.0330365	-0.144971	-0.441401	0.0210664	0.192949	-0.168581	0.409858	0.150225	0.124894	-0.448475	0.793928	0.142639	0.0862308	0.411086	-0.16883	-0.0504771	-0.291323
6	6:1611567:G:GGGC	GGGC	G	-0.0254858	0.606969	1.60331	0.413996	1.96503	-0.29709	-0.567148	0.59161	0.278763	0.725883	0.53014	1.18254	0.0217917	0.862065	-0.488421	0.190404	0.790578	-0.692569	1.03857	-0.518063
6	6:2955568:T:C	C	T	-0.107879	-0.568589	0.775873	-1.5517	1.80467	-0.459533	0.505446	0.494592	0.0405834	0.5822	-0.0569091	-0.46582	-0.219545	-0.215002	0.650942	-0.391014	-2.23733	-1.18395	-0.437916	-0.482688
6	6:3010156:C:T	C	T	-1.52859	0.321784	-0.787904	0.970308	-1.43151	-0.295347	-0.310431	-1.08381	-0.447007	0.426502	1.58712	0.405988	0.0593175	-0.475476	-0.158847	-0.67783	2.65239	0.904888	1.37581	0.211651
6	6:3012544:G:A	A	G	-0.0265943	-2.16618	0.654351	-1.06274	-0.832632	-0.36483	-0.0839327	-0.128067	-1.70321	-0.422024	0.723557	0.187446	0.658362	0.128324	-0.110969	-1.15245	-0.00543038	1.68746	0.185911	0.577595
6	6:5431107:A:G	G	A	0.091644	-0.153789	-0.0671558	0.104516	-0.234329	-0.0707679	-0.352576	0.588315	0.410625	0.143181	-0.138827	0.313064	0.191267	0.105953	-0.531301	-0.183882	0.0712911	0.535288	-0.5454	-0.233891
6	6:6174623:T:C	C	T	-0.594449	0.533443	-0.803981	0.366982	-0.33862	-0.307212	-0.825874	0.261244	-1.11223	1.57983	0.0571307	0.482544	-1.28112	1.25206	0.0975093	-0.0300537	0.537495	-0.29484	-0.90677	0.248151
6	6:6174633:G:A	A	G	0.343176	0.390848	-0.45297	0.388606	0.112993	-0.497117	1.11759	-0.811557	-0.28945	-0.679681	-0.00232747	0.276936	-1.2942	0.595643	-0.673303	1.06405	0.661132	-0.136428	1.5577	-1.80979
6	6:6222149:T:G	G	T	0.923821	1.11977	-0.0348249	0.725469	0.337648	0.462144	1.45872	0.866256	-0.847232	-0.338363	1.16562	0.833459	-1.88694	-0.727584	-0.241595	0.321346	-0.633843	1.48313	0.848879	-0.552747
6	6:6318562:C:A	A	C	-0.0108071	-0.0100763	-0.466915	-0.244153	-0.530038	0.499825	-1.3982	-1.8185	0.188971	-0.49263	0.535171	0.39768	-0.144788	0.332256	-0.677591	-0.114804	0.449499	0.579107	0.523818	-1.94261
6	6:7541915:C:CA	CA	C	1.38446	0.213055	-0.0225045	-0.417687	1.33321	0.303583	1.44829	-0.102719	0.14496	-0.825608	1.04872	-0.397842	-2.59317	-0.573289	0.0836587	0.208166	0.0113515	0.424196	0.342515	-1.2921
6	6:7542041:T:C	C	T	0.30837	-0.570632	0.892127	0.13725	0.322315	0.842374	1.17605	0.761762	0.226679	-0.542861	-0.768922	1.45577	0.0034963	0.168544	-0.560737	-0.259521	0.0332151	0.34457	0.238156	-0.862089
6	6:7576294:G:A	G	A	1.57658	-0.657033	-1.79327	-1.61685	-0.822075	1.31649	0.058148	0.225299	0.229837	-0.812784	-0.575728	-0.846635	0.850522	2.18416	-1.25321	0.129764	1.327	0.61564	0.0882057	-1.55028
6	6:7585437:C:A	A	C	-0.532642	0.660501	1.60408	0.941347	2.11041	-1.44585	0.993663	-1.12155	0.794268	0.974899	-0.438794	-0.731082	1.35943	-1.97676	1.05648	0.838372	-0.193881	1.07924	0.439468	1.53948
6	6:10398474:G:A	A	G	-1.60322	0.395113	-0.55262	0.307129	-1.20098	0.361716	1.61756	-0.511822	0.159781	0.24078	1.00295	-1.60566	-0.405984	1.89782	0.011846	-0.305032	0.227424	-0.0849128	-0.392345	1.55794
6	6:10586823:A:G	G	A	0.373599	0.0550309	0.492629	0.788555	0.657275	-0.587225	0.0334678	0.0108148	1.28446	0.462587	-1.14382	-0.0937315	-1.77157	2.08036	1.48157	0.298134	-1.70512	-0.151962	-0.684626	-0.803447
6	6:10764494:A:G	A	G	-1.13244	1.08422	-0.42062	-0.615605	-0.686863	-0.218326	0.989287	-0.247199	-0.635647	0.801494	0.779414	-0.260959	0.594261	1.17134	0.641822	-0.964394	0.612693	0.932747	-1.35083	-0.218161
6	6:11185300:G:A	G	A	-0.332259	-0.432748	-0.146046	-0.972698	0.0128374	-0.676458	-0.265331	-0.0278345	-1.9541	-0.24233	-0.169818	0.0198148	-0.688104	-0.5076	-1.69512	0.102115	-0.62811	-1.33715	-0.410151	1.47703
6	6:11190393:A:G	A	G	-0.567373	-0.530539	1.00231	-1.2391	-1.15875	-0.0370807	-0.916759	-0.771737	-0.614289	0.389669	0.994125	-0.569641	-0.482986	0.267214	-1.30374	-1.03682	-1.90717	-0.750834	-0.0150111	-0.523032
6	6:11193627:G:A	A	G	-1.1866	1.48334	-0.448095	-0.280342	0.427761	-0.0978104	-0.862532	0.755231	0.179859	-0.669238	-0.183351	-0.97812	0.948024	-0.157111	-0.111927	0.785715	0.543983	2.07723	-1.46278	0.207025
6	6:12294025:A:G	A	G	-0.597239	-0.0248556	1.08939	0.264921	1.00901	0.270031	-1.03008	0.661894	0.0105042	-0.786041	0.274097	0.127074	0.993322	-0.0645276	-0.157426	2.0792	0.188222	-0.477509	-0.396495	1.42966
6	6:12296022:G:T	T	G	-0.0456545	0.0357739	0.0232777	-0.30738	-0.0276205	0.0356573	-0.0707807	-0.269725	-0.562032	0.294332	-0.166228	0.0559526	-0.542124	0.621837	0.982591	-0.226867	-0.482	0.318476	-0.231827	-0.270758
6	6:13599071:C:T	T	C	-1.85975	0.101341	-0.930191	0.525772	-0.637575	0.464989	0.735149	0.0463633	-0.715116	0.751918	0.0493705	-1.18811	-0.745054	-0.418434	-0.557623	0.188039	-1.42419	0.139808	-0.1683	0.920535
6	6:13611846:A:G	G	A	-0.380864	-0.544864	-1.12886	-0.736544	0.845281	0.289006	-0.989968	1.86586	-0.104859	-0.991922	0.813673	-1.04916	0.441129	-0.109864	0.194677	2.05313	-0.211947	-1.73839	1.24266	0.0155852
6	6:15524249:G:A	A	G	1.96844	-0.826107	-0.132696	1.19194	1.36595	-0.77673	0.456704	1.09257	0.0772921	-0.382824	0.312264	-1.05195	0.791862	-0.527056	1.16079	-0.698903	2.45645	1.41052	0.207868	-0.190668
6	6:15615406:G:A	A	G	-1.70224	-0.360346	-0.457158	-0.0936508	-0.27638	-0.00320666	-0.139891	0.986066	1.0717	-1.08559	0.17991	1.20288	1.38154	0.664582	0.715208	-0.464382	-3.21143	0.0860895	1.98051	-0.447211
6	6:15662887:T:C	C	T	-1.89785	0.281927	1.70487	0.325014	-0.448898	-0.65504	-0.411328	0.629407	-1.90748	1.2455	-0.469854	-0.735004	-0.537421	-0.767309	0.612654	-0.870344	-0.165068	-0.710129	-1.03049	-0.11329
6	6:16145094:A:G	A	G	-0.0815388	-0.24146	0.234154	-0.227213	-0.277352	0.0408902	0.0677116	0.280915	-0.194412	0.101204	-0.683256	0.113413	-0.0503693	-0.253291	0.0428421	0.324878	-0.0153299	-0.130088	0.473145	0.581636
6	6:16145242:C:T	T	C	1.67351	-0.6999	0.254468	1.06739	-0.678205	0.486303	-0.544908	-0.564442	0.946173	-0.104387	1.47999	-0.0584311	-0.289055	-1.48831	-0.445915	-0.961564	-0.0751212	0.368499	0.995906	-0.236485
6	6:16306520:G:A	A	G	-0.0934265	-1.84195	0.0244854	0.607513	1.43752	-0.854586	-0.304646	1.41617	-0.890792	0.8873	-0.530092	-0.383864	0.104352	1.79426	-0.74969	0.147723	-1.85258	-0.00781448	-1.58461	1.28724
6	6:16327099:T:C	C	T	-0.0865391	0.85475	0.808842	0.725259	-1.24081	1.31697	-0.508074	-0.977894	0.499687	0.0170554	-1.04152	-0.708907	-0.021969	-1.56677	0.102231	2.06143	0.335933	-0.81772	0.112613	-0.575749
6	6:17600826:A:C	C	A	0.0883644	0.144067	-0.0567537	-0.83354	0.384137	0.0734272	0.0930152	0.481442	0.263033	0.025413	-0.0213621	-0.527216	-0.140437	0.096827	-0.056938	0.104658	0.647671	-0.0948948	0.626912	0.102898
6	6:18122275:G:A	A	G	1.13665	0.887421	1.29701	0.18422	-0.536077	0.90585	-1.75617	-1.47288	1.21111	-0.704582	1.144	0.907207	0.0981879	1.57818	-1.58407	0.612711	-0.229698	-1.55823	-0.181167	0.625705
6	6:24290975:T:C	T	C	0.0182635	-0.0606292	0.157419	0.231099	-0.388824	0.126888	-0.251792	-0.0733708	0.486468	0.0679927	-0.703654	-0.621758	-0.138278	0.219979	-0.728357	-0.526019	-0.450241	-0.857915	-0.293376	-0.312538
6	6:24357568:G:A	A	G	-0.914831	-2.10303	-0.524667	-0.219396	-0.938785	0.355121	-0.334274	-0.65973	1.37614	-0.191	-0.858412	-0.939463	1.70597	-0.510285	-0.914928	-0.462753	-0.575277	-0.286717	0.346777	-0.517605
6	6:24554534:T:C	C	T	1.85224	-0.168065	-2.01696	0.215127	-0.597212	-0.409433	-1.11589	0.100702	-0.0920718	-1.8817	-0.39727	-0.501357	0.19724	1.61109	-0.0400945	-1.41604	-0.693267	0.164252	0.0887619	-0.329648
6	6:24559053:A:G	G	A	0.363774	1.94904	1.52658	1.28229	1.24643	-0.0144916	0.460279	-0.191789	-2.12826	1.70525	0.162966	0.205666	-1.43869	0.298733	-1.19448	-0.461926	1.60371	0.834053	0.326463	0.383066
6	6:24579957:C:CA	CA	C	2.18357	0.333468	-0.219468	0.00139116	1.05963	0.573792	-1.57775	0.398137	-0.637927	1.58913	-1.81686	-0.199941	0.626217	-0.321887	-0.761025	0.142632	-1.44318	1.19759	-1.0537	-0.930082
6	6:24588656:C:T	T	C	1.95788	-0.461578	1.60011	-0.691368	-0.315278	-0.589931	-0.359215	0.205837	0.213267	1.19171	-0.483562	-0.81961	-0.659131	0.133002	0.17332	0.379749	0.952604	1.24256	-1.02662	-0.29019
6	6:25850617:C:T	T	C	-0.326695	-0.34767	0.464922	-0.187733	0.626718	-0.810648	1.29782	-0.831322	1.11268	0.221724	0.891663	-1.22943	-1.3362	-1.78637	-0.769223	-0.398977	0.964201	2.85062	0.915751	-0.238799
6	6:26091108:T:C	C	T	-0.024365	1.70089	-1.27401	-0.168126	-0.328453	-1.30876	1.28519	-1.81513	1.08054	1.55239	1.9302	-1.43176	-0.906849	-0.405596	1.8713	0.456614	0.967653	2.28066	0.267342	-0.401807
6	6:26463346:G:T	T	G	-0.305412	3.01077	0.443748	0.111436	1.28123	-1.18602	1.7771	-0.167619	1.70296	1.03614	0.300082	0.966238	0.79387	1.388	2.73825	2.13123	-0.437083	0.595861	0.870881	-1.06346
6	6:26505134:G:A	A	G	-0.432402	-1.09707	1.19765	-0.468727	1.57292	-1.72289	-0.619532	0.541487	-1.19372	-2.76023	-0.891765	1.33933	-1.10766	0.108295	0.0859748	-0.984115	0.216409	-1.02066	-0.694706	-0.131023
6	6:28296915:C:G	G	C	-1.77194	1.54557	-0.833329	-0.443243	-1.31779	-2.11906	-1.0765	-0.760959	0.0675388	0.10542	0.55798	0.467739	-0.620841	-1.37851	1.19625	0.0939459	-0.845463	1.12791	-0.815556	0.341001
6	6:29556175:A:G	G	A	3.30486	-1.75499	-1.29922	1.8049	0.375649	0.410462	-1.94739	-0.738626	-1.92442	2.47567	-0.323406	-0.575492	0.225102	-0.949076	-1.92499	-0.266627	0.874473	0.22437	1.89738	-0.99498
6	6:29632327:G:A	A	G	-1.2824	-0.213451	0.287669	0.570005	-0.174765	0.346126	-1.79128	-1.96963	1.91802	0.173144	0.289322	-0.155837	0.340631	-0.635319	-2.01944	0.256366	1.19266	0.173437	1.65103	-1.75409
6	6:29657224:A:G	A	G	3.30861	-0.249784	-0.615668	3.84912	-2.67684	-0.0655441	-0.0911461	2.54436	0.790879	-0.804965	0.216044	-1.47675	1.16031	-0.132124	-1.93618	-0.127968	-1.2425	2.09568	0.961984	0.060379
6	6:29657255:TTCC:T	T	TTCC	-1.13192	-1.95274	1.48249	0.52889	0.450603	-0.806132	-0.226301	-0.923633	-1.21688	0.158882	0.480541	1.02174	1.26624	-0.122805	2.05922	-0.411679	0.407441	0.322066	-0.263242	2.28689
6	6:29829643:C:T	T	C	-1.42667	-0.178982	0.215596	0.04969	0.375792	-1.15565	-2.3703	-1.65399	0.950702	-0.861869	-1.51904	-0.247792	-0.497956	-0.444894	0.454195	-0.40726	-0.284137	-0.034231	0.197868	0.0647865
6	6:29942547:G:C	C	G	0.0129662	0.158826	1.45447	-0.646015	-1.00407	0.382906	1.11244	-0.0387388	-0.368348	1.28432	-0.349771	0.183417	-1.88815	0.861272	-2.11069	-1.92725	-0.55872	-0.974838	1.51882	1.76376
6	6:29942911:A:G	G	A	-1.5467	-3.56459	1.04888	-0.503187	0.286019	0.0903191	0.579408	-0.0103341	-0.201847	-1.08649	1.92238	1.17711	0.556662	1.30926	0.36761	-1.02631	2.60348	-0.472019	1.72425	0.575931
6	6:29944148:C:T	T	C	-0.0336986	0.0194087	0.00768923	0.41724	0.312048	-0.586257	0.888817	-0.431492	-0.105085	-0.306059	-0.769374	0.0842205	0.48888	-0.554561	-0.333663	0.193577	-0.357419	-0.0284678	-0.0324736	0.123681
6	6:29944264:C:T	T	C	0.0313041	0.0973393	0.159368	0.555767	-0.0396956	-0.729117	0.0792254	-0.551009	-0.0400903	0.317256	-0.319559	0.570803	-0.160867	0.189772	0.0321952	0.295	0.0598424	0.177904	0.320064	-0.137169
6	6:29944310:G:T	T	G	0.0817468	0.186719	-0.165065	-0.559087	0.197546	-0.164831	0.317077	-0.529638	0.374507	0.113926	0.179649	0.133647	0.31045	-0.0246444	-0.281263	-0.544239	0.449432	0.193555	-0.228002	0.52501
6	6:30490287:G:A	G	A	0.677698	-0.221585	-0.493508	2.70758	-4.21409	1.01853	-0.406102	1.22064	-0.179057	-0.747782	-0.270199	-0.0635907	1.67818	-1.48327	0.115631	0.473882	-2.37918	1.84125	-0.92368	-0.805467
6	6:30660090:T:C	C	T	-2.2666	-2.45791	-0.123517	-2.18863	1.71139	1.99901	0.639922	-0.032545	-0.429307	0.922451	1.17163	-1.23893	0.240232	-1.14262	0.988253	0.327069	0.322503	-0.902874	-0.0977767	-1.63927
6	6:30889295:G:C	C	G	1.41858	-0.30831	-2.4156	-3.53237	1.68747	-0.755223	-1.39433	-1.62264	-1.75938	-0.383739	-0.7199	1.8641	0.20061	-0.270268	0.223932	-1.27105	0.811504	-2.3693	1.12704	0.365339
6	6:30897052:T:C	C	T	0.438446	0.401259	-1.62355	-4.72697	2.77534	-0.463092	-0.114376	-2.393	-0.960997	0.892386	-0.628686	1.31325	-0.423492	-0.351039	2.11732	-1.21298	0.828667	-1.91041	1.84918	-0.00800045
6	6:31111801:G:A	A	G	0.260926	1.52066	1.68281	-0.132255	0.724294	0.275936	0.384854	0.315438	-0.386168	-2.64411	1.00866	-0.943706	0.246525	1.12658	-0.0870817	0.915536	0.0735271	-0.774456	0.576541	-1.69739
6	6:31116036:T:C	T	C	1.63603	0.548719	-0.0764466	5.52426	-4.32246	0.742725	-0.25025	2.85013	1.44512	-0.140681	-0.631261	-2.30411	0.761769	1.3852	-2.86535	-0.347159	-0.521413	2.31236	0.40255	0.114576
6	6:31116298:G:C	G	C	0.123205	-0.0309537	0.458628	1.1703	-0.945735	-0.560617	-0.15028	0.62691	0.583	-0.727814	-0.693152	-0.218635	0.389527	1.04818	-0.0893381	0.102994	-0.357795	-0.17378	0.571795	-0.389829
6	6:31116393:A:C	C	A	-2.12368	-3.85713	-0.716173	-1.10185	0.919019	1.06523	0.726637	-0.654121	-0.217973	1.73237	-0.275325	1.22718	-1.88478	-1.03318	0.852732	-1.28742	-0.861707	-0.0233915	-1.11776	-0.165736
6	6:31148725:C:T	T	C	0.031757	-0.871783	-1.054	-0.707334	0.712061	0.369284	-1.5978	-0.246979	-0.144837	0.893257	-2.20167	1.19341	-1.72503	0.354296	0.388435	0.0753165	1.62925	-1.67651	-0.179075	-1.17405
6	6:31154725:C:T	T	C	0.0606663	-2.11332	1.26064	1.11289	1.4391	-0.988253	0.119955	-0.212507	1.50966	1.80474	-0.349836	0.245449	-0.164692	-0.453563	0.412789	-0.936273	1.80408	-0.160586	-0.507396	2.08316
6	6:31272044:G:T	G	T	-0.761134	1.55338	0.779628	0.897031	2.01353	1.74107	3.6201	2.6805	3.82704	2.53584	-0.0187934	0.726188	0.605218	-0.49706	1.62165	2.45049	1.17371	0.882204	1.53548	-0.335634
6	6:31355544:G:A	A	G	0.103172	0.0922326	0.273326	-0.176739	0.503569	-0.00879969	0.0718479	0.417484	-0.90117	-0.446451	-0.176995	0.803389	-0.306804	0.193227	-0.257991	-0.423702	0.179342	0.367245	-0.522338	-0.472289
6	6:31410733:G:A	A	G	-1.16745	-2.47003	-0.414962	-2.04421	0.896358	2.56187	2.11874	-1.71148	-0.0372731	0.445393	1.60573	1.6937	-1.14464	0.00303827	0.668543	-1.33496	-1.12156	0.901515	-0.165345	0.591785
6	6:31412421:C:T	T	C	1.2537	-0.881556	-0.300632	2.23456	-1.37111	-1.33408	-2.17005	-0.0786477	-1.3831	-0.472081	-1.20984	-0.372089	1.62527	0.689047	-0.292696	-2.04756	-1.08743	-1.26308	0.231249	-0.0669737
6	6:31463174:C:T	T	C	1.74308	-0.518204	0.0706565	1.38436	0.570561	0.188887	-0.562692	-0.899806	1.64137	1.54045	-0.431839	1.13868	-1.12092	0.509727	-0.041832	-1.00808	1.55946	-1.14813	0.496868	0.914126
6	6:31464043:C:T	T	C	2.96399	-0.961551	-1.51908	4.45657	-3.4854	0.676867	-2.62555	1.62398	-1.67943	-0.473226	-1.55969	-0.644926	0.310839	2.18731	-1.55109	-2.07127	-0.788645	-0.0666823	-0.0320427	-0.746365
6	6:31464097:G:T	T	G	-2.06782	-2.98739	-0.721069	-1.48145	-0.894346	1.24314	-0.155524	0.233862	-0.177374	1.40399	-1.3505	-2.10567	0.00749309	-1.33563	-0.730117	0.963496	-1.0569	-0.32938	0.271268	-0.361419
6	6:31464229:G:A	A	G	-1.37178	2.78319	0.705975	-0.753364	0.393046	-2.87566	-0.0917346	-1.61226	-0.920598	-1.2095	0.820128	1.80537	1.17991	-0.793002	1.28446	-0.158073	-0.0646245	0.774709	-1.17666	0.371158
6	6:31538847:T:C	T	C	0.123033	1.76232	2.51464	2.26021	-1.27566	0.223995	0.000757335	3.75714	2.60846	0.36902	1.4064	-1.65684	-1.0308	0.00829488	-0.853446	2.1561	0.489249	1.91001	-0.64573	0.907115
6	6:31572980:A:C	C	A	0.172762	-0.333985	1.20136	1.76808	0.159556	0.637239	-0.411773	1.49633	-0.137677	-0.256736	-2.42431	-0.14863	0.19117	0.330658	-2.80344	-0.0362052	-1.0009	-1.25521	-0.321167	0.330015
6	6:31590014:G:A	A	G	-1.45003	-3.38843	-0.174619	-0.26814	-1.22996	-1.53313	0.75927	-2.12737	0.519845	0.277063	0.478001	-1.01377	0.940888	-1.67817	-0.256915	-0.164594	-0.422825	0.0806006	1.02701	0.437319
6	6:31616154:C:T	T	C	4.60207	-0.563353	-0.944142	1.20271	-1.6133	1.02872	-1.78863	0.55097	-1.15296	1.63876	-0.543922	0.493608	-0.038559	2.40367	-1.23568	-1.84967	0.296062	-0.993496	0.851137	0.60589
6	6:31760120:C:T	T	C	-0.0168564	1.23559	-0.29363	-1.49388	2.50275	-0.623184	2.16405	-2.04335	1.96796	0.338629	-0.561558	1.34966	2.01918	1.26804	3.33255	1.93022	0.395377	-3.53414e-05	1.37317	-1.7135
6	6:31817451:G:C	G	C	0.0898572	0.330018	0.0052371	0.491995	0.314407	0.109004	0.0442297	0.787975	0.750313	0.014489	-0.0580838	-0.256416	0.307786	0.340865	0.248056	0.594715	0.22337	0.0554795	0.447217	-0.143589
6	6:31947158:A:G	A	G	1.22556	2.65527	2.95039	2.81939	-1.39234	-0.403215	-0.426846	3.65653	3.46248	0.557605	1.08392	-1.22452	-0.86706	-0.6626	-1.23883	0.764099	0.738903	2.33917	-0.924391	-0.104607
6	6:31980671:A:G	G	A	0.0588353	-0.135527	-0.342692	-0.3802	-0.210404	-0.00220947	-0.264937	-0.498584	-0.475629	-0.602512	-0.571589	-0.501725	-0.666974	-0.0944778	0.140651	-0.187926	-0.527479	-0.304987	0.0138972	0.0707017
6	6:32007333:C:T	T	C	0.187897	-0.126954	0.192401	-0.449348	0.289313	-1.14433	-0.0969938	-0.083917	0.176064	0.0925275	-0.398815	-0.657374	0.253979	-0.606461	-0.0289336	0.235991	0.217752	-0.139881	-0.298439	-0.393303
6	6:32038419:C:T	T	C	-0.00535301	0.240319	-0.0856085	-0.167749	0.0381982	0.658411	0.333379	0.348864	-0.39935	-0.0470884	0.637388	0.459644	-0.208869	0.273095	-0.485236	0.00793051	0.486036	-0.128869	0.642982	0.814554
6	6:32043867:A:G	G	A	-1.14471	0.218735	-1.31794	0.814339	-0.120106	-1.06233	-1.82524	-0.571181	0.933237	1.11123	1.48315	-1.43699	0.499181	0.20677	0.324611	-1.04303	-1.6088	0.532209	-1.27719	0.987357
6	6:32045040:C:T	T	C	-0.0327793	0.0740459	-0.0849407	0.112223	-0.326597	-0.396887	0.244919	-0.37288	0.0599782	0.606004	-0.0888898	0.164546	-0.261155	-0.26501	-0.483188	0.585486	0.18102	-0.38991	-0.404255	-0.180146
6	6:32052735:T:C	C	T	-1.11393	-3.55128	2.02277	-0.635272	0.239782	-0.10721	2.17113	1.08238	-2.28442	0.264338	-0.524553	-0.732701	1.47313	-1.25968	0.76851	-0.683284	-1.71534	1.40858	-0.140681	-0.0892407
6	6:32056618:C:T	T	C	2.95546	-0.997216	-1.70438	4.91867	-3.09928	1.23853	-0.735763	-1.12505	-0.952766	-0.0470882	-2.67171	0.624367	0.404822	1.70333	-1.78066	-2.68499	-0.16658	0.869396	0.998469	0.401698
6	6:32204288:T:G	T	G	0.623063	3.30095	3.52939	3.11292	-0.978025	0.402022	0.350498	5.07962	4.82563	0.351736	1.34218	-1.00393	-1.20528	-1.73923	-0.82441	1.8971	1.38945	3.34818	-0.370617	-0.822719
6	6:32222613:T:G	G	T	0.321387	1.8796	-0.225863	-4.57421	3.81867	-3.29455	-0.000927465	-1.97566	-0.470687	-2.28657	-0.0201731	1.24112	1.2512	0.881643	2.10463	2.41041	-0.313695	-1.5748	0.380284	-0.620764
6	6:32222707:G:A	A	G	-1.11245	-1.4275	-1.40003	0.620171	-1.02971	1.21893	0.860946	0.411779	0.0609044	0.246511	0.889432	-0.2353	-0.0972689	1.00202	-1.6337	-1.99756	0.173674	1.05149	-0.364889	2.22089
6	6:32403131:T:A	A	T	1.2214	0.123	-1.64083	-0.375715	1.40114	0.200893	0.245049	1.49863	0.105585	0.41892	2.35622	-2.03942	0.16334	1.41831	0.453675	-1.57731	-0.367356	-1.63275	-1.03135	0.985
6	6:32518665:T:A	A	T	-0.0980386	0.00884696	0.289515	0.266043	0.616464	0.307608	0.0912764	-0.46115	-0.0761426	-0.00493819	-0.557837	0.140043	-0.0646052	0.0052418	0.0711254	0.0402289	-0.136415	0.910142	0.306531	-0.17025
6	6:32519398:G:A	A	G	0.154309	-0.239434	0.21576	0.509355	-0.290943	0.0776173	-0.235498	-0.543658	-0.608342	-0.455203	-1.06587	-0.122668	0.146079	-0.282711	-0.97663	-0.821695	0.0986847	0.0720012	0.185077	-0.384316
6	6:32519532:T:C	T	C	0.0186152	0.416306	0.0951514	0.177532	0.208151	0.0684213	-0.0671242	0.982464	0.350016	0.10343	0.788818	0.0597334	0.179251	-0.550141	-0.321636	0.0638079	0.605758	0.27243	0.75925	0.38604
6	6:32521898:T:C	C	T	0.112166	-0.149935	0.0798486	-0.489463	0.589398	0.663761	-0.295869	0.087696	-0.494071	0.33422	-0.65417	-0.0985759	0.111899	0.545311	-0.278954	0.442032	-0.408045	0.241306	-0.388635	0.137286
6	6:32521980:CT:C	C	CT	0.323783	2.30692	-3.87201	-1.19117	0.173566	-1.57753	2.51778	-4.47473	1.3179	0.232529	-1.35069	0.0268854	1.34821	3.66773	1.31899	-0.139802	-0.729025	-2.29597	1.22497	-1.32444
6	6:32522015:G:T	T	G	-0.0703227	0.103249	-0.192008	0.0862749	-0.180166	0.356226	0.339104	0.319414	-0.374896	0.11141	-0.0798084	0.581001	-0.60638	0.516487	-0.42444	-0.239996	-0.0217234	-0.372388	0.593474	0.613303
6	6:32522036:G:C	C	G	0.00137235	-0.0324641	-0.163392	-0.232597	0.362832	-0.0477222	0.707944	-0.621791	-0.00766609	0.101276	-0.2223	-0.0613824	0.416102	-0.460941	-0.188136	-0.0903173	-0.791718	0.171382	-0.471133	0.716149
6	6:32522178:T:C	C	T	0.0292944	-0.110871	0.655828	-0.020949	-0.748512	0.447568	-0.519103	0.617352	-0.291155	-0.0782052	0.155511	-0.200867	0.849573	-0.0895857	-0.0307506	0.305571	-0.123027	0.0680836	-0.425498	-0.378991
6	6:32579086:G:T	T	G	0.150488	0.0626532	0.0952633	-0.458364	0.0431929	0.834814	-0.0671168	0.237583	0.100274	-0.0851934	0.360442	0.356665	0.182398	-0.358364	-0.452351	-0.463949	-0.429438	-0.187557	0.331793	0.213322
6	6:32580272:T:C	C	T	0.132636	0.127506	-0.168714	-0.472738	0.529993	-0.567522	0.0408418	0.107657	0.223254	0.184931	-0.0101812	0.0408212	-0.493604	0.266468	-0.157749	0.120131	0.380391	-0.341973	-0.195208	-0.0476559
6	6:32580851:G:A	A	G	0.0270222	-0.157971	0.0415409	-1.24962	-0.385988	-0.2362	0.365871	0.496211	0.171507	-0.284068	0.0428688	-0.335366	-0.223417	0.380114	0.629671	0.187964	0.452504	0.126326	0.218677	-0.284288
6	6:32584138:A:G	G	A	0.00768447	-0.00282354	-0.263353	0.643872	-0.386725	-0.204361	0.0195836	-0.711302	0.853653	0.695011	0.0611484	0.191056	0.592736	0.541332	-0.00552422	-0.733694	0.327703	-0.794501	-0.208062	-0.835267
6	6:32584162:G:T	T	G	-0.0823043	-0.212903	-0.309073	-0.374498	0.0226964	-0.0474001	-0.163267	-0.856937	0.383762	-0.536572	-0.084456	-0.10409	0.0184512	0.4689	-0.0844581	0.100329	0.136692	0.0920773	-0.418961	-0.0857636
6	6:32637549:A:G	G	A	-1.04737	2.36083	-1.48741	-4.24357	2.47207	-1.65897	-0.807919	-2.72834	-1.97966	-2.54033	1.08154	0.637599	1.99347	-0.82582	-0.0111302	-1.40298	-0.394437	-0.429831	-0.768827	-0.306755
6	6:32664851:G:C	C	G	0.794888	-3.03858	-2.12693	7.19323	-4.32113	-1.97439	-0.00490935	-4.85375	-1.59045	-0.64809	-3.66085	0.126124	-0.664697	4.19629	1.06768	-5.41269	1.59268	0.554784	0.775296	-0.475868
6	6:32664861:C:A	A	C	0.765238	-3.27375	-2.20112	7.03959	-4.52934	-2.05508	-0.0126877	-4.71995	-1.69689	-0.494496	-3.62943	0.178691	-0.904229	4.34352	1.11619	-5.20483	1.53889	0.405171	0.863401	-0.5239
6	6:32664873:C:T	T	C	0.0553874	0.0349284	0.15127	-1.74265	1.085	1.06213	-0.0662306	0.00763839	-0.103404	-0.211596	-0.453121	0.486705	-0.324513	-0.427503	0.382648	1.13882	-0.150562	-0.092572	0.700264	0.331392
6	6:32664934:C:T	T	C	2.4283	-0.195641	-2.05977	5.62658	-4.29559	-0.434663	-1.19819	-3.23957	-2.30223	-0.711328	-4.07168	0.42058	-0.497834	2.94032	0.994322	-4.69844	1.27203	1.4336	0.846843	-0.632371
6	6:32664940:G:A	A	G	1.62612	0.789286	-0.744641	-4.39495	3.30291	-1.11426	-3.15132	-0.0407458	-2.66216	1.03864	-0.149462	0.0254065	0.592825	0.73939	-1.55536	1.59551	0.233832	-3.10516	-0.678541	1.46101
6	6:32829391:G:A	A	G	1.32992	-0.812613	-0.385462	1.23753	-1.02263	-1.25252	-0.430593	-2.99251	-0.819105	-1.22627	-1.20729	0.0920102	0.23007	2.38728	-1.74871	-3.6946	0.775703	-0.938682	-0.182088	0.13617
6	6:32829532:T:G	G	T	0.543225	-1.02456	-1.27526	-0.0116338	-1.48931	1.65983	-0.0971062	-1.39312	-0.995018	0.69466	-0.03721	-0.229355	-1.24748	-0.826849	-0.231723	0.130951	0.659332	-0.643434	0.545928	-0.2311
6	6:32830032:C:T	T	C	1.54893	0.740805	0.925184	-1.86333	2.08762	-1.16905	-0.434674	2.20622	-0.676148	0.808578	1.79623	-0.906559	-0.264241	1.89055	0.0850892	0.215649	0.0388915	-3.35917	-1.60909	-0.617864
6	6:32832447:C:A	A	C	-0.93566	-0.549862	0.6007	-1.63777	-0.00913121	-0.368095	-1.29572	0.14364	-0.353023	-2.14206	1.18178	0.260412	1.42805	-0.818704	0.688285	0.275971	-0.590179	1.98046	-0.137121	-0.625384
6	6:32832635:C:T	T	C	0.543128	-0.339236	0.29782	-0.788416	2.68553	-1.0893	1.40814	2.98812	-0.0312032	1.11809	1.04172	-0.158804	-1.17329	0.907753	0.874181	0.470047	-0.105367	-3.22469	-0.862186	-0.659981
6	6:32847198:T:C	C	T	0.0927026	0.0807528	-1.32852	-0.570562	-0.693182	-0.354101	-0.252226	0.262771	-1.55513	2.12414	0.791929	-0.109101	0.0235466	-0.283322	0.609867	-1.12566	-0.9932	-2.96441	0.572709	0.837011
6	6:32937204:G:A	G	A	0.218537	3.07972	1.72606	-0.0194237	0.468227	-1.08617	0.428804	0.462762	0.236971	-0.408965	1.10915	-0.151486	-0.148945	-0.848639	2.06804	-0.438788	-0.256139	-1.31213	-1.46521	0.788168
6	6:32937309:G:T	T	G	0.0110247	-0.129883	-0.235281	0.472523	-0.0178708	-0.373645	0.0890429	-0.283495	0.258959	0.214309	-0.674444	-0.155681	-0.768797	-0.591187	-0.288987	-0.0426342	-0.388377	-0.0615758	0.231751	0.0449078
6	6:33008092:G:A	A	G	0.15616	0.606373	-0.499897	0.298817	-0.863273	-0.0930794	1.1598	0.807333	-1.82032	1.87182	1.77996	1.69582	0.356156	-0.129596	-1.96766	-0.981924	-0.457669	0.341889	-0.998277	1.05132
6	6:33009538:A:G	G	A	1.33874	-0.841111	-1.25451	0.34354	0.208764	-1.01398	-2.17972	-2.17097	-0.966571	-1.52049	-1.87224	-1.99568	1.01325	-0.649923	0.394699	-0.27902	1.12558	-1.49504	1.10367	-0.293403
6	6:33080762:T:A	A	T	-1.04872	2.08707	0.182184	-1.11748	0.303473	-1.79695	1.03665	-2.55501	-0.0862446	-1.03026	-1.0203	-0.598253	0.740014	-1.12228	2.22186	1.35276	-0.346684	0.784818	0.63373	-0.485851
6	6:33080863:A:G	G	A	0.00205644	-0.0569995	0.0992233	-0.0174199	0.837761	0.485329	0.588663	0.356734	-0.320867	-0.350873	-0.183931	0.0807702	0.533037	-0.101068	-0.641153	0.265848	0.107465	-0.0717118	0.197092	0.212179
6	6:33128088:C:T	T	C	-1.4348	-1.99406	1.03992	-2.41848	0.216571	-1.09522	-1.49688	-0.245436	0.963659	-1.36894	-0.497202	-0.223865	-0.418221	-1.0688	-0.264165	0.10582	-0.509643	-0.025018	0.619094	0.356069
6	6:33128645:G:C	C	G	-2.59745	-0.435933	0.561195	0.514758	-1.01689	0.318706	0.264517	-0.160941	-1.18906	-1.32538	1.51738	-0.582542	-0.467077	0.306001	-1.02258	-0.705175	0.480206	0.492651	0.841539	-1.51167
6	6:33173384:A:G	A	G	2.26793	2.33712	-0.838912	1.83365	0.0307108	0.707976	0.168993	0.859808	-0.193156	0.232549	1.6046	-0.0761597	-0.708521	0.222083	-0.871088	0.0255864	-0.515954	-0.866852	-1.15253	-0.492623
6	6:33173503:G:A	A	G	0.886102	0.473542	-0.725189	-0.974568	-1.39842	1.71616	-0.142833	0.673886	-0.170363	2.25298	-0.960881	-0.111023	1.21152	1.52554	-0.0106145	-1.01482	0.496485	1.39667	-0.754483	0.588161
6	6:33185751:C:T	T	C	-2.19239	-1.66373	2.10612	-1.9494	1.94587	-1.60515	1.46998	-0.976365	1.09483	-0.387936	-0.261347	0.302703	0.971531	0.108626	-1.2723	1.42434	-1.32059	-0.258054	0.3941	-0.926014
6	6:33440765:G:A	A	G	-1.88557	0.345688	1.66178	-2.20492	-0.448669	-2.17308	-0.478558	0.884257	-0.778801	-1.68089	1.34022	-1.69983	-0.35216	-1.65359	0.516657	1.61378	0.279547	0.785906	1.36734	-0.675642
6	6:33680367:C:T	T	C	-1.69037	0.349451	-0.831228	-1.73048	-0.358263	0.584172	2.09619	-2.69809	0.943918	-0.474353	-1.28337	1.03228	0.872344	-0.314758	2.30699	0.941195	0.682227	-0.237884	-0.182453	-1.0536
6	6:33680451:C:T	C	T	-0.23768	0.338229	1.40974	1.19282	-1.87152	0.909022	-0.787014	2.02595	1.29945	0.413936	1.8946	0.372946	0.234483	-0.0446631	-1.50275	-0.866303	0.105244	0.467484	-0.173386	0.537283
6	6:33691695:C:G	C	G	0.047763	-0.0997666	-0.0276627	-0.0467186	-0.000347093	-0.277618	0.432186	0.173827	-0.138363	-0.301424	-0.211469	-0.0941106	0.976288	-0.172967	0.144864	0.333296	-0.458793	0.586403	-0.0209032	0.689183
6	6:34856330:A:C	C	A	0.134168	0.384903	-0.872181	-1.17721	0.658173	0.910395	0.620705	0.216333	-0.723225	0.0488511	0.710025	0.171246	1.12169	-1.36449	-1.16205	0.0652951	0.473924	0.0761783	0.0074793	0.231292
6	6:34859144:G:C	C	G	-0.956254	-0.771879	0.349021	1.67084	0.790546	-0.197272	1.14023	-1.25571	-0.50332	1.76646	0.509046	-0.854533	-1.55393	-0.366933	0.98908	-0.632796	-0.888076	0.3275	1.42567	0.392518
6	6:35082729:G:A	G	A	-1.72761	0.940008	0.150553	0.00560143	-0.128532	-0.403022	0.928929	-0.362574	-0.423364	-0.766116	0.214187	-0.602642	0.065383	-1.51025	-0.797481	1.14354	1.96814	1.06003	-1.68086	-0.411352
6	6:35455885:A:C	A	C	-0.120279	-0.317267	-0.260605	1.12942	-0.200719	0.814774	0.982332	-0.739282	0.512104	-2.02576	-0.813851	-0.691003	-0.435183	-1.76588	1.11519	-0.146461	-0.611094	0.0989645	-0.939771	0.0119762
6	6:35509248:C:G	C	G	-0.340728	0.681375	-1.6678	-0.276659	0.386818	0.563815	1.88292	-0.125004	-1.0399	0.279653	-0.360057	-1.02874	-0.103066	0.465696	0.944617	0.660166	-0.766971	-0.578407	0.747852	-0.285239
6	6:36293081:C:T	T	C	-0.45739	-0.267354	-0.707391	0.0292033	1.51698	0.225573	1.27134	-0.08805	-0.63142	0.917301	-1.64106	-0.380118	-0.181452	-0.750829	-0.601779	0.530848	1.89457	0.482999	0.171765	0.797314
6	6:36302353:C:A	A	C	0.0816641	-0.13733	0.390051	-2.06541	-0.751085	0.0189213	-1.84115	0.688356	-0.126432	-1.91383	-0.536236	-0.146767	1.67391	1.2233	1.24161	1.54796	-0.945105	-0.712584	-1.16237	-1.03961
6	6:36306376:C:T	T	C	0.240058	-0.287253	0.0754693	0.0322881	-1.20507	0.486412	-1.15184	1.07431	0.17791	0.922337	-1.51129	-0.323319	0.165304	1.08957	-0.335577	0.63895	-0.612397	1.56594	0.780712	3.02704
6	6:36684194:C:A	A	C	-0.76042	-1.43772	-0.926532	-1.24219	0.733387	-1.3458	0.687942	-1.1142	-0.247699	-0.622642	-0.18088	-0.0348587	0.733736	-2.09271	-0.2081	-0.64294	0.860221	-1.85357	0.0256537	-0.557986
6	6:38682852:T:G	G	T	-0.71118	1.5376	0.0464184	0.506876	0.172958	-0.928301	0.523432	-0.471007	-1.37484	0.680008	-0.548616	-0.779632	2.56724	-0.863372	-0.562205	-1.56801	-0.0416862	-0.352169	-0.258214	0.538509
6	6:38703061:G:A	A	G	-1.36968	1.48232	-0.419291	-0.897915	1.03707	0.679435	0.177499	-1.26612	-0.302603	-0.416077	-0.208677	-1.32597	1.8856	0.135479	-0.315274	-1.8575	1.74258	-0.152247	0.303111	-0.0275501
6	6:39048860:C:T	T	C	0.866018	1.17906	-0.0473187	-0.438067	-0.915974	-0.721034	0.588906	0.175265	-0.530802	-1.17385	-0.786611	1.52692	-1.04689	-0.0909367	0.269704	0.533103	-1.79837	-0.0280408	-2.34084	-0.38301
6	6:39073726:A:C	A	C	0.181461	-0.754529	0.220319	-0.526648	0.997164	0.930551	-0.46884	-1.67343	0.198323	-0.499035	0.547854	-0.175753	0.210095	1.51073	-2.19376	-0.411705	-0.134995	0.407183	-0.054456	1.04645
6	6:39357302:A:G	G	A	-0.230894	-0.405001	1.03871	-0.596695	1.60105	-0.101022	-0.713232	-0.355095	0.20564	-1.4226	1.59132	-0.0559475	1.00819	-0.26095	0.701247	0.552978	0.992866	1.49109	-1.04897	0.484029
6	6:39540113:C:T	T	C	-0.475339	-0.747499	1.04777	0.0284223	1.76544	-2.50466	-0.315029	0.399703	1.28413	-0.664609	-1.0156	-0.818101	0.782659	-0.602824	-0.445191	-1.49864	0.238746	-0.647022	0.882587	0.390379
6	6:39596087:C:T	T	C	-1.11118	-1.31099	1.43489	-0.283324	0.0543138	-0.676249	0.398576	1.01119	-0.702793	-1.12791	0.290949	0.0675688	1.09531	-0.525013	-1.08047	-0.308304	2.05277	-0.726284	-0.690283	-0.43725
6	6:39904578:G:GAAAT	GAAAT	G	0.243006	-0.517441	-1.1825	-1.30209	-0.0124436	-0.514099	-0.0549884	0.459289	-1.76999	-0.480695	0.653227	0.0759176	0.543921	1.40684	-0.973863	-1.07207	-1.44367	0.0480913	2.10972	0.462339
6	6:39905906:G:A	A	G	-0.679868	-0.371955	-1.06901	1.0689	-1.26127	-0.398669	-0.121543	-0.943976	-0.326364	0.695435	-1.69995	0.501057	-0.548839	-0.469363	0.138783	-0.293456	-0.643378	0.836936	-1.46288	-0.482651
6	6:41030402:G:A	A	G	0.674093	-1.30077	0.628486	-1.13179	0.288095	-1.43527	-0.543649	1.10547	0.243646	-0.234538	0.668425	1.07614	0.331667	0.728016	0.829809	0.453403	-0.701612	0.941149	-0.371602	1.04335
6	6:41030428:T:C	C	T	0.604104	-0.322723	1.38277	-0.37122	-0.518443	-1.2315	-1.51103	-2.10646	0.916195	0.257505	-0.489988	0.943496	-1.04402	-1.25734	-0.107319	-1.26564	-1.51205	-1.35445	0.927089	-2.31053
6	6:41741200:C:G	G	C	-0.585671	-0.977521	0.26968	0.949339	0.310251	-0.538529	1.16092	1.03446	0.616394	-0.726252	0.599508	0.0928103	-0.592086	-1.6024	1.1557	0.236968	0.273198	-0.81713	1.99116	-0.89137
6	6:42194650:A:G	A	G	-1.57828	-0.0917072	-0.739841	0.176905	2.90268	1.3108	-1.68541	0.438238	-0.770848	-0.440156	-1.26036	-0.0604773	0.049084	1.76417	0.843411	0.352761	0.134357	0.851721	-1.54234	-0.842105
6	6:42256808:A:T	T	A	-0.898242	0.886749	-0.998258	1.25625	1.49579	0.624619	0.185059	0.0752307	-0.404087	0.645911	-0.265732	0.845658	0.97022	0.690944	-0.489147	-0.850339	-1.09305	0.163552	-0.00119446	-0.220145
6	6:42264737:G:A	A	G	-0.0875134	-0.149263	0.115403	-0.608338	0.358205	0.246416	0.217264	-0.362547	-1.69023	1.45336	-0.60526	-0.80476	0.446833	-1.47899	-0.368603	-0.977478	-0.183512	0.334265	-2.03532	-0.692975
6	6:42265780:C:T	T	C	0.0167091	0.126081	1.3624	-0.00726278	-0.240271	-0.287659	0.707232	0.287289	1.19143	-0.324163	0.388323	0.380788	-1.68467	-1.69809	-0.172599	0.728095	-0.12081	0.0771349	-0.610435	0.0986802
6	6:42698407:C:T	C	T	-0.458466	0.0444907	-1.27292	-0.0629004	0.764649	0.0307548	-0.872708	-0.789703	-1.83275	-0.558994	-1.24672	0.0690375	0.976587	0.695729	0.124113	0.148533	0.552637	0.0508275	0.239297	-0.547275
6	6:42722017:A:G	A	G	-0.191443	1.1415	0.232557	0.878982	0.344902	0.134953	-0.82213	0.23897	0.795058	-0.650349	-0.94747	-0.190373	0.976442	0.863601	1.45405	0.0125878	-0.135413	1.33825	0.976804	-0.738705
6	6:42964464:C:T	C	T	1.615	-0.715807	-0.378717	-0.752682	-0.0906375	-0.379681	-0.0329251	1.01037	-0.917787	-0.24053	1.10632	-0.830848	0.0577392	0.05729	1.02572	0.441261	-1.06959	2.73992	0.431917	-0.709627
6	6:42965726:G:A	A	G	-0.702511	0.60728	0.346048	-0.84035	0.179676	-1.16029	-0.8289	-2.34913	-0.347847	0.190348	-1.35521	0.439928	0.900472	0.607189	-0.410419	-1.08107	0.844186	-0.208147	0.0762863	0.328881
6	6:43142013:G:A	A	G	-0.459407	-0.759658	0.0566408	0.744994	0.489165	-0.812301	1.09789	0.329251	0.244856	-0.157013	-0.820461	-1.31587	-0.0878148	-0.331772	-0.52971	-1.45171	0.571683	-0.743842	0.24436	0.592261
6	6:43670899:G:A	A	G	0.591474	-0.0567798	0.0077036	-2.4746	-0.496675	-1.01979	-0.658286	1.62711	-0.947726	-0.885229	0.819381	1.65941	-1.34454	-0.426987	0.279699	-0.424438	0.253323	0.893932	0.880399	0.445259
6	6:43771240:C:T	T	C	0.0693603	-0.591965	0.419929	1.81254	-0.0397883	1.05944	-0.0176917	-0.563281	0.0596165	-1.51335	2.04752	0.311884	-0.886428	0.92392	-0.231053	-0.282792	-0.279355	-1.45905	-1.66817	1.3409
6	6:44286028:A:G	G	A	0.895536	0.232759	-0.147717	1.26324	-0.824392	-0.29706	0.489668	1.19449	0.601541	0.755082	0.540597	-1.09852	-0.271498	-1.32461	-0.361226	0.0846484	-0.315907	-0.109695	-0.571857	1.64299
6	6:46705206:A:G	A	G	-0.0569352	-0.00425421	-1.47563	-0.0775359	0.331533	0.749998	0.744213	1.54879	-1.73688	0.839299	0.972614	-2.03727	0.44652	0.706897	1.72753	0.652463	0.790321	0.917092	0.645354	-0.939591
6	6:46711566:A:G	G	A	-0.527389	-0.0623039	0.964992	0.877741	-1.85635	-0.0811224	0.0689478	0.872469	-0.36559	0.0743709	-0.120004	1.39628	0.912081	-0.422241	-1.10239	0.42249	-1.10968	-0.649249	0.94536	-0.591271
6	6:46716485:C:T	T	C	-0.0281138	-1.54553	-0.134084	-0.315654	-0.179648	-0.763082	0.945223	-0.313949	-0.4608	0.324643	-0.465484	2.13582	-1.07083	0.227461	-2.40804	0.00575805	-0.336629	-0.731789	0.0449724	0.331281
6	6:49435569:T:C	T	C	-0.685966	0.996515	-1.7589	1.59728	-1.17894	-0.659697	-0.85627	-0.86742	0.701967	-0.556704	-0.741715	1.25172	-0.515514	0.637141	0.206637	-2.42098	-0.380447	1.72227	0.231422	-0.0157172
6	6:49447735:C:T	T	C	0.615638	-1.23146	-0.447382	-1.02874	0.377703	-0.723649	0.850767	-0.439338	-0.888418	-0.162525	0.763843	-0.0604473	-0.599896	-0.707739	0.848318	1.26491	0.0531532	-0.0109667	-0.546165	-0.271098
6	6:50823871:CACAA:C	C	CACAA	-0.0465532	0.0293816	-0.115481	0.528534	0.0912628	0.265073	0.404141	0.142372	0.193681	0.281487	0.559337	-0.499343	0.666158	-0.0302892	-0.209579	0.285994	-1.07583	0.104625	-0.0919003	0.306008
6	6:50843402:A:T	T	A	0.382453	0.937539	-0.69137	-0.305201	-0.344933	-0.689054	-0.452208	0.212013	-0.390359	-0.650459	-1.39622	1.03361	-0.203947	0.503729	0.204442	0.130597	-1.53601	1.80051	1.21775	0.0653923
6	6:51627086:T:C	T	C	0.152502	1.10971	-0.526915	2.16994	-0.693555	-0.111561	-1.58357	-0.426758	-0.566116	0.0944959	0.51856	0.844073	1.62675	-0.548652	-0.433847	-0.152112	-0.83743	0.969275	-0.579736	0.0715654
6	6:51748379:C:T	T	C	1.15641	-0.728079	0.595829	-1.7802	-0.377401	-0.273344	0.615357	-0.328192	1.25721	0.773895	1.50159	-0.26958	-1.31784	0.614535	-0.447245	-0.193011	2.2548	0.824897	-0.243904	0.498934
6	6:52082439:G:A	A	G	0.522154	0.306364	-0.404951	0.766687	-0.452751	-0.75624	0.835971	-0.109755	0.64486	-0.302527	-0.232381	-1.31842	-1.37888	-0.560326	0.164289	0.459038	0.36856	0.276091	-0.629907	-0.438847
6	6:52082459:G:A	A	G	-0.723518	0.717965	-0.353348	-0.0524383	0.524208	0.885166	-1.18297	-1.01677	-0.0816053	0.0689118	-1.07155	0.306405	0.971424	-0.0933326	-1.2928	-0.106838	0.843278	-0.734222	0.430805	-1.16864
6	6:52237046:T:C	C	T	-0.16329	-0.675175	0.70836	0.453106	0.24658	2.42072	1.0284	-0.742546	0.199251	0.84149	-0.619801	1.48738	0.390391	-0.0532221	-1.18813	-0.822254	-0.110136	0.371372	0.155672	-0.221112
6	6:52438563:G:A	A	G	0.956474	-0.441191	1.53665	0.992889	-0.183873	-0.368546	-0.128769	-0.857925	1.17648	0.688596	-1.83309	1.28082	-0.425928	-0.105408	-0.119518	0.0513764	-0.441194	-0.341831	0.650173	-0.945897
6	6:52492273:A:C	C	A	0.584845	0.863944	0.772646	0.607739	0.812018	-1.10362	-0.0630512	-0.914788	0.469542	0.344067	-1.42249	-0.69434	1.80106	1.05224	0.753839	1.03496	-1.62243	1.43089	0.285779	0.12828
6	6:52493212:C:G	G	C	-0.939807	-0.254187	1.9001	-0.458224	0.427477	-0.730309	-0.302325	1.22506	-0.707917	-0.629971	0.07791	-1.95841	0.918945	0.160303	-0.345496	-1.42158	0.115463	-1.96201	0.405014	0.659755
6	6:52493521:G:A	G	A	-1.04772	-1.27576	-2.31885	-0.812079	0.764474	-1.69213	-1.09195	0.80254	0.35105	1.35256	-1.58447	1.90049	-1.25151	0.167492	-0.197048	-0.686867	0.260243	0.472736	-0.69243	-0.743474
6	6:52495533:G:A	A	G	-0.55602	0.658763	-1.17274	-1.01453	-0.386801	0.800091	0.712342	0.775681	-0.526406	-0.681549	1.50236	-1.0714	-0.00810535	0.284521	0.969165	-0.98846	-1.40222	0.027053	0.959229	0.689265
6	6:52750617:T:G	G	T	0.0442468	-0.211205	0.496904	0.519621	0.0401785	0.846862	-0.00588818	0.0641435	-0.294582	0.341337	0.204431	0.478713	0.186917	-0.123817	-0.168627	0.0942934	-0.485866	-0.329996	0.0661639	0.0103884
6	6:52752933:C:G	C	G	-0.133527	-0.275613	-1.85935	-0.817276	0.396229	0.274564	-0.168018	-1.50169	0.259987	-0.164353	0.0503909	0.102336	-0.428275	-0.0382911	-0.860734	-0.318679	-1.08788	-1.1798	-0.821203	-0.452781
6	6:53013839:T:C	C	T	0.329832	1.32668	-2.15147	-0.280835	0.378633	-1.25061	-0.718819	-0.0417938	1.0298	0.0510298	-1.12326	-0.327834	-0.970502	0.404031	1.7842	0.110704	-0.306625	-0.966793	0.989129	-0.0825679
6	6:54308615:A:G	G	A	-0.189259	1.32109	0.622257	1.42632	0.956315	-0.261252	-0.354465	0.475262	0.0588561	0.483964	1.11897	-0.672339	-0.283241	1.0347	1.54028	0.809958	-1.66041	-0.936314	0.141283	0.642184
6	6:54354528:G:A	A	G	0.086339	1.40994	-0.636715	-2.46791	0.483786	0.725883	-1.42976	1.37414	0.27885	0.758069	-1.09899	1.26626	-1.17345	-0.335622	1.06294	-0.185151	0.341688	0.531394	-0.736817	0.484421
6	6:55277539:A:G	A	G	1.58067	1.38216	-0.668933	-1.62057	0.45327	0.345301	0.06819	0.727799	0.572261	-0.358028	-0.113505	-0.153596	-1.00405	-0.214051	0.117881	-0.0645628	-0.943422	0.265744	1.43228	-0.624936
6	6:55774230:G:A	A	G	0.639938	1.34993	-0.801354	-0.313328	-0.446425	1.00445	-1.82191	0.922555	0.297351	-0.0728869	-0.487905	0.299363	1.096	-0.00537871	1.0004	-0.847309	-0.513566	-1.7325	1.12442	0.969515
[truncated: 3,549 more rows]
