# Supplementary material for: The first insight into the genetic structure of the population of modern Serbia
Source: Sci Rep. 2021 Jul 7;11:13995. doi: 10.1038/s41598-021-93129-4 (PMC8263702; doi:10.1038/s41598-021-93129-4)
Supplement: Supplementary file 3 — Supplementary Dataset 2. [file 41598_2021_93129_MOESM3_ESM.zip]

Archive with 3 entries (3 files):
- Supplementary file 1.txt
- Supplementary file 2.txt
- Supplementary file 3.txt
