# Supplementary material for: The first insight into the genetic structure of the population of modern Serbia
Source: Sci Rep. 2021 Jul 7;11:13995. doi: 10.1038/s41598-021-93129-4 (PMC8263702; doi:10.1038/s41598-021-93129-4)
Supplement: Supplementary file 3 — Supplementary Dataset 2. [file 41598_2021_93129_MOESM3_ESM.zip › Supplementary file 1.txt]

{
    "class": "Workflow",
    "cwlVersion": "v1.0",
    "id": "m3006_td/srb-exome/gatk-bp-wgs/0",
    "label": "GATK Germline Workflow",
    "$namespaces": {
        "sbg": "https://sevenbridges.com"
    },
    "inputs": [
        {
            "id": "reference_sequence",
            "sbg:fileTypes": "FASTA, FA",
            "type": "File",
            "secondaryFiles": [
                ".fai",
                "^.dict"
            ],
            "sbg:x": -480.3198547363281,
            "sbg:y": 100.58611297607422
        },
        {
            "id": "bwa_reference_archive",
            "sbg:fileTypes": "TAR",
            "type": "File",
            "sbg:x": -480.31182861328125,
            "sbg:y": 222.47128295898438
        },
        {
            "id": "haplotype_map",
            "type": "File?",
            "sbg:x": -482.6017761230469,
            "sbg:y": 718.5470581054688
        },
        {
            "id": "UDPath",
            "type": "File?",
            "sbg:x": -467.59197998046875,
            "sbg:y": -407.5357666015625
        },
        {
            "id": "MeanPath",
            "type": "File?",
            "sbg:x": -469.59197998046875,
            "sbg:y": -283.0984802246094
        },
        {
            "id": "BedPath",
            "sbg:fileTypes": "BED",
            "type": "File",
            "sbg:x": -474.5919494628906,
            "sbg:y": -149.78665161132812
        },
        {
            "id": "dbsnp",
            "sbg:fileTypes": "VCF",
            "type": "File?",
            "sbg:x": -487,
            "sbg:y": 468.0000305175781
        },
        {
            "id": "ref_dict",
            "sbg:fileTypes": "DICT",
            "type": "File",
            "sbg:x": -483.5075988769531,
            "sbg:y": 344.253173828125
        },
        {
            "id": "genotypes",
            "sbg:fileTypes": "VCF, GEL",
            "type": "File?",
            "sbg:x": -483.5610656738281,
            "sbg:y": 837.5877685546875
        },
        {
            "id": "wgs_coverage_interval_list",
            "sbg:fileTypes": "BED",
            "type": "File?",
            "sbg:x": -464.2791442871094,
            "sbg:y": -530.8681030273438
        },
        {
            "id": "read_length",
            "type": "int?",
            "sbg:exposed": true
        },
        {
            "id": "read_length_1",
            "type": "int?",
            "sbg:exposed": true
        },
        {
            "id": "wgs_calling_interval_lists",
            "type": "File",
            "sbg:x": -467.307861328125,
            "sbg:y": -651.8518676757812
        },
        {
            "id": "scatter_count",
            "type": "int?",
            "sbg:exposed": true
        },
        {
            "id": "break_bands_at_multiples_of",
            "type": "int?",
            "sbg:exposed": true
        },
        {
            "id": "interval_padding",
            "type": "int?",
            "sbg:exposed": true
        },
        {
            "id": "wgs_evaluation_interval_list",
            "sbg:fileTypes": "BED, INTERVALS",
            "type": "File?",
            "sbg:x": -465.3508605957031,
            "sbg:y": -782.4122924804688
        },
        {
            "id": "known_indels",
            "sbg:fileTypes": "VCF",
            "type": "File[]?",
            "sbg:x": -482.95928955078125,
            "sbg:y": 597.904541015625
        },
        {
            "id": "threads",
            "type": "int?",
            "sbg:exposed": true
        },
        {
            "id": "compression_level",
            "type": "int?",
            "sbg:exposed": true
        },
        {
            "id": "library_name",
            "type": "string?",
            "sbg:exposed": true
        },
        {
            "id": "platform_unit",
            "type": "string?",
            "sbg:exposed": true
        },
        {
            "id": "platform",
            "type": "string?",
            "sbg:exposed": true
        },
        {
            "id": "input_bams",
            "type": "File[]?",
            "sbg:x": -736.79833984375,
            "sbg:y": 125
        },
        {
            "id": "fastq_list",
            "sbg:fileTypes": "FASTQ, FQ, FASTQ.GZ, FQ.GZ",
            "type": "File[]?",
            "sbg:x": -1137.4859619140625,
            "sbg:y": -142.354736328125
        },
        {
            "id": "sample_name",
            "type": "string?",
            "sbg:exposed": true
        },
        {
            "id": "mem_per_job",
            "type": "int?",
            "sbg:exposed": true
        },
        {
            "id": "memory_per_job",
            "type": "int?",
            "sbg:exposed": true
        },
        {
            "id": "cpu_per_job",
            "type": "int?",
            "sbg:exposed": true
        },
        {
            "id": "memory_per_job_1",
            "type": "int?",
            "sbg:exposed": true
        },
        {
            "id": "vep_cache_file",
            "sbg:fileTypes": "TAR.GZ",
            "type": "File",
            "label": "VEP cache file",
            "sbg:x": 2981.555908203125,
            "sbg:y": -979.87109375
        }
    ],
    "outputs": [
        {
            "id": "vcf_summary_metrics",
            "outputSource": [
                "picard_collectvariantcallingmetrics/summary_metrics"
            ],
            "sbg:fileTypes": "VARIANT_CALLING_SUMMARY_METRICS",
            "type": "File?",
            "sbg:x": 3241.638916015625,
            "sbg:y": -171.48953247070312
        },
        {
            "id": "vcf_detail_metrics",
            "outputSource": [
                "picard_collectvariantcallingmetrics/detail_metrics"
            ],
            "sbg:fileTypes": "VARIANT_CALLING_DETAIL_METRICS",
            "type": "File?",
            "sbg:x": 3243.91650390625,
            "sbg:y": 38.049583435058594
        },
        {
            "id": "raw_vcf",
            "outputSource": [
                "mergevcfs/output"
            ],
            "sbg:fileTypes": "VCF",
            "type": "File?",
            "sbg:x": 3239.76220703125,
            "sbg:y": -453.10589599609375
        },
        {
            "id": "status",
            "outputSource": [
                "gatk_validatevariants/status"
            ],
            "type": "string?",
            "sbg:x": 3241.663330078125,
            "sbg:y": -325.6442565917969
        },
        {
            "id": "validate_cram_report",
            "outputSource": [
                "gatk_validatesamfile/report"
            ],
            "sbg:fileTypes": "VALIDATION_REPORT, TXT",
            "type": "File?",
            "sbg:x": 2264.414306640625,
            "sbg:y": 149.87037658691406
        },
        {
            "id": "quality_yield_metrics",
            "outputSource": [
                "collectqualityyieldmetrics/quality_yield_metrics"
            ],
            "sbg:fileTypes": "TXT",
            "type": "File?",
            "sbg:x": 90.08648681640625,
            "sbg:y": -494.9201965332031
        },
        {
            "id": "read_group_checksum",
            "outputSource": [
                "calculatereadgroupchecksum/out_md5_file"
            ],
            "sbg:fileTypes": "MD5, READ_GROUP.MD5",
            "type": "File?",
            "sbg:x": 1757.7718505859375,
            "sbg:y": -819.4052124023438
        },
        {
            "id": "checkfingerprint_detailed_metrics",
            "outputSource": [
                "picard_checkfingerprint/fingerprinting_detailed_metrics"
            ],
            "sbg:fileTypes": "fingerprinting_detailed_metrics",
            "type": "File?",
            "sbg:x": 1765.9405517578125,
            "sbg:y": 661.445556640625
        },
        {
            "id": "checkfingerprint_summary_metrics",
            "outputSource": [
                "picard_checkfingerprint/fingerprinting_summary_metrics"
            ],
            "sbg:fileTypes": "fingerprinting_detail_metrics",
            "type": "File?",
            "sbg:x": 1764.2672119140625,
            "sbg:y": 536.7227783203125
        },
        {
            "id": "wgs_metrics",
            "outputSource": [
                "picard_collectwgsmetrics/wgs_metrics"
            ],
            "sbg:fileTypes": "TXT",
            "type": "File?",
            "sbg:x": 1762.10888671875,
            "sbg:y": -578.227783203125
        },
        {
            "id": "raw_wgs_metrics",
            "outputSource": [
                "picard_collectrawwgsmetrics/metrics_file"
            ],
            "sbg:fileTypes": "TXT",
            "type": "File?",
            "sbg:x": 1754.1787109375,
            "sbg:y": -699.227783203125
        },
        {
            "id": "gather_bqrs_reports",
            "outputSource": [
                "gatherbqsrreports/out_gathered_reports"
            ],
            "sbg:fileTypes": "GRP",
            "type": "File?",
            "sbg:x": 991.2177734375,
            "sbg:y": -233.38612365722656
        },
        {
            "id": "out_cram",
            "outputSource": [
                "converttocram/out_cram"
            ],
            "sbg:fileTypes": "CRAM",
            "type": "File?",
            "sbg:x": 1764.5531005859375,
            "sbg:y": 796.7863159179688
        },
        {
            "id": "out_cram_md5",
            "outputSource": [
                "converttocram/out_cram_md5"
            ],
            "sbg:fileTypes": "MD5",
            "type": "File?",
            "sbg:x": 1764.3861083984375,
            "sbg:y": 922.564453125
        },
        {
            "id": "fingerprinting_summary_metrics",
            "outputSource": [
                "crosscheckfingerprints/fingerprinting_summary_metrics"
            ],
            "sbg:fileTypes": "fingerprinting_detail_metrics",
            "type": "File?",
            "sbg:x": 882.7824096679688,
            "sbg:y": 271.8067321777344
        },
        {
            "id": "output_metrics",
            "outputSource": [
                "picard_markduplicates/output_metrics"
            ],
            "sbg:fileTypes": "METRICS",
            "type": "File?",
            "sbg:x": 272.3836669921875,
            "sbg:y": 268.7222595214844
        },
        {
            "id": "out_alignments",
            "outputSource": [
                "picard_gatherbamfiles/out_alignments"
            ],
            "sbg:fileTypes": "BAM",
            "type": "File?",
            "sbg:x": 1757.406494140625,
            "sbg:y": 410.3466491699219
        },
        {
            "id": "multiple_metrics",
            "outputSource": [
                "CollectUnsortedReadgroupBamQualityMetrics/multiple_metrics"
            ],
            "sbg:fileTypes": "TXT",
            "type": "File[]",
            "sbg:x": 477.8017272949219,
            "sbg:y": -507.1583557128906
        },
        {
            "id": "selfSM",
            "outputSource": [
                "checkcontamination/selfSM"
            ],
            "sbg:fileTypes": "SELFSM",
            "type": "File?",
            "sbg:x": 733.8341064453125,
            "sbg:y": -423.23773193359375
        },
        {
            "id": "contamination",
            "outputSource": [
                "checkcontamination/contamination"
            ],
            "type": "float?",
            "sbg:x": 733.4949951171875,
            "sbg:y": -237.554443359375
        },
        {
            "id": "multiple_metrics_1",
            "outputSource": [
                "picard_collectmultiplemetrics_1/multiple_metrics"
            ],
            "sbg:fileTypes": "TXT",
            "type": "File[]",
            "sbg:x": 1761.8411865234375,
            "sbg:y": -469.68243408203125
        },
        {
            "id": "multiple_metrics_2",
            "outputSource": [
                "picard_collectmultiplemetrics/multiple_metrics"
            ],
            "sbg:fileTypes": "TXT",
            "type": "File[]",
            "sbg:x": 1755.0494384765625,
            "sbg:y": 284.7722473144531
        },
        {
            "id": "filtered_vcf",
            "outputSource": [
                "mergevcfs_1/output"
            ],
            "sbg:fileTypes": "VCF",
            "type": "File?",
            "sbg:x": 3239.4248046875,
            "sbg:y": -703.7896728515625
        },
        {
            "id": "vep_output_file",
            "outputSource": [
                "variant_effect_predictor_90_5_cwl1_0/vep_output_file"
            ],
            "sbg:fileTypes": "VCF, TXT, JSON, TAB",
            "type": "File?",
            "sbg:x": 3652.6181640625,
            "sbg:y": -943.2677001953125
        },
        {
            "id": "vep_warning_file",
            "outputSource": [
                "variant_effect_predictor_90_5_cwl1_0/warning_file"
            ],
            "sbg:fileTypes": "TXT",
            "type": "File?",
            "label": "VEP warning file",
            "sbg:x": 3565.17626953125,
            "sbg:y": -1085.6102294921875
        },
        {
            "id": "GVCF",
            "outputSource": [
                "mergevcfs_GVCFs/output"
            ],
            "sbg:fileTypes": "VCF",
            "type": "File?",
            "sbg:x": 2644.934326171875,
            "sbg:y": -134.69708251953125
        }
    ],
    "steps": [
        {
            "id": "collectqualityyieldmetrics",
            "in": [
                {
                    "id": "input_bam",
                    "source": "sbg_flattenlists/output_list"
                },
                {
                    "id": "use_original_qualities",
                    "default": "true"
                }
            ],
            "out": [
                {
                    "id": "quality_yield_metrics"
                }
            ],
            "run": {
                "class": "CommandLineTool",
                "cwlVersion": "v1.0",
                "$namespaces": {
                    "sbg": "https://sevenbridges.com"
                },
                "id": "ana_d/gatk-genomes-in-the-cloud-2-3-2-1510681135-dev/picard-collectqualityyieldmetrics/2",
                "baseCommand": [
                    "java"
                ],
                "inputs": [
                    {
                        "sbg:altPrefix": "I=",
                        "sbg:category": "File inputs",
                        "id": "input_bam",
                        "type": "File",
                        "inputBinding": {
                            "prefix": "INPUT=",
                            "separate": false,
                            "shellQuote": false,
                            "position": 5
                        },
                        "label": "Input BAM",
                        "doc": "Input SAM or BAM file. This input is required and it has to be coordinate sorted.",
                        "sbg:fileTypes": "SAM, BAM"
                    },
                    {
                        "sbg:altPrefix": "AS=",
                        "sbg:toolDefaultValue": "true",
                        "sbg:category": "Optional Tool Arguments",
                        "id": "assume_sorted",
                        "type": [
                            "null",
                            {
                                "type": "enum",
                                "symbols": [
                                    "true",
                                    "false"
                                ],
                                "name": "assume_sorted"
                            }
                        ],
                        "inputBinding": {
                            "prefix": "ASSUME_SORTED=",
                            "separate": false,
                            "shellQuote": false,
                            "position": 7
                        },
                        "label": "Assume sorted",
                        "doc": "If this parameter is set to true, the sort order in the header file will be ignored. Default value: true. This option can be set to 'null' to clear the default value. Possible values: {true, false}."
                    },
                    {
                        "sbg:category": "Optional Tool Arguments",
                        "sbg:toolDefaultValue": "false",
                        "id": "include_secondary_alignments",
                        "type": [
                            "null",
                            {
                                "type": "enum",
                                "symbols": [
                                    "true",
                                    "false"
                                ],
                                "name": "include_secondary_alignments"
                            }
                        ],
                        "inputBinding": {
                            "prefix": "INCLUDE_SECONDARY_ALIGNMENTS=",
                            "separate": false,
                            "shellQuote": false,
                            "position": 8
                        },
                        "label": "Include secondary alignments",
                        "doc": "If true, include bases from secondary alignments in metrics. Setting to true may cause double-counting of bases if there are secondary alignments in the input file. Default value: false. Possible values: {true, false}"
                    },
                    {
                        "sbg:category": "Optional Tool Arguments",
                        "sbg:toolDefaultValue": "false",
                        "id": "include_supplemental_alignments",
                        "type": [
                            "null",
                            {
                                "type": "enum",
                                "symbols": [
                                    "true",
                                    "false"
                                ],
                                "name": "include_supplemental_alignments"
                            }
                        ],
                        "inputBinding": {
                            "prefix": "INCLUDE_SUPPLEMENTAL_ALIGNMENTS=",
                            "separate": false,
                            "shellQuote": false,
                            "position": 9
                        },
                        "label": "Include supplemental alignments",
                        "doc": "If true, include bases from supplemental alignments in metrics. Setting to true may cause double-counting of bases if there are supplemental alignments in the input file. Default value: false. Possible values: {true, false}"
                    },
                    {
                        "sbg:category": "Optional Tool Arguments",
                        "sbg:toolDefaultValue": "0",
                        "id": "stop_after",
                        "type": "int?",
                        "inputBinding": {
                            "prefix": "STOP_AFTER=",
                            "separate": false,
                            "shellQuote": false,
                            "position": 10
                        },
                        "label": "Stop after",
                        "doc": "Stop after processing N reads, mainly for debugging."
                    },
                    {
                        "sbg:altPrefix": "OQ=",
                        "sbg:category": "Optional Tool Arguments",
                        "sbg:toolDefaultValue": "true",
                        "id": "use_original_qualities",
                        "type": [
                            "null",
                            {
                                "type": "enum",
                                "symbols": [
                                    "true",
                                    "false"
                                ],
                                "name": "use_original_qualities"
                            }
                        ],
                        "inputBinding": {
                            "prefix": "USE_ORIGINAL_QUALITIES=",
                            "separate": false,
                            "shellQuote": false,
                            "position": 11
                        },
                        "label": "Use original qualities",
                        "doc": "If available in the OQ tag, use the original quality scores as inputs instead of the quality scores in the QUAL field. Default value: true. Possible values: {true, false}"
                    },
                    {
                        "sbg:toolDefaultValue": "500000",
                        "sbg:category": "Optional Common Arguments",
                        "id": "max_records_in_ram",
                        "type": "int?",
                        "inputBinding": {
                            "prefix": "MAX_RECORDS_IN_RAM=",
                            "separate": false,
                            "shellQuote": false,
                            "position": 16
                        },
                        "label": "Max records in RAM",
                        "doc": "When writing files that need to be sorted, this will specify the number of records stored in RAM before spilling to disk. Increasing this number reduces the number of file handles needed to sort the file, and increases the amount of RAM needed. Default value: 500000. This option can be set to 'null' to clear the default value."
                    },
                    {
                        "sbg:altPrefix": "R=",
                        "sbg:category": "File inputs",
                        "id": "reference_sequence",
                        "type": "File?",
                        "inputBinding": {
                            "prefix": "REFERENCE_SEQUENCE=",
                            "separate": false,
                            "shellQuote": false,
                            "position": 18
                        },
                        "label": "Reference sequence",
                        "doc": "Reference sequence file. Default value: null.",
                        "sbg:fileTypes": "FASTA, FA",
                        "secondaryFiles": [
                            "^.dict"
                        ]
                    },
                    {
                        "sbg:toolDefaultValue": "SILENT",
                        "sbg:category": "Optional Common Arguments",
                        "id": "validation_stringency",
                        "type": [
                            "null",
                            {
                                "type": "enum",
                                "symbols": [
                                    "STRICT",
                                    "LENIENT",
                                    "SILENT"
                                ],
                                "name": "validation_stringency"
                            }
                        ],
                        "inputBinding": {
                            "prefix": "VALIDATION_STRINGENCY=",
                            "separate": false,
                            "shellQuote": false,
                            "position": 19,
                            "valueFrom": "${\n    if (self == 0) {\n        self = null;\n        inputs.validation_stringency = null\n    };\n\n\n    if (inputs.validation_stringency) {\n        return inputs.validation_stringency\n    } else {\n        return \"SILENT\"\n    }\n}"
                        },
                        "label": "Validation stringency",
                        "doc": "Validation stringency for all SAM files read by this program. Setting stringency to SILENT can improve performance when processing a BAM file in which variable-length data (read, qualities, tags) do not otherwise need to be decoded. Default value: STRICT. This option can be set to 'null' to clear the default value. Possible values: {STRICT, LENIENT, SILENT}."
                    },
                    {
                        "sbg:category": "Optional Common Arguments",
                        "sbg:toolDefaultValue": "2048",
                        "id": "memory_per_job",
                        "type": "int?",
                        "label": "Memory per job",
                        "doc": "Amount of RAM memory to be used per job. Defaults to 2048MB for single threaded jobs."
                    }
                ],
                "outputs": [
                    {
                        "id": "quality_yield_metrics",
                        "doc": "A set of metrics used to describe the general quality of a BAM file.",
                        "label": "Quality yield metrics",
                        "type": "File?",
                        "outputBinding": {
                            "glob": "*quality_yield_metrics.txt",
                            "outputEval": "$(inheritMetadata(self, inputs.input_bam))"
                        },
                        "sbg:fileTypes": "TXT"
                    }
                ],
                "doc": "[Picard CollectQualityYieldMetrics](https://software.broadinstitute.org/gatk/documentation/tooldocs/current/picard_analysis_CollectQualityYieldMetrics.php) collects metrics about reads that pass quality thresholds and Illumina-specific filters. This tool evaluates the overall quality of reads within a bam file containing one read group. The output indicates the total numbers of bases within a read group that pass a minimum base quality score threshold and (in the case of Illumina data) pass Illumina quality filters as described in the [GATK Dictionary entry](https://www.broadinstitute.org/gatk/guide/article?id=6329).\n\n###**Input**  \n\n* Required: BAM/SAM file\n* Optional: Reference FASTA file\n\n###**Output**\n\n* _.quality_yield_metrics.txt_ file containing metrics about reads that pass quality thresholds and Illumina-specific filters \n\n###**Common Use Cases**\n\n    // java -jar picard.jar CollectQualityYieldMetrics \\\n           I=input.bam \\\n           O=quality_yield_metrics.txt \\\n\n###**Changes Introduced by Seven Bridges**\n\nThe list of arguments that are excluded due to poor applicability in the cloud context or for other reasons:\n\n```\n       --help\n       --stdhelp\n       --version\n```\n\n###**Common Issues and Important Notes**\n\nInput BAM or SAM file needs to be coordinate sorted in order to be processed and if this is not the case the tool will fail. If the tool returns an error message in the following form:\n\n```\n        ...\n        Requesting earlier reference sequence: <n1> < <n2>...\n        ...\n\n```\nit means that the input file is not sorted. To resolve this issue, Picard SortSam tool can be used to produce a sorted BAM/SAM file.\n\nAnother issue that may pop up is the lack of reference dictionary file in the project where the task is being executed. **This applies only to those cases wherein reference sequence is provided as an input**. The platform automatically recognizes (because the tool wrapper is designed so) that the reference sequence dictionary should go together with the reference input and will attempt to use it in the analysis. However, if the corresponding _.dict_ file is not present, the analysis will fail, the reason being that the reference FASTA file cannot be used solely.",
                "label": "Picard CollectQualityYieldMetrics",
                "arguments": [
                    {
                        "prefix": "",
                        "shellQuote": false,
                        "position": 0,
                        "valueFrom": "${\n    if (inputs.memory_per_job) {\n        return '-Xmx'.concat(inputs.memory_per_job, 'M')\n    }\n    return '-Xmx2000M'\n}"
                    },
                    {
                        "prefix": "",
                        "shellQuote": false,
                        "position": 1,
                        "valueFrom": "-jar"
                    },
                    {
                        "prefix": "",
                        "shellQuote": false,
                        "position": 2,
                        "valueFrom": "/usr/gitc/picard.jar"
                    },
                    {
                        "prefix": "",
                        "shellQuote": false,
                        "position": 3,
                        "valueFrom": "CollectQualityYieldMetrics"
                    },
                    {
                        "prefix": "OUTPUT=",
                        "separate": false,
                        "shellQuote": false,
                        "position": 4,
                        "valueFrom": "${\n    if (inputs.input_bam) {\n        filename = [].concat(inputs.input_bam)[0].path\n\n        return filename.split('.').slice(0, -1).concat(\"quality_yield_metrics.txt\").join(\".\").replace(/^.*[\\\\\\/]/, '')\n    }\n}"
                    }
                ],
                "requirements": [
                    {
                        "class": "ShellCommandRequirement"
                    },
                    {
                        "class": "ResourceRequirement",
                        "ramMin": "${\n    if (inputs.memory_per_job) {\n        return inputs.memory_per_job\n    }\n    return 2000\n}",
                        "coresMin": 1
                    },
                    {
                        "class": "DockerRequirement",
                        "dockerPull": "images.sbgenomics.com/ana_d/genomes-in-the-cloud:2.3.2-1510681135"
                    },
                    {
                        "class": "InlineJavascriptRequirement",
                        "expressionLib": [
                            "\nvar setMetadata = function(file, metadata) {\n    if (!('metadata' in file))\n        file['metadata'] = metadata;\n    else {\n        for (var key in metadata) {\n            file['metadata'][key] = metadata[key];\n        }\n    }\n    return file\n};\n\nvar inheritMetadata = function(o1, o2) {\n    var commonMetadata = {};\n    if (!Array.isArray(o2)) {\n        o2 = [o2]\n    }\n    for (var i = 0; i < o2.length; i++) {\n        var example = o2[i]['metadata'];\n        for (var key in example) {\n            if (i == 0)\n                commonMetadata[key] = example[key];\n            else {\n                if (!(commonMetadata[key] == example[key])) {\n                    delete commonMetadata[key]\n                }\n            }\n        }\n    }\n    if (!Array.isArray(o1)) {\n        o1 = setMetadata(o1, commonMetadata)\n    } else {\n        for (var i = 0; i < o1.length; i++) {\n            o1[i] = setMetadata(o1[i], commonMetadata)\n        }\n    }\n    return o1;\n};"
                        ]
                    }
                ],
                "sbg:projectName": "GATK genomes-in-the-cloud:2.3.2-1510681135 DEV",
                "sbg:revisionsInfo": [
                    {
                        "sbg:revision": 0,
                        "sbg:modifiedBy": "ana_d",
                        "sbg:modifiedOn": 1552918686,
                        "sbg:revisionNotes": null
                    },
                    {
                        "sbg:revision": 1,
                        "sbg:modifiedBy": "ana_d",
                        "sbg:modifiedOn": 1552918726,
                        "sbg:revisionNotes": "Copy od revision 8 from Vlada's project."
                    },
                    {
                        "sbg:revision": 2,
                        "sbg:modifiedBy": "ana_d",
                        "sbg:modifiedOn": 1552939491,
                        "sbg:revisionNotes": "Description update"
                    }
                ],
                "sbg:image_url": null,
                "sbg:toolkit": "Picard",
                "sbg:toolkitVersion": "2.15.0-SNAPSHOT",
                "sbg:toolAuthor": "Broad Institute",
                "sbg:license": "MIT License, Apache 2.0 Licence",
                "sbg:categories": [
                    "Quality Control",
                    "SAM/BAM Processing"
                ],
                "sbg:links": [
                    {
                        "label": "Homepage",
                        "id": "http://broadinstitute.github.io/picard/"
                    },
                    {
                        "label": "Source Code",
                        "id": "https://github.com/broadinstitute/picard/releases/tag/2.3.1"
                    },
                    {
                        "label": "Wiki",
                        "id": "http://broadinstitute.github.io/picard/"
                    },
                    {
                        "label": "Download",
                        "id": "https://github.com/broadinstitute/picard/zipball/master"
                    },
                    {
                        "label": "Publication",
                        "id": "http://broadinstitute.github.io/picard/"
                    }
                ],
                "sbg:appVersion": [
                    "v1.0"
                ],
                "sbg:id": "ana_d/gatk-genomes-in-the-cloud-2-3-2-1510681135-dev/picard-collectqualityyieldmetrics/2",
                "sbg:revision": 2,
                "sbg:revisionNotes": "Description update",
                "sbg:modifiedOn": 1552939491,
                "sbg:modifiedBy": "ana_d",
                "sbg:createdOn": 1552918686,
                "sbg:createdBy": "ana_d",
                "sbg:project": "ana_d/gatk-genomes-in-the-cloud-2-3-2-1510681135-dev",
                "sbg:sbgMaintained": false,
                "sbg:validationErrors": [],
                "sbg:contributors": [
                    "ana_d"
                ],
                "sbg:latestRevision": 2,
                "sbg:publisher": "sbg",
                "sbg:content_hash": "ac444d1f52aaf263dda9260693abaca3557791bc60511c02008f1582eee4b7265"
            },
            "label": "CollectQualityYieldMetrics",
            "scatter": [
                "input_bam"
            ],
            "scatterMethod": "dotproduct",
            "sbg:x": -203.13525390625,
            "sbg:y": -296.212890625
        },
        {
            "id": "samtofastqandbwamemandmba",
            "in": [
                {
                    "id": "input_bam",
                    "source": "sbg_flattenlists/output_list"
                },
                {
                    "id": "bwa_reference_archive",
                    "source": "bwa_reference_archive"
                },
                {
                    "id": "reference_sequence",
                    "source": "reference_sequence"
                },
                {
                    "id": "compression_level",
                    "source": "compression_level"
                },
                {
                    "id": "threads",
                    "default": 16,
                    "source": "threads"
                }
            ],
            "out": [
                {
                    "id": "aligned_reads"
                },
                {
                    "id": "aligned_reads_size"
                }
            ],
            "run": {
                "class": "CommandLineTool",
                "cwlVersion": "v1.0",
                "$namespaces": {
                    "sbg": "https://sevenbridges.com"
                },
                "id": "ana_d/gatk-genomes-in-the-cloud-2-3-2-1510681135-dev/samtofastqandbwamemandmba/47",
                "baseCommand": [],
                "inputs": [
                    {
                        "sbg:altPrefix": "I=",
                        "sbg:category": "Input files",
                        "id": "input_bam",
                        "type": "File?",
                        "label": "Input BAM",
                        "doc": "Input SAM/BAM file to extract reads from. Required.",
                        "sbg:fileTypes": "BAM, SAM, CRAM"
                    },
                    {
                        "sbg:category": "Input files",
                        "id": "bwa_reference_archive",
                        "type": "File",
                        "label": "BWA reference archive",
                        "sbg:fileTypes": "TAR"
                    },
                    {
                        "sbg:category": "Input files",
                        "sbg:altPrefix": "R=",
                        "id": "reference_sequence",
                        "type": "File",
                        "label": "Reference sequence",
                        "doc": "Reference sequence file.",
                        "sbg:fileTypes": "FASTA, FA",
                        "secondaryFiles": [
                            ".fai",
                            "^.dict"
                        ]
                    },
                    {
                        "sbg:category": "Optional Arguments",
                        "sbg:toolDefaultValue": "5",
                        "id": "compression_level",
                        "type": "int?",
                        "label": "Compression level",
                        "doc": "Compression level for output BAM file.\nDefault value: 5. This option can be set to 'null' to clear the default value."
                    },
                    {
                        "sbg:category": "Optional Arguments",
                        "sbg:toolDefaultValue": "3000",
                        "id": "memory_per_job",
                        "type": "int?",
                        "label": "Memory per job",
                        "doc": "This input allows a user to set the desired memory requirement when running a tool or adding it to a workflow. This value also gets propagated to the -Xmx parameter for each java command. The value of the input should be specified in megabytes. Default value is 3000 MiB."
                    },
                    {
                        "sbg:toolDefaultValue": "500000",
                        "sbg:category": "Optional Common Arguments",
                        "id": "max_records_in_ram",
                        "type": "int?",
                        "label": "Max records in RAM",
                        "doc": "When writing files that need to be sorted, this will specify the number of records stored in RAM before spilling to disk. Increasing this number reduces the number of file handles needed to sort the file, and increases the amount of RAM needed. Default value: 500000. This option can be set to 'null' to clear the default value."
                    },
                    {
                        "sbg:category": "Optional Arguments",
                        "sbg:toolDefaultValue": "1",
                        "id": "cpu_per_job",
                        "type": "int?",
                        "label": "CPUs per job",
                        "doc": "Number of CPUs used per one job."
                    },
                    {
                        "sbg:altPrefix": "-t",
                        "sbg:category": "Optional Arguments",
                        "sbg:toolDefaultValue": "16",
                        "id": "threads",
                        "type": "int?",
                        "label": "Threads",
                        "doc": "Number of threads"
                    },
                    {
                        "sbg:category": "Optional Arguments",
                        "id": "output_prefix",
                        "type": "string?",
                        "label": "Output prefix",
                        "doc": "Prefix for the output BAM file"
                    },
                    {
                        "sbg:category": "Optional Arguments",
                        "id": "read_group_header",
                        "type": "string?",
                        "label": "Read group header"
                    },
                    {
                        "sbg:category": "Optional Arguments",
                        "id": "rg_id",
                        "type": "string?",
                        "label": "Read group ID"
                    },
                    {
                        "sbg:altPrefix": "Optional Arguments",
                        "id": "rg_data_submitting_center",
                        "type": "string?",
                        "label": "Data submitting center"
                    },
                    {
                        "sbg:category": "Optional Arguments",
                        "id": "rg_library_id",
                        "type": "string?",
                        "label": "Library ID"
                    },
                    {
                        "sbg:category": "Optional Arguments",
                        "id": "rg_median_fragment_length",
                        "type": "string?",
                        "label": "Read group median fragment length"
                    },
                    {
                        "sbg:category": "Optional Arguments",
                        "id": "rg_platform",
                        "type": "string?",
                        "label": "Platform"
                    },
                    {
                        "sbg:category": "Optional Arguments",
                        "id": "rg_platform_unit_id",
                        "type": "string?",
                        "label": "Platform unit ID"
                    },
                    {
                        "sbg:category": "Optional Arguments",
                        "id": "rg_sample_id",
                        "type": "string?",
                        "label": "Sample ID"
                    }
                ],
                "outputs": [
                    {
                        "id": "aligned_reads",
                        "label": "Aligned reads",
                        "type": "File?",
                        "outputBinding": {
                            "glob": "*.unsorted.bam"
                        },
                        "secondaryFiles": [
                            ".bai"
                        ],
                        "sbg:fileTypes": "BAM"
                    },
                    {
                        "id": "aligned_reads_size",
                        "doc": "Size of the output BAM file in gigabytes.",
                        "label": "Aligned reads size",
                        "type": "float?",
                        "outputBinding": {
                            "glob": "*.bam",
                            "outputEval": "${\n    return parseFloat(self[0].size)/1024/1024/1024\n}"
                        }
                    }
                ],
                "doc": "SamToFastqAndBwaMemAndMba is a tool which consists of multiple piped commands, recommended by Broad Institute for aligning the paired reads from unmapped BAM file (see [GATK Germline Best Practice GitHub page](https://github.com/gatk-workflows/broad-prod-wgs-germline-snps-indels/blob/master/PairedEndSingleSampleWf.wdl)).\n\n###Common Use Cases\n\nThe tool consists of three major steps:\n\n**Step 1**: [Picard SamToFastq](https://broadinstitute.github.io/picard/command-line-overview.html#SamToFastq) – takes read identifiers, read sequences, and base quality scores to write a Sanger FASTQ format file.\n\n    // Picard SamToFastq command from GATK Best Practice pipeline\n    java -Xms5000m -jar /usr/gitc/picard.jar \\\n         SamToFastq \\\n         INPUT=${input_bam} \\\n         FASTQ=/dev/stdout \\\n         INTERLEAVE=true \\\n         NON_PF=true | \\\n\nThis produces a FASTQ file in which all extant metadata, i.e. read group information, alignment information, flags and tags are purged. What remains are the read query names prefaced with the @ symbol, read sequences and read base quality scores.\n\nAssuming paired reads BAM file, SamToFastq's INTERLEAVE is set to true. During the conversion to FASTQ format, the query name of reads in a pair are marked with /1 or /2 and paired reads are retained in the same FASTQ file. Subsequently, BWA aligner accepts interleaved FASTQ files given the -p option.\n\n**Step 2**: [BWA-MEM](http://bio-bwa.sourceforge.net/bwa.shtml) – takes FASTQ file from the previous step and aligns the reads to the reference sequence.\n\n\t// BWA-MEM command from GATK Best Practice pipeline\n\t/usr/gitc/bwa mem -K 100000000 -p -v 3 -t 16 -Y /dev/stdin - 2> >(tee bwa.stderr.log >&2) | \\\n\nIn this workflow, alignment is the most compute intensive and will take the longest time. GATK's variant discovery workflow recommends Burrows-Wheeler Aligner's maximal exact matches (BWA-MEM) algorithm ([Li 2013 reference](http://arxiv.org/abs/1303.3997); [Li 2014 benchmarks](http://bioinformatics.oxfordjournals.org/content/30/20/2843.long); [homepage](http://bio-bwa.sourceforge.net/); [manual](http://bio-bwa.sourceforge.net/bwa.shtml)). BWA-MEM is suitable for aligning high-quality long reads ranging from 70 bp to 1 Mbp against a large reference genome such as the human genome.\n\nIn the command listed above, BWA-MEM takes paired reads from standard input (`/dev/stdin`) and writes aligned reads to standard output (`-`) while stadard error log is written to `bwa.stderr.log` file (this step was omitted on SBG platform due to redirecting limitations when using piping within the tool; see _Changes Introduced by Seven Bridges_ for more information).\n\nBWA alignment requires an indexed reference genome file. Indexing is specific to algorithms. To index the human genome for this specific version of BWA, BWA index 0.7.15-r1140 app is used provided the reference genome file on its input, e.g. human_g1k_v37_decoy.fasta. This produces a tarbundle containing five index files with the extensions `amb`, `ann`, `bwt`, `pac` and `sa`. The tarbundle is then used as an input for SamToFastqAndBwaMemAndMba app.\n\n**Step 3**: [Picard MergeBamAlignment](https://broadinstitute.github.io/picard/command-line-overview.html#MergeBamAlignment) – Merge alignment data from a SAM or BAM with data in an unmapped BAM file. \n\n\t// Picard MergeBamAlignment command from GATK Best Practice pipeline\n\tjava -Dsamjdk.compression_level=${compression_level} -Xms3000m -jar /usr/gitc/picard.jar \\\n         MergeBamAlignment \\\n         VALIDATION_STRINGENCY=SILENT \\\n         EXPECTED_ORIENTATIONS=FR \\\n         ATTRIBUTES_TO_RETAIN=X0 \\\n         ATTRIBUTES_TO_REMOVE=NM \\\n         ATTRIBUTES_TO_REMOVE=MD \\\n         ALIGNED_BAM=/dev/stdin \\\n         UNMAPPED_BAM=${input_bam} \\\n         OUTPUT=${output_bam_basename}.bam \\\n         REFERENCE_SEQUENCE=${ref_fasta} \\\n         PAIRED_RUN=true \\\n         SORT_ORDER=\"unsorted\" \\\n         IS_BISULFITE_SEQUENCE=false \\\n         ALIGNED_READS_ONLY=false \\\n         CLIP_ADAPTERS=false \\\n         MAX_RECORDS_IN_RAM=2000000 \\\n         ADD_MATE_CIGAR=true \\\n         MAX_INSERTIONS_OR_DELETIONS=-1 \\\n         PRIMARY_ALIGNMENT_STRATEGY=MostDistant \\\n         PROGRAM_RECORD_ID=\"bwamem\" \\\n         PROGRAM_GROUP_VERSION=\"${bwa_version}\" \\\n         PROGRAM_GROUP_COMMAND_LINE=\"${bwa_commandline}\" \\\n         PROGRAM_GROUP_NAME=\"bwamem\" \\\n         UNMAPPED_READ_STRATEGY=COPY_TO_TAG \\\n         ALIGNER_PROPER_PAIR_FLAGS=true \\\n         UNMAP_CONTAMINANT_READS=true \\\n         ADD_PG_TAG_TO_READS=false\n\nThe tool merges defined information from the unmapped BAM (uBAM, step 1) with that of the aligned BAM (step 3) to conserve read data, e.g. original read information and base quality scores. The tool also generates additional meta information based on the information generated by the aligner, which may alter aligner-generated designations, e.g. mate information and secondary alignment flags. The tool then makes adjustments so that all meta information is congruent, e.g. read and mate strand information based on proper mate designations. Here we only provide a general information related to MergeBamAlignment. For learning more about using the tool in scenarios like this, visit the following page on Broad's User Guide space – [(How to) Map and clean up short read sequence data efficiently](https://software.broadinstitute.org/gatk/documentation/article.php?id=6483#step3).\n\n\n###Changes Introduced by Seven Bridges\n\nWe refer here to changes as the ones introduced in regard to the exact command line provided within the Broad WGS Germline workflow.\nThe following line is excluded due to the redirecting difficulties related to intermediate pipe steps: \n\n```\n2> >(tee bwa.stderr.log >&2)\n```\n\nSubsequently, printing out the filtered content of the previous log file was also omitted:\n\n```\ngrep -m1 \"read .* ALT contigs\" ${output_bam_basename}.bwa.stderr.log | \\\ngrep -v \"read 0 ALT contigs\"\n\n```\n\nAdditionally, instead of specifying `-Xms` argument for Java commands, `-Xmx` is used to define the maximum amount of memory allowed per job.\n\n###**Common Issues and Important Notes**\n\n**Maybe to mention something about the index tarbundle and ALT file**",
                "label": "SamToFastqAndBwaMemAndMba",
                "arguments": [
                    {
                        "prefix": "",
                        "shellQuote": false,
                        "position": 1,
                        "valueFrom": "if [ -s *.fasta ]; then"
                    },
                    {
                        "prefix": "",
                        "shellQuote": false,
                        "position": 2,
                        "valueFrom": "${\n    if (inputs.input_bam) {\n        \n        var memory_per_job = inputs.memory_per_job?inputs.memory_per_job:3000;\n        var bam_path = inputs.input_bam?inputs.input_bam.path:null;\n        var threads = inputs.threads?inputs.threads:16;\n        var ref_basename = inputs.reference_sequence.basename;\n        var compression_level = inputs.compression_level?inputs.compression_level:2;\n        var output = inputs.output_prefix?inputs.output_prefix+'.aligned.unsorted.bam':inputs.input_bam?inputs.input_bam.nameroot+'.aligned.unsorted.bam':null;\n        var ref_path = inputs.reference_sequence.path;\n        var max_records_in_ram = inputs.max_records_in_ram?inputs.max_records_in_ram:2000000;\n        \n\n        var cmd = 'java -Xmx'+memory_per_job+'M -jar /usr/gitc/picard.jar SamToFastq NON_PF=true FASTQ=/dev/stdout INTERLEAVE=true INPUT='+bam_path+' | /usr/gitc/bwa mem -K 100000000 -v 3 -t '+threads+' -Y -p '+ref_basename+' /dev/stdin - | java -Dsamjdk.compression_level='+compression_level+' -Xmx'+memory_per_job+'M -jar /usr/gitc/picard.jar MergeBamAlignment MAX_INSERTIONS_OR_DELETIONS=-1 OUTPUT='+output+' PRIMARY_ALIGNMENT_STRATEGY=MostDistant IS_BISULFITE_SEQUENCE=false PROGRAM_GROUP_COMMAND_LINE=\"/usr/gitc/bwa mem -K 100000000 -v 3 -t '+threads+' -Y -p '+ref_path+'\" PROGRAM_GROUP_NAME=\"bwamem\" UNMAPPED_READ_STRATEGY=COPY_TO_TAG UNMAP_CONTAMINANT_READS=true PAIRED_RUN=true ADD_PG_TAG_TO_READS=false EXPECTED_ORIENTATIONS=FR ADD_MATE_CIGAR=true ATTRIBUTES_TO_REMOVE=MD ATTRIBUTES_TO_REMOVE=NM ALIGNED_READS_ONLY=false PROGRAM_GROUP_VERSION=\"0.7.15-r1140\" ALIGNED_BAM=/dev/stdin UNMAPPED_BAM='+bam_path+' SORT_ORDER=\"unsorted\" ALIGNER_PROPER_PAIR_FLAGS=true VALIDATION_STRINGENCY=SILENT PROGRAM_RECORD_ID=\"bwamem\" ATTRIBUTES_TO_RETAIN=X0 CLIP_ADAPTERS=false MAX_RECORDS_IN_RAM='+max_records_in_ram+' REFERENCE_SEQUENCE='+ref_path+' ;';\n        \n        return cmd\n    }\n}"
                    },
                    {
                        "prefix": "",
                        "shellQuote": false,
                        "position": 7,
                        "valueFrom": "else exit 1 ; fi "
                    },
                    {
                        "prefix": "",
                        "shellQuote": false,
                        "position": 0,
                        "valueFrom": "tar -xf $(inputs.bwa_reference_archive.path) &&"
                    }
                ],
                "requirements": [
                    {
                        "class": "ShellCommandRequirement"
                    },
                    {
                        "class": "ResourceRequirement",
                        "ramMin": "${\n    if (inputs.memory_per_job) {\n        return inputs.memory_per_job\n    }\n    else {\n        return 3000\n    }\n}",
                        "coresMin": "${\n    if (inputs.cpu_per_job) {\n        return inputs.cpu_per_job\n    }\n    return 1\n}"
                    },
                    {
                        "class": "DockerRequirement",
                        "dockerPull": "images.sbgenomics.com/ana_d/genomes-in-the-cloud:2.3.2-1510681135"
                    },
                    {
                        "class": "InitialWorkDirRequirement",
                        "listing": [
                            "$(inputs.reference_sequence)",
                            "$(inputs.input_fastq)",
                            "$(inputs.input_bam)"
                        ]
                    },
                    {
                        "class": "InlineJavascriptRequirement"
                    }
                ],
                "sbg:projectName": "GATK genomes-in-the-cloud:2.3.2-1510681135 DEV",
                "sbg:revisionsInfo": [
                    {
                        "sbg:revision": 0,
                        "sbg:modifiedBy": "ana_d",
                        "sbg:modifiedOn": 1554116147,
                        "sbg:revisionNotes": null
                    },
                    {
                        "sbg:revision": 1,
                        "sbg:modifiedBy": "ana_d",
                        "sbg:modifiedOn": 1554116207,
                        "sbg:revisionNotes": "revision 29 push from Vlada's project"
                    },
                    {
                        "sbg:revision": 2,
                        "sbg:modifiedBy": "stefan_stojanovic",
                        "sbg:modifiedOn": 1555411014,
                        "sbg:revisionNotes": "expose threads input parameter for bwamem"
                    },
                    {
                        "sbg:revision": 3,
                        "sbg:modifiedBy": "stefan_stojanovic",
                        "sbg:modifiedOn": 1555586107,
                        "sbg:revisionNotes": "merge command line into one expression"
                    },
                    {
                        "sbg:revision": 4,
                        "sbg:modifiedBy": "stefan_stojanovic",
                        "sbg:modifiedOn": 1555588645,
                        "sbg:revisionNotes": ""
                    },
                    {
                        "sbg:revision": 5,
                        "sbg:modifiedBy": "stefan_stojanovic",
                        "sbg:modifiedOn": 1555589203,
                        "sbg:revisionNotes": "add space in if condition bash"
                    },
                    {
                        "sbg:revision": 6,
                        "sbg:modifiedBy": "stefan_stojanovic",
                        "sbg:modifiedOn": 1555590098,
                        "sbg:revisionNotes": "fix typo: UNMAP_CONTAMINANT_READS"
                    },
                    {
                        "sbg:revision": 7,
                        "sbg:modifiedBy": "stefan_stojanovic",
                        "sbg:modifiedOn": 1555590422,
                        "sbg:revisionNotes": "fix typo: CLIP_ADAPTERS"
                    },
                    {
                        "sbg:revision": 8,
                        "sbg:modifiedBy": "stefan_stojanovic",
                        "sbg:modifiedOn": 1555591901,
                        "sbg:revisionNotes": "fix typo in output naming expression"
                    },
                    {
                        "sbg:revision": 9,
                        "sbg:modifiedBy": "stefan_stojanovic",
                        "sbg:modifiedOn": 1555599823,
                        "sbg:revisionNotes": "splic command line, add conditional execution for fastq"
                    },
                    {
                        "sbg:revision": 10,
                        "sbg:modifiedBy": "stefan_stojanovic",
                        "sbg:modifiedOn": 1555600268,
                        "sbg:revisionNotes": ""
                    },
                    {
                        "sbg:revision": 11,
                        "sbg:modifiedBy": "stefan_stojanovic",
                        "sbg:modifiedOn": 1555600669,
                        "sbg:revisionNotes": "fix if conditions"
                    },
                    {
                        "sbg:revision": 12,
                        "sbg:modifiedBy": "stefan_stojanovic",
                        "sbg:modifiedOn": 1555600967,
                        "sbg:revisionNotes": ""
                    },
                    {
                        "sbg:revision": 13,
                        "sbg:modifiedBy": "stefan_stojanovic",
                        "sbg:modifiedOn": 1555601360,
                        "sbg:revisionNotes": "echo to stderr"
                    },
                    {
                        "sbg:revision": 14,
                        "sbg:modifiedBy": "stefan_stojanovic",
                        "sbg:modifiedOn": 1555663876,
                        "sbg:revisionNotes": "stage input bam and fastq; fix expression for fastq"
                    },
                    {
                        "sbg:revision": 15,
                        "sbg:modifiedBy": "stefan_stojanovic",
                        "sbg:modifiedOn": 1555670772,
                        "sbg:revisionNotes": "edit glob for output bam"
                    },
                    {
                        "sbg:revision": 16,
                        "sbg:modifiedBy": "stefan_stojanovic",
                        "sbg:modifiedOn": 1555671334,
                        "sbg:revisionNotes": "edit paired-end expression"
                    },
                    {
                        "sbg:revision": 17,
                        "sbg:modifiedBy": "stefan_stojanovic",
                        "sbg:modifiedOn": 1555671573,
                        "sbg:revisionNotes": "fix expression for part when ubam is provided, conditional on presence of input_bam"
                    },
                    {
                        "sbg:revision": 18,
                        "sbg:modifiedBy": "stefan_stojanovic",
                        "sbg:modifiedOn": 1555671963,
                        "sbg:revisionNotes": "edit expression for conditional ubam execution"
                    },
                    {
                        "sbg:revision": 19,
                        "sbg:modifiedBy": "stefan_stojanovic",
                        "sbg:modifiedOn": 1555674036,
                        "sbg:revisionNotes": ""
                    },
                    {
                        "sbg:revision": 20,
                        "sbg:modifiedBy": "stefan_stojanovic",
                        "sbg:modifiedOn": 1555675061,
                        "sbg:revisionNotes": ""
                    },
                    {
                        "sbg:revision": 21,
                        "sbg:modifiedBy": "stefan_stojanovic",
                        "sbg:modifiedOn": 1555679374,
                        "sbg:revisionNotes": ""
                    },
                    {
                        "sbg:revision": 22,
                        "sbg:modifiedBy": "stefan_stojanovic",
                        "sbg:modifiedOn": 1555680287,
                        "sbg:revisionNotes": "fix expression for output bam naming for samtools view"
                    },
                    {
                        "sbg:revision": 23,
                        "sbg:modifiedBy": "stefan_stojanovic",
                        "sbg:modifiedOn": 1555685835,
                        "sbg:revisionNotes": ""
                    },
                    {
                        "sbg:revision": 24,
                        "sbg:modifiedBy": "stefan_stojanovic",
                        "sbg:modifiedOn": 1555686382,
                        "sbg:revisionNotes": "fix last part of expression, exit code"
                    },
                    {
                        "sbg:revision": 25,
                        "sbg:modifiedBy": "stefan_stojanovic",
                        "sbg:modifiedOn": 1555686800,
                        "sbg:revisionNotes": "remove quote"
                    },
                    {
                        "sbg:revision": 26,
                        "sbg:modifiedBy": "stefan_stojanovic",
                        "sbg:modifiedOn": 1555688219,
                        "sbg:revisionNotes": "add inputs for read group tags"
                    },
                    {
                        "sbg:revision": 27,
                        "sbg:modifiedBy": "stefan_stojanovic",
                        "sbg:modifiedOn": 1555942856,
                        "sbg:revisionNotes": "add -h flag for samtools view"
                    },
                    {
                        "sbg:revision": 28,
                        "sbg:modifiedBy": "stefan_stojanovic",
                        "sbg:modifiedOn": 1555947032,
                        "sbg:revisionNotes": "add reheader"
                    },
                    {
                        "sbg:revision": 29,
                        "sbg:modifiedBy": "stefan_stojanovic",
                        "sbg:modifiedOn": 1555947682,
                        "sbg:revisionNotes": "escape tab properly"
                    },
                    {
                        "sbg:revision": 30,
                        "sbg:modifiedBy": "stefan_stojanovic",
                        "sbg:modifiedOn": 1555948351,
                        "sbg:revisionNotes": "add @ to SO tag, duh"
                    },
                    {
                        "sbg:revision": 31,
                        "sbg:modifiedBy": "stefan_stojanovic",
                        "sbg:modifiedOn": 1555948872,
                        "sbg:revisionNotes": "remove escape for tab"
                    },
                    {
                        "sbg:revision": 32,
                        "sbg:modifiedBy": "stefan_stojanovic",
                        "sbg:modifiedOn": 1555949558,
                        "sbg:revisionNotes": "echo -e"
                    },
                    {
                        "sbg:revision": 33,
                        "sbg:modifiedBy": "stefan_stojanovic",
                        "sbg:modifiedOn": 1555951420,
                        "sbg:revisionNotes": "remove -e flag"
                    },
                    {
                        "sbg:revision": 34,
                        "sbg:modifiedBy": "stefan_stojanovic",
                        "sbg:modifiedOn": 1555952436,
                        "sbg:revisionNotes": ""
                    },
                    {
                        "sbg:revision": 35,
                        "sbg:modifiedBy": "stefan_stojanovic",
                        "sbg:modifiedOn": 1555953641,
                        "sbg:revisionNotes": "add VN field to @HD tag"
                    },
                    {
                        "sbg:revision": 36,
                        "sbg:modifiedBy": "vladimirk",
                        "sbg:modifiedOn": 1555958028,
                        "sbg:revisionNotes": "SO:queryname instead unsorted"
                    },
                    {
                        "sbg:revision": 37,
                        "sbg:modifiedBy": "vladimirk",
                        "sbg:modifiedOn": 1556022580,
                        "sbg:revisionNotes": "Added samtools sort instead samtools view"
                    },
                    {
                        "sbg:revision": 38,
                        "sbg:modifiedBy": "vladimirk",
                        "sbg:modifiedOn": 1556023343,
                        "sbg:revisionNotes": "corrected sort command"
                    },
                    {
                        "sbg:revision": 39,
                        "sbg:modifiedBy": "stefan_stojanovic",
                        "sbg:modifiedOn": 1556119965,
                        "sbg:revisionNotes": "add MBA for fastq input as well, merge bam with itself"
                    },
                    {
                        "sbg:revision": 40,
                        "sbg:modifiedBy": "stefan_stojanovic",
                        "sbg:modifiedOn": 1556120360,
                        "sbg:revisionNotes": "samtools sort by queryname"
                    },
                    {
                        "sbg:revision": 41,
                        "sbg:modifiedBy": "stefan_stojanovic",
                        "sbg:modifiedOn": 1556120888,
                        "sbg:revisionNotes": "remove samtools sort"
                    },
                    {
                        "sbg:revision": 42,
                        "sbg:modifiedBy": "stefan_stojanovic",
                        "sbg:modifiedOn": 1556122100,
                        "sbg:revisionNotes": "revert to revision 3; remove fastq input port"
                    },
                    {
                        "sbg:revision": 43,
                        "sbg:modifiedBy": "stefan_stojanovic",
                        "sbg:modifiedOn": 1556123149,
                        "sbg:revisionNotes": "from revision 40; remove expression for fastq inputs"
                    },
                    {
                        "sbg:revision": 44,
                        "sbg:modifiedBy": "stefan_stojanovic",
                        "sbg:modifiedOn": 1556134910,
                        "sbg:revisionNotes": "from revision 41; remove dash after bwa"
                    },
                    {
                        "sbg:revision": 45,
                        "sbg:modifiedBy": "stefan_stojanovic",
                        "sbg:modifiedOn": 1556135504,
                        "sbg:revisionNotes": "cp output bam"
                    },
                    {
                        "sbg:revision": 46,
                        "sbg:modifiedBy": "stefan_stojanovic",
                        "sbg:modifiedOn": 1556136083,
                        "sbg:revisionNotes": "fix ; position"
                    },
                    {
                        "sbg:revision": 47,
                        "sbg:modifiedBy": "stefan_stojanovic",
                        "sbg:modifiedOn": 1556136653,
                        "sbg:revisionNotes": "revert to revision 43"
                    }
                ],
                "sbg:image_url": null,
                "sbg:toolkit": "GATK",
                "sbg:toolkitVersion": "4.beta.5",
                "sbg:toolAuthor": "Broad Institute",
                "sbg:license": "BSD 3-clause",
                "sbg:links": [
                    {
                        "label": "GATK Germline Best Practice GitHub page",
                        "id": "https://github.com/gatk-workflows/broad-prod-wgs-germline-snps-indels/blob/master/PairedEndSingleSampleWf.wdl"
                    }
                ],
                "sbg:categories": [
                    "Alignment",
                    "SAM/BAM Processing"
                ],
                "sbg:appVersion": [
                    "v1.0"
                ],
                "sbg:id": "ana_d/gatk-genomes-in-the-cloud-2-3-2-1510681135-dev/samtofastqandbwamemandmba/47",
                "sbg:revision": 47,
                "sbg:revisionNotes": "revert to revision 43",
                "sbg:modifiedOn": 1556136653,
                "sbg:modifiedBy": "stefan_stojanovic",
                "sbg:createdOn": 1554116147,
                "sbg:createdBy": "ana_d",
                "sbg:project": "ana_d/gatk-genomes-in-the-cloud-2-3-2-1510681135-dev",
                "sbg:sbgMaintained": false,
                "sbg:validationErrors": [],
                "sbg:contributors": [
                    "stefan_stojanovic",
                    "vladimirk",
                    "ana_d"
                ],
                "sbg:latestRevision": 47,
                "sbg:publisher": "sbg",
                "sbg:content_hash": "adedda4e1625848fa8638e444988e63515cc9b8841791e1b5c3a96d635be6b319"
            },
            "label": "SamToFastqAndBwaMemAndMba",
            "scatter": [
                "input_bam"
            ],
            "scatterMethod": "dotproduct",
            "sbg:x": -219.34146118164062,
            "sbg:y": 16.190683364868164
        },
        {
            "id": "CollectUnsortedReadgroupBamQualityMetrics",
            "in": [
                {
                    "id": "input_bam",
                    "source": "samtofastqandbwamemandmba/aligned_reads"
                },
                {
                    "id": "output_sufix",
                    "default": "unsorted"
                }
            ],
            "out": [
                {
                    "id": "multiple_metrics"
                }
            ],
            "run": {
                "class": "CommandLineTool",
                "cwlVersion": "v1.0",
                "$namespaces": {
                    "sbg": "https://sevenbridges.com"
                },
                "id": "ana_d/gatk-genomes-in-the-cloud-2-3-2-1510681135-dev/picard-collectmultiplemetrics/15",
                "baseCommand": [
                    "java"
                ],
                "inputs": [
                    {
                        "sbg:altPrefix": "AS",
                        "sbg:category": "",
                        "sbg:toolDefaultValue": "true",
                        "id": "assume_sorted",
                        "type": [
                            "null",
                            {
                                "type": "enum",
                                "symbols": [
                                    "true",
                                    "false"
                                ],
                                "name": "assume_sorted"
                            }
                        ],
                        "inputBinding": {
                            "prefix": "ASSUME_SORTED=",
                            "separate": false,
                            "shellQuote": false,
                            "position": 4
                        },
                        "label": "Assume sorted",
                        "doc": "If this parameter is set to true, the sort order in the header file will be ignored. Default value: true. This option can be set to 'null' to clear the default value. Possible values: {true, false}."
                    },
                    {
                        "sbg:altPrefix": "I",
                        "sbg:category": "File inputs",
                        "id": "input_bam",
                        "type": "File",
                        "inputBinding": {
                            "prefix": "INPUT=",
                            "separate": false,
                            "shellQuote": false,
                            "position": 5
                        },
                        "label": "Input file",
                        "doc": "Input SAM or BAM file.  Required.",
                        "sbg:fileTypes": "BAM, SAM"
                    },
                    {
                        "sbg:category": "",
                        "sbg:toolDefaultValue": "0",
                        "id": "stop_after",
                        "type": "int?",
                        "inputBinding": {
                            "prefix": "STOP_AFTER=",
                            "separate": false,
                            "shellQuote": false,
                            "position": 5
                        },
                        "label": "Stop after",
                        "doc": "Stop after processing N reads, mainly for debugging. Default value: 0. This option can be set to 'null' to clear the default value."
                    },
                    {
                        "sbg:category": "",
                        "sbg:toolDefaultValue": "INFO",
                        "id": "verbosity",
                        "type": [
                            "null",
                            {
                                "type": "enum",
                                "symbols": [
                                    "ERROR",
                                    "WARNING",
                                    "INFO",
                                    "DEBUG"
                                ],
                                "name": "verbosity"
                            }
                        ],
                        "inputBinding": {
                            "prefix": "VERBOSITY=",
                            "separate": false,
                            "shellQuote": false,
                            "position": 10
                        },
                        "label": "Verbosity",
                        "doc": "Control verbosity of logging. Default value: INFO. This option can be set to 'null' to clear the default value. Possible values: {ERROR, WARNING, INFO, DEBUG}."
                    },
                    {
                        "sbg:toolDefaultValue": "2048",
                        "id": "memory_per_job",
                        "type": "int?",
                        "label": "Memory per job",
                        "doc": "Amount of RAM memory to be used per job. Defaults to 2048 MB for single threaded jobs."
                    },
                    {
                        "sbg:toolDefaultValue": "CollectAlignmentSummaryMetrics, CollectBaseDistributionByCycle, CollectInsertSizeMetrics, MeanQualityByCycle, QualityScoreDistribution]",
                        "id": "program",
                        "type": [
                            "null",
                            {
                                "type": "array",
                                "items": {
                                    "type": "enum",
                                    "name": "program",
                                    "symbols": [
                                        "CollectAlignmentSummaryMetrics",
                                        "CollectInsertSizeMetrics",
                                        "QualityScoreDistribution",
                                        "MeanQualityByCycle",
                                        "CollectBaseDistributionByCycle",
                                        "CollectGcBiasMetrics",
                                        "CollectSequencingArtifactMetrics"
                                    ]
                                }
                            }
                        ],
                        "inputBinding": {
                            "prefix": "PROGRAM=",
                            "separate": false,
                            "itemSeparator": " PROGRAM=",
                            "shellQuote": false,
                            "position": 8,
                            "valueFrom": "${\n    if (self == 0) {\n        self = null;\n        inputs.program = null\n    };\n\n\n    //by defualt there is array of metrics programs that tool runs. \n    //if we select some other programs to specify it will only append them to the existing list. \n    //so first we need to clear list, and we are doing that \n    //by setting first program argument value to PROGRAM=null \n    //and after that we specify other parameters for PROGRAM\n    var set_program = 'null ';\n\n    if (inputs.program) {\n        for (i = 0; i < inputs.program.length; i++) {\n            if (inputs.program[i] !== \"\") {\n                set_program = set_program + \"PROGRAM=\" + inputs.program[i] + ' '\n            }\n        }\n    }\n\n    if (set_program !== 'null ') {\n        return set_program\n    }\n}"
                        },
                        "label": "Program",
                        "doc": "List of metrics programs to apply during the pass through the SAM file. This option is set to 'null' to clear the default value if any of parameters is specified. Possible values: {CollectAlignmentSummaryMetrics, CollectInsertSizeMetrics, QualityScoreDistribution, MeanQualityByCycle, CollectBaseDistributionByCycle, CollectGcBiasMetrics, RnaSeqMetrics}.",
                        "default": 0
                    },
                    {
                        "sbg:category": "Execution",
                        "id": "memory_overhead_per_job",
                        "type": "int?",
                        "label": "Memory Overhead Per Job",
                        "doc": "Reserves memory at scheduler by not passing it to java virtual machine to permit draining all memory from the instance."
                    },
                    {
                        "sbg:toolDefaultValue": "ALL_READS",
                        "id": "metrics_accumulation_level",
                        "type": [
                            "null",
                            {
                                "type": "enum",
                                "symbols": [
                                    "ALL_READS",
                                    "SAMPLE",
                                    "LIBRARY",
                                    "READ_GROUP"
                                ],
                                "name": "metrics_accumulation_level"
                            },
                            {
                                "type": "array",
                                "items": {
                                    "type": "enum",
                                    "symbols": [
                                        "ALL_READS",
                                        "SAMPLE",
                                        "LIBRARY",
                                        "READ_GROUP"
                                    ],
                                    "name": "metrics_accumulation_level"
                                }
                            }
                        ],
                        "inputBinding": {
                            "prefix": "METRIC_ACCUMULATION_LEVEL=",
                            "separate": false,
                            "shellQuote": false,
                            "position": 6
                        },
                        "label": "Metric accumulation level",
                        "doc": "The level(s) at which to accumulate metrics.  Default value: [ALL_READS]. This option can be set to 'null' to clear the default value. Possible values: {ALL_READS, SAMPLE, LIBRARY, READ_GROUP} This option may be specified 0 or more times. This option can be set to 'null' to clear the default list."
                    },
                    {
                        "id": "file_extension",
                        "type": "string?",
                        "inputBinding": {
                            "prefix": "FILE_EXTENSION=",
                            "separate": false,
                            "shellQuote": false,
                            "position": 0
                        },
                        "label": "File extension",
                        "doc": "Append the given file extension to all metric file names (ex.                         OUTPUT.insert_size_metrics.EXT). None if null  Default value: null."
                    },
                    {
                        "id": "intervals",
                        "type": "File?",
                        "inputBinding": {
                            "prefix": "INTERVALS=",
                            "separate": false,
                            "shellQuote": false,
                            "position": 8
                        },
                        "label": "Intervals to restrict the analysis to",
                        "doc": "An optional list of intervals to restrict analysis to. Only pertains to some of the\nPROGRAMs. Programs whose stand-alone CLP does not have an INTERVALS argument will silently ignore this argument.",
                        "sbg:fileTypes": "BED"
                    },
                    {
                        "id": "db_snp",
                        "type": "File?",
                        "inputBinding": {
                            "prefix": "DB_SNP=",
                            "separate": false,
                            "shellQuote": false,
                            "position": 10
                        },
                        "label": "DBSNP file",
                        "doc": "VCF format dbSNP file, used to exclude regions around known polymorphisms from analysis by some PROGRAMs; PROGRAMs whose CLP doesn't allow for this argument will quietly ignore it."
                    },
                    {
                        "id": "include_unpaired",
                        "type": [
                            "null",
                            {
                                "type": "enum",
                                "symbols": [
                                    "true",
                                    "false"
                                ],
                                "name": "include_unpaired"
                            }
                        ],
                        "inputBinding": {
                            "prefix": "INCLUDE_UNPAIRED=",
                            "separate": false,
                            "shellQuote": false,
                            "position": 0
                        },
                        "label": "Include unpaired",
                        "doc": "Include unpaired reads in CollectSequencingArtifactMetrics. If set to true then all paired reads will be included as well - MINIMUM_INSERT_SIZE and MAXIMUM_INSERT_SIZE will be ignored in CollectSequencingArtifactMetrics."
                    },
                    {
                        "sbg:category": "Optional Arguments",
                        "id": "in_reference",
                        "type": "File?",
                        "inputBinding": {
                            "prefix": "REFERENCE_SEQUENCE=",
                            "separate": false,
                            "shellQuote": false,
                            "position": 4
                        },
                        "label": "Reference",
                        "sbg:fileTypes": "FASTA, FA",
                        "secondaryFiles": [
                            ".fai",
                            "^.dict"
                        ]
                    },
                    {
                        "sbg:category": "Optional Arguments",
                        "id": "output_prefix",
                        "type": "string?",
                        "label": "Output prefix",
                        "doc": "Base name of output files."
                    },
                    {
                        "sbg:category": "Optional Arguments",
                        "id": "output_sufix",
                        "type": "string?",
                        "label": "Output sufix",
                        "doc": "This is additional parameter introduced by SBG. If specified it will be appended to output_prefix or name base of output file, before the extension."
                    }
                ],
                "outputs": [
                    {
                        "id": "multiple_metrics",
                        "doc": "Output array of TXT and PDF metrics files.",
                        "label": "Multiple metrics",
                        "type": "File[]",
                        "outputBinding": {
                            "glob": "${\n    return '{*.txt,*.pdf}'\n}",
                            "outputEval": "${\n    return inheritMetadata(self, inputs.input_bam)\n\n}"
                        },
                        "sbg:fileTypes": "TXT"
                    }
                ],
                "doc": "Creates set of BAM metrics.\n\n### Description\nTakes an input BAM and reference sequence and runs one or more Picard metrics modules at the same time to cut down on I/O. Currently all programs are run with default options and fixed output extensions, but this may become more flexible in future.",
                "label": "Picard CollectMultipleMetrics",
                "arguments": [
                    {
                        "shellQuote": false,
                        "position": 0,
                        "valueFrom": "${\n    if (inputs.memory_per_job) {\n        return '-Xmx'.concat(inputs.memory_per_job, 'M')\n    }\n    return '-Xmx2048M'\n}"
                    },
                    {
                        "shellQuote": false,
                        "position": 1,
                        "valueFrom": "-jar"
                    },
                    {
                        "shellQuote": false,
                        "position": 2,
                        "valueFrom": "/usr/gitc/picard.jar"
                    },
                    {
                        "shellQuote": false,
                        "position": 3,
                        "valueFrom": "CollectMultipleMetrics"
                    },
                    {
                        "prefix": "OUTPUT=",
                        "separate": false,
                        "shellQuote": false,
                        "position": 14,
                        "valueFrom": "${\n    var prefix = '';\n    if (inputs.output_prefix) {\n        prefix = inputs.output_prefix\n    } else {\n        if (inputs.input_bam.metadata) {\n            if (inputs.input_bam.metadata.sample_id) {\n                prefix = inputs.input_bam.metadata.sample_id\n            } else {\n                prefix = inputs.input_bam.nameroot\n            }\n        } else {\n            prefix = inputs.input_bam.nameroot\n        }\n    }\n    if (inputs.output_sufix) {\n        prefix += '.' + inputs.output_sufix;\n    }\n    return prefix\n}"
                    },
                    {
                        "prefix": "&&",
                        "shellQuote": false,
                        "position": 1004,
                        "valueFrom": "${\n    //this is used because by defulat, tool outputs text files are named \n    //as base_name.metrics_tool_name. since those are txt files, we need to rename them \n    //so this js script does that after the tool completes. it check if file exists and if it does, \n    //then it renames it by adding '.txt' at the end of the filename\n    \n    var basename = '';\n    if (inputs.output_prefix) {\n        basename = inputs.output_prefix\n    } else {\n        if (inputs.input_bam.metadata) {\n            if (inputs.input_bam.metadata.sample_id) {\n                basename = inputs.input_bam.metadata.sample_id\n            } else {\n                basename = inputs.input_bam.nameroot\n            }\n        } else {\n            basename = inputs.input_bam.nameroot\n        }\n    }\n    if (inputs.output_sufix) {\n        basename += '.' + inputs.output_sufix;\n    }\n\n    // move commands\n    //AligmentSummaryMetrics\n    casm_start = basename + '.alignment_summary_metrics'\n    casm_end = basename + '.summary_metrics.txt'\n    mv_casm = ['[ -f ' + casm_start + ' ] && mv ', casm_start, casm_end].join(' ')\n\n    //InserSizeMetrics\n    insert_start = basename + '.insert_size_metrics'\n    insert_end = basename + '.insert_size_metrics.txt'\n    mv_insert = ['[ -f ' + insert_start + ' ] && mv ', insert_start, insert_end].join(' ')\n    \n\n    //QualityScoreDistribution\n    qual_start = basename + '.quality_distribution_metrics'\n    qual_end = basename + '.quality_distribution_metrics.txt'\n    mv_qual = ['[ -f ' + qual_start + ' ] && mv ', qual_start, qual_end].join(' ')\n\n    //MeanQualityByCycle\n    qualcycle_start = basename + '.quality_by_cycle_metrics'\n    qualcycle_end = basename + '.quality_by_cycle_metrics.txt'\n    mv_qualcycle = ['[ -f ' + qualcycle_start + ' ] && mv ', qualcycle_start, qualcycle_end].join(' ')\n    //['mv', qualcycle_start, qualcycle_end].join(' ')\n\n    //CollectBaseDistributionByCycle\n    basedist_start = basename + '.base_distribution_by_cycle_metrics'\n    basedist_end = basename + '.base_distribution_by_cycle_metrics.txt'\n    mv_basedist = ['[ -f ' + basedist_start + ' ] && mv ', basedist_start, basedist_end].join(' ')\n\n\n\n    list_all = [mv_casm, mv_insert, mv_qual, mv_qualcycle, mv_basedist]\n\n    if (!inputs.program || inputs.program[0] === \"\") {\n        return list_all.join(' ; ')\n    } else {\n\n        list_some = []\n        for (i = 0; i < inputs.program.length; i++) {\n            if (inputs.program[i] == \"CollectAlignmentSummaryMetrics\") {\n                list_some.push(mv_casm)\n            }\n            if (inputs.program[i] == \"CollectInsertSizeMetrics\") {\n                list_some.push(mv_insert)\n            }\n            if (inputs.program[i] == \"QualityScoreDistribution\") {\n                list_some.push(mv_qual)\n            }\n            if (inputs.program[i] == \"MeanQualityByCycle\") {\n                list_some.push(mv_qualcycle)\n            }\n            if (inputs.program[i] == \"CollectBaseDistributionByCycle\") {\n                list_some.push(mv_basedist)\n            }\n        }\n\n        return list_some.join(' ; ')\n    }\n}"
                    }
                ],
                "requirements": [
                    {
                        "class": "ShellCommandRequirement"
                    },
                    {
                        "class": "ResourceRequirement",
                        "ramMin": "${\n  if(inputs.memory_per_job){\n    if(inputs.memory_overhead_per_job){\n    \treturn inputs.memory_per_job + inputs.memory_overhead_per_job\n    }\n    else\n  \t\treturn inputs.memory_per_job\n  }\n  else if(!inputs.memory_per_job && inputs.memory_overhead_per_job){\n\t\treturn 2048 + inputs.memory_overhead_per_job  \n  }\n  else\n  \treturn 2048\n}",
                        "coresMin": 1
                    },
                    {
                        "class": "DockerRequirement",
                        "dockerImageId": "eab0e70b6629",
                        "dockerPull": "images.sbgenomics.com/ana_d/genomes-in-the-cloud:2.3.2-1510681135"
                    },
                    {
                        "class": "InitialWorkDirRequirement",
                        "listing": []
                    },
                    {
                        "class": "InlineJavascriptRequirement",
                        "expressionLib": [
                            "var updateMetadata = function(file, key, value) {\n    file['metadata'][key] = value;\n    return file;\n};\n\n\nvar setMetadata = function(file, metadata) {\n    if (!('metadata' in file)) {\n        file['metadata'] = {}\n    }\n    for (var key in metadata) {\n        file['metadata'][key] = metadata[key];\n    }\n    return file\n};\n\nvar inheritMetadata = function(o1, o2) {\n    var commonMetadata = {};\n    if (!Array.isArray(o2)) {\n        o2 = [o2]\n    }\n    for (var i = 0; i < o2.length; i++) {\n        var example = o2[i]['metadata'];\n        for (var key in example) {\n            if (i == 0)\n                commonMetadata[key] = example[key];\n            else {\n                if (!(commonMetadata[key] == example[key])) {\n                    delete commonMetadata[key]\n                }\n            }\n        }\n    }\n    if (!Array.isArray(o1)) {\n        o1 = setMetadata(o1, commonMetadata)\n    } else {\n        for (var i = 0; i < o1.length; i++) {\n            o1[i] = setMetadata(o1[i], commonMetadata)\n        }\n    }\n    return o1;\n};\n\nvar toArray = function(file) {\n    return [].concat(file);\n};\n\nvar groupBy = function(files, key) {\n    var groupedFiles = [];\n    var tempDict = {};\n    for (var i = 0; i < files.length; i++) {\n        var value = files[i]['metadata'][key];\n        if (value in tempDict)\n            tempDict[value].push(files[i]);\n        else tempDict[value] = [files[i]];\n    }\n    for (var key in tempDict) {\n        groupedFiles.push(tempDict[key]);\n    }\n    return groupedFiles;\n};\n\nvar orderBy = function(files, key, order) {\n    var compareFunction = function(a, b) {\n        if (a['metadata'][key].constructor === Number) {\n            return a['metadata'][key] - b['metadata'][key];\n        } else {\n            var nameA = a['metadata'][key].toUpperCase();\n            var nameB = b['metadata'][key].toUpperCase();\n            if (nameA < nameB) {\n                return -1;\n            }\n            if (nameA > nameB) {\n                return 1;\n            }\n            return 0;\n        }\n    };\n\n    files = files.sort(compareFunction);\n    if (order == undefined || order == \"asc\")\n        return files;\n    else\n        return files.reverse();\n};"
                        ]
                    }
                ],
                "sbg:categories": [
                    "SAM/BAM-Processing",
                    "Quality-Control",
                    "Quantification"
                ],
                "sbg:image_url": null,
                "sbg:cmdPreview": "java -Xmx2048M -jar /usr/gitc/picard.jar CollectMultipleMetrics INPUT=/root/folder/example.bam OUTPUT=example && mv example.alignment_summary_metrics example.summary_metrics.txt && mv example.insert_size_metrics example.insert_size_metrics.txt",
                "sbg:toolkitVersion": "2.3.2",
                "sbg:license": "MIT License, Apache 2.0 Licence",
                "sbg:links": [
                    {
                        "label": "Homepage",
                        "id": "http://broadinstitute.github.io/picard/index.html"
                    },
                    {
                        "label": "Source Code",
                        "id": "https://github.com/broadinstitute/picard/releases/tag/2.3.1"
                    },
                    {
                        "label": "Wiki",
                        "id": "http://broadinstitute.github.io/picard/"
                    },
                    {
                        "label": "Download",
                        "id": "https://github.com/broadinstitute/picard/zipball/master"
                    },
                    {
                        "label": "Publication",
                        "id": "http://broadinstitute.github.io/picard/"
                    }
                ],
                "sbg:toolkit": "Picard",
                "sbg:toolAuthor": "Broad Institute",
                "sbg:projectName": "GATK genomes-in-the-cloud:2.3.2-1510681135 DEV",
                "sbg:revisionsInfo": [
                    {
                        "sbg:revision": 0,
                        "sbg:modifiedBy": "stefan_stojanovic",
                        "sbg:modifiedOn": 1554229385,
                        "sbg:revisionNotes": "Copy of vladimirk/gatk4-0-4-0-toolkit-dev/picard-collectmultiplemetrics/5"
                    },
                    {
                        "sbg:revision": 1,
                        "sbg:modifiedBy": "stefan_stojanovic",
                        "sbg:modifiedOn": 1554229414,
                        "sbg:revisionNotes": "change docker image to images.sbgenomics.com/ana_d/genomes-in-the-cloud:2.3.2-1510681135"
                    },
                    {
                        "sbg:revision": 2,
                        "sbg:modifiedBy": "stefan_stojanovic",
                        "sbg:modifiedOn": 1554468314,
                        "sbg:revisionNotes": "add more program options; add in_reference input"
                    },
                    {
                        "sbg:revision": 3,
                        "sbg:modifiedBy": "stefan_stojanovic",
                        "sbg:modifiedOn": 1554469273,
                        "sbg:revisionNotes": "add more program options"
                    },
                    {
                        "sbg:revision": 4,
                        "sbg:modifiedBy": "stefan_stojanovic",
                        "sbg:modifiedOn": 1555513732,
                        "sbg:revisionNotes": "fix output naming expressions"
                    },
                    {
                        "sbg:revision": 5,
                        "sbg:modifiedBy": "stefan_stojanovic",
                        "sbg:modifiedOn": 1555519686,
                        "sbg:revisionNotes": "output prefix expressin, return nameroot if output prefix or sample_id not specified"
                    },
                    {
                        "sbg:revision": 6,
                        "sbg:modifiedBy": "stefan_stojanovic",
                        "sbg:modifiedOn": 1555519755,
                        "sbg:revisionNotes": "edit output prefix expression; remove shell qoutes for other inputs"
                    },
                    {
                        "sbg:revision": 7,
                        "sbg:modifiedBy": "stefan_stojanovic",
                        "sbg:modifiedOn": 1555575572,
                        "sbg:revisionNotes": "add output sufix parameter"
                    },
                    {
                        "sbg:revision": 8,
                        "sbg:modifiedBy": "stefan_stojanovic",
                        "sbg:modifiedOn": 1555576191,
                        "sbg:revisionNotes": "edit expression for prefix from nameroot, take first elelment after split"
                    },
                    {
                        "sbg:revision": 9,
                        "sbg:modifiedBy": "stefan_stojanovic",
                        "sbg:modifiedOn": 1555579490,
                        "sbg:revisionNotes": "use nameroot instead of only first part after spliting by full stop"
                    },
                    {
                        "sbg:revision": 10,
                        "sbg:modifiedBy": "vladimirk",
                        "sbg:modifiedOn": 1555794772,
                        "sbg:revisionNotes": "additional if for output prefix if metadata does not exist"
                    },
                    {
                        "sbg:revision": 11,
                        "sbg:modifiedBy": "vladimirk",
                        "sbg:modifiedOn": 1555804641,
                        "sbg:revisionNotes": "fix2 metadata if exist"
                    },
                    {
                        "sbg:revision": 12,
                        "sbg:modifiedBy": "vladimirk",
                        "sbg:modifiedOn": 1556016227,
                        "sbg:revisionNotes": "conditional mv if exist!"
                    },
                    {
                        "sbg:revision": 13,
                        "sbg:modifiedBy": "vladimirk",
                        "sbg:modifiedOn": 1556018741,
                        "sbg:revisionNotes": "; instead &&"
                    },
                    {
                        "sbg:revision": 14,
                        "sbg:modifiedBy": "vladimirk",
                        "sbg:modifiedOn": 1556020139,
                        "sbg:revisionNotes": "; instead && ALL"
                    },
                    {
                        "sbg:revision": 15,
                        "sbg:modifiedBy": "stefan_stojanovic",
                        "sbg:modifiedOn": 1556114441,
                        "sbg:revisionNotes": "fix basename expression"
                    }
                ],
                "sbg:appVersion": [
                    "v1.0"
                ],
                "sbg:id": "ana_d/gatk-genomes-in-the-cloud-2-3-2-1510681135-dev/picard-collectmultiplemetrics/15",
                "sbg:revision": 15,
                "sbg:revisionNotes": "fix basename expression",
                "sbg:modifiedOn": 1556114441,
                "sbg:modifiedBy": "stefan_stojanovic",
                "sbg:createdOn": 1554229385,
                "sbg:createdBy": "stefan_stojanovic",
                "sbg:project": "ana_d/gatk-genomes-in-the-cloud-2-3-2-1510681135-dev",
                "sbg:sbgMaintained": false,
                "sbg:validationErrors": [],
                "sbg:contributors": [
                    "stefan_stojanovic",
                    "vladimirk"
                ],
                "sbg:latestRevision": 15,
                "sbg:publisher": "sbg",
                "sbg:content_hash": "aa35b7eda8eb216a673041e4571593da4243a7cfa2b6aca449cbc3299a6379d16"
            },
            "label": "CollectUnsortedReadgroupBamQualityMetrics",
            "scatter": [
                "input_bam"
            ],
            "scatterMethod": "dotproduct",
            "sbg:x": 94.3309555053711,
            "sbg:y": -314.2068786621094
        },
        {
            "id": "picard_markduplicates",
            "in": [
                {
                    "id": "assume_sort_order",
                    "default": "queryname"
                },
                {
                    "id": "clear_dt",
                    "default": "false"
                },
                {
                    "id": "in_alignments",
                    "source": [
                        "samtofastqandbwamemandmba/aligned_reads"
                    ]
                },
                {
                    "id": "memory_per_job",
                    "default": 4000
                },
                {
                    "id": "optical_duplicate_pixel_distance",
                    "default": 2500
                },
                {
                    "id": "add_pg_tag_to_reads",
                    "default": "false"
                }
            ],
            "out": [
                {
                    "id": "out_alignments"
                },
                {
                    "id": "output_metrics"
                }
            ],
            "run": {
                "class": "CommandLineTool",
                "cwlVersion": "v1.0",
                "$namespaces": {
                    "sbg": "https://sevenbridges.com"
                },
                "id": "ana_d/gatk-genomes-in-the-cloud-2-3-2-1510681135-dev/picard-markduplicates/8",
                "baseCommand": [],
                "inputs": [
                    {
                        "sbg:altPrefix": "-ASO",
                        "sbg:category": "Optional Arguments",
                        "sbg:toolDefaultValue": "null",
                        "id": "assume_sort_order",
                        "type": [
                            "null",
                            {
                                "type": "enum",
                                "symbols": [
                                    "unsorted",
                                    "queryname",
                                    "coordinate",
                                    "duplicate",
                                    "unknown"
                                ],
                                "name": "assume_sort_order"
                            }
                        ],
                        "inputBinding": {
                            "prefix": "ASSUME_SORT_ORDER=",
                            "separate": false,
                            "shellQuote": false,
                            "position": 4
                        },
                        "label": "Assume sort order",
                        "doc": "If not null, assume that the input file has this order even if the header says otherwise. Cannot be used in conjuction with argument(s) ASSUME_SORTED (AS)."
                    },
                    {
                        "sbg:altPrefix": "-AS",
                        "sbg:category": "Optional arguments",
                        "sbg:toolDefaultValue": "false",
                        "id": "assume_sorted",
                        "type": [
                            "null",
                            {
                                "type": "enum",
                                "symbols": [
                                    "true",
                                    "false"
                                ],
                                "name": "assume_sorted"
                            }
                        ],
                        "inputBinding": {
                            "prefix": "ASSUME_SORTED=",
                            "separate": false,
                            "shellQuote": false,
                            "position": 4
                        },
                        "label": "Assume sorted",
                        "doc": "If true, assume that the input file is coordinate sorted even if the header says otherwise. Deprecated, used ASSUME_SORT_ORDER=coordinate instead. Exclusion: This argument cannot be used at the same time as ASSUME_SORT_ORDER (ASO)."
                    },
                    {
                        "sbg:category": "Optional Arguments",
                        "sbg:toolDefaultValue": "null",
                        "id": "barcode_tag",
                        "type": "string?",
                        "inputBinding": {
                            "prefix": "BARCODE_TAG=",
                            "separate": false,
                            "shellQuote": false,
                            "position": 4
                        },
                        "label": "Barcode tag",
                        "doc": "Barcode SAM tag (ex. BC for 10x genomics)."
                    },
                    {
                        "sbg:category": "Optional Arguments",
                        "sbg:toolDefaultValue": "true",
                        "id": "clear_dt",
                        "type": [
                            "null",
                            {
                                "type": "enum",
                                "symbols": [
                                    "true",
                                    "false"
                                ],
                                "name": "clear_dt"
                            }
                        ],
                        "inputBinding": {
                            "prefix": "CLEAR_DT=",
                            "separate": false,
                            "shellQuote": false,
                            "position": 4
                        },
                        "label": "Clear DT",
                        "doc": "Clear DT tag from input SAM records. Should be set to false if input SAM doesn't have this tag."
                    },
                    {
                        "sbg:altPrefix": "-CO",
                        "sbg:category": "Optional Arguments",
                        "sbg:toolDefaultValue": "null",
                        "id": "comment",
                        "type": "string[]?",
                        "inputBinding": {
                            "separate": false,
                            "shellQuote": false,
                            "position": 4,
                            "valueFrom": "${\n    if (self)\n    {\n        var cmd = []\n        for (let i = 0; i < self.length; i++) \n        {\n            cmd.push(' COMMENT=', self[i])\n            \n        }\n        return cmd.join(' ')\n    }\n}"
                        },
                        "label": "Comment",
                        "doc": "Comment(s) to include in the output file's header."
                    },
                    {
                        "sbg:altPrefix": "-DS",
                        "sbg:category": "Optional Arguments",
                        "sbg:toolDefaultValue": "SUM_OF_BASE_QUALITIES",
                        "id": "duplicate_scoring_strategy",
                        "type": [
                            "null",
                            {
                                "type": "enum",
                                "symbols": [
                                    "SUM_OF_BASE_QUALITIES",
                                    "TOTAL_MAPPED_REFERENCE_LENGTH",
                                    "RANDOM"
                                ],
                                "name": "duplicate_scoring_strategy"
                            }
                        ],
                        "inputBinding": {
                            "prefix": "DUPLICATE_SCORING_STRATEGY=",
                            "separate": false,
                            "shellQuote": false,
                            "position": 4
                        },
                        "label": "Duplicate scoring strategy",
                        "doc": "The scoring strategy for choosing the non-duplicate among candidates."
                    },
                    {
                        "sbg:altPrefix": "-I",
                        "sbg:category": "Required Arguments",
                        "id": "in_alignments",
                        "type": "File[]",
                        "inputBinding": {
                            "prefix": "INPUT=",
                            "separate": false,
                            "shellQuote": false,
                            "position": 4,
                            "valueFrom": "${\n    var arr = [].concat(self);\n    res = []\n    for (i=0; i<arr.length; i++) {\n        res.push(arr[i].path);\n    }\n    return res.join(' INPUT=');\n}"
                        },
                        "label": "Input BAM/SAM file",
                        "doc": "Input SAM or BAM files to analyze. Must be coordinate sorted.",
                        "sbg:fileTypes": "BAM, SAM"
                    },
                    {
                        "sbg:altPrefix": "-MAX_FILE_HANDLES",
                        "sbg:category": "Optional Arguments",
                        "sbg:toolDefaultValue": "8000",
                        "id": "max_file_handles_for_read_ends_map",
                        "type": "int?",
                        "inputBinding": {
                            "prefix": "MAX_FILE_HANDLES_FOR_READ_ENDS_MAP=",
                            "separate": false,
                            "shellQuote": false,
                            "position": 4
                        },
                        "label": "Max file handles for read ends map",
                        "doc": "Maximum number of file handles to keep open when spilling read ends to disk. Set this number a little lower than the per-process maximum number of file that may be open. This number can be found by executing the 'ulimit -n' command on a unix system."
                    },
                    {
                        "sbg:category": "Optional Arguments",
                        "sbg:toolDefaultValue": "300000",
                        "id": "max_optical_duplicate_set_size",
                        "type": "int?",
                        "inputBinding": {
                            "prefix": "MAX_OPTICAL_DUPLICATE_SET_SIZE=",
                            "separate": false,
                            "shellQuote": false,
                            "position": 4
                        },
                        "label": "Max optical duplicate set size",
                        "doc": "This number is the maximum size of a set of duplicate reads for which we will attempt to determine which are optical duplicates. Please be aware that if you raise this value too high and do encounter a very large set of duplicate reads, it will severely affect the runtime of this tool. To completely disable this check, set the value to -1."
                    },
                    {
                        "sbg:category": "Platform Options",
                        "id": "memory_overhead_per_job",
                        "type": "int?",
                        "label": "Memory overhead per job",
                        "doc": "This input allows a user to set the desired overhead memory when running a tool or adding it to a workflow. This amount will be added to the Memory per job in the Memory requirements section but it will not be added to the -Xmx parameter leaving some memory not occupied which can be used as stack memory (-Xmx parameter defines heap memory). This input should be defined in MB (for both the platform part and the -Xmx part if Java tool is wrapped)."
                    },
                    {
                        "sbg:category": "Platform Options",
                        "id": "memory_per_job",
                        "type": "int?",
                        "label": "Memory per job",
                        "doc": "This input allows a user to set the desired memory requirement when running a tool or adding it to a workflow. This value should be propagated to the -Xmx parameter too.This input should be defined in MB (for both the platform part and the -Xmx part if Java tool is wrapped)."
                    },
                    {
                        "sbg:category": "Optional Arguments",
                        "sbg:toolDefaultValue": "100",
                        "id": "optical_duplicate_pixel_distance",
                        "type": "int?",
                        "inputBinding": {
                            "prefix": "OPTICAL_DUPLICATE_PIXEL_DISTANCE=",
                            "separate": false,
                            "shellQuote": false,
                            "position": 4
                        },
                        "label": "Optical duplicate pixel distance",
                        "doc": "The maximum offset between two duplicate clusters in order to consider them optical duplicates. The default is appropriate for unpatterned versions of the illumina platform. For the patterned flowcell models, 2500 is moreappropriate. For other platforms and models, users should experiment to find what works best."
                    },
                    {
                        "sbg:altPrefix": "-PG_COMMAND",
                        "sbg:category": "Optional Arguments",
                        "sbg:toolDefaultValue": "null",
                        "id": "program_group_command_line",
                        "type": "string?",
                        "inputBinding": {
                            "prefix": "PROGRAM_GROUP_COMMAND_LINE=",
                            "separate": false,
                            "shellQuote": false,
                            "position": 4
                        },
                        "label": "Program group command line",
                        "doc": "Value of CL tag of PG record to be created. If not supplied the command line will be detected automatically."
                    },
                    {
                        "sbg:altPrefix": "-PG_NAME",
                        "sbg:category": "Optional Arguments",
                        "sbg:toolDefaultValue": "MarkDuplicates",
                        "id": "program_group_name",
                        "type": "string?",
                        "inputBinding": {
                            "prefix": "PROGRAM_GROUP_NAME=",
                            "separate": false,
                            "shellQuote": false,
                            "position": 4
                        },
                        "label": "Program group name",
                        "doc": "Value of PN tag of PG record to be created."
                    },
                    {
                        "sbg:altPrefix": "-PG_VERSION",
                        "sbg:category": "Optional Arguments",
                        "sbg:toolDefaultValue": "null",
                        "id": "program_group_version",
                        "type": "string?",
                        "inputBinding": {
                            "prefix": "PROGRAM_GROUP_VERSION=",
                            "separate": false,
                            "shellQuote": false,
                            "position": 4
                        },
                        "label": "Program group version",
                        "doc": "Value of VN tag of PG record to be created. If not specified, the version will be detected automatically."
                    },
                    {
                        "sbg:altPrefix": "-PG",
                        "sbg:category": "Optional Arguments",
                        "sbg:toolDefaultValue": "MarkDuplicates",
                        "id": "program_record_id",
                        "type": "string?",
                        "inputBinding": {
                            "prefix": "PROGRAM_RECORD_ID=",
                            "separate": false,
                            "shellQuote": false,
                            "position": 4
                        },
                        "label": "Program record id",
                        "doc": "The program record ID for the @PG record(s) created by this program. Set to null to disable PG record creation.  This string may have a suffix appended to avoid collision with other program record IDs."
                    },
                    {
                        "sbg:category": "Optional Arguments",
                        "sbg:toolDefaultValue": "null",
                        "id": "read_one_barcode_tag",
                        "type": "string?",
                        "inputBinding": {
                            "prefix": "READ_ONE_BARCODE_TAG=",
                            "separate": false,
                            "shellQuote": false,
                            "position": 4
                        },
                        "label": "Read one barcode tag",
                        "doc": "Read one barcode SAM tag (ex. BX for 10x Genomics)."
                    },
                    {
                        "sbg:category": "Optional Arguments",
                        "sbg:toolDefaultValue": "null",
                        "id": "read_two_barcode_tag",
                        "type": "string?",
                        "inputBinding": {
                            "prefix": "READ_TWO_BARCODE_TAG=",
                            "separate": false,
                            "shellQuote": false,
                            "position": 4
                        },
                        "label": "Read two barcode tag",
                        "doc": "Read two barcode SAM tag (ex. BX for 10x Genomics)."
                    },
                    {
                        "sbg:category": "Optional Arguments",
                        "sbg:toolDefaultValue": "false",
                        "id": "remove_duplicates",
                        "type": [
                            "null",
                            {
                                "type": "enum",
                                "symbols": [
                                    "true",
                                    "false"
                                ],
                                "name": "remove_duplicates"
                            }
                        ],
                        "inputBinding": {
                            "prefix": "REMOVE_DUPLICATES=",
                            "separate": false,
                            "shellQuote": false,
                            "position": 4
                        },
                        "label": "Remove duplicates",
                        "doc": "If true do not write duplicates to the output file instead of writing them with appropriate flags set."
                    },
                    {
                        "sbg:category": "Optional Arguments",
                        "sbg:toolDefaultValue": "false",
                        "id": "remove_sequencing_duplicates",
                        "type": [
                            "null",
                            {
                                "type": "enum",
                                "symbols": [
                                    "true",
                                    "false"
                                ],
                                "name": "remove_sequencing_duplicates"
                            }
                        ],
                        "inputBinding": {
                            "prefix": "REMOVE_SEQUENCING_DUPLICATES=",
                            "separate": false,
                            "shellQuote": false,
                            "position": 4
                        },
                        "label": "Remove sequencing duplicates",
                        "doc": "If true remove 'optical' duplicates and other duplicates that appear to have arisen from the sequencing process instead of the library preparation process, even if REMOVE_DUPLICATES is false. If REMOVE_DUPLICATES is true, all duplicates are removed and this option is ignored."
                    },
                    {
                        "sbg:category": "Optional Arguments",
                        "sbg:toolDefaultValue": "0.25",
                        "id": "sorting_collection_size_ratio",
                        "type": "float?",
                        "inputBinding": {
                            "prefix": "SORTING_COLLECTION_SIZE_RATIO=",
                            "separate": false,
                            "shellQuote": false,
                            "position": 4
                        },
                        "label": "Sorting collection size ratio",
                        "doc": "This number, plus the maximum RAM available to the JVM, determine the memory footprint used by some of the sorting collections. If you are running out of memory, try reducing this number."
                    },
                    {
                        "sbg:category": "Optional Arguments",
                        "sbg:toolDefaultValue": "false",
                        "id": "tag_duplicate_set_members",
                        "type": [
                            "null",
                            {
                                "type": "enum",
                                "symbols": [
                                    "true",
                                    "false"
                                ],
                                "name": "tag_duplicate_set_members"
                            }
                        ],
                        "inputBinding": {
                            "prefix": "TAG_DUPLICATE_SET_MEMBERS=",
                            "separate": false,
                            "shellQuote": false,
                            "position": 4
                        },
                        "label": "Tag duplicate set members",
                        "doc": "If a read appears in a duplicate set, add two tags. The first tag, DUPLICATE_SET_SIZE_TAG (DS), indicates the size of the duplicate set. The smallest possible DS value is 2 which occurs when two reads map to the same portion of the reference only one of which is marked as duplicate. The second tag, DUPLICATE_SET_INDEX_TAG (DI), represents a unique identifier for the duplicate set to which the record belongs. This identifier is the index-in-file of the representative read that was selected out of the duplicate set."
                    },
                    {
                        "sbg:category": "Optional Arguments",
                        "sbg:toolDefaultValue": "DontTag",
                        "id": "tagging_policy",
                        "type": [
                            "null",
                            {
                                "type": "enum",
                                "symbols": [
                                    "DontTag",
                                    "OpticalOnly",
                                    "All"
                                ],
                                "name": "tagging_policy"
                            }
                        ],
                        "inputBinding": {
                            "prefix": "TAGGING_POLICY=",
                            "separate": false,
                            "shellQuote": false,
                            "position": 4
                        },
                        "label": "Tagging policy",
                        "doc": "Determines how duplicate types are recorded in the DT optional attribute."
                    },
                    {
                        "sbg:category": "Optional Arguments",
                        "id": "output_prefix",
                        "type": "string?",
                        "label": "Output prefix",
                        "doc": "Output file name prefix."
                    },
                    {
                        "sbg:category": "Optional Arguments",
                        "sbg:toolDefaultValue": "BAM",
                        "id": "output_file_format",
                        "type": [
                            "null",
                            {
                                "type": "enum",
                                "symbols": [
                                    "bam",
                                    "sam"
                                ],
                                "name": "output_file_format"
                            }
                        ],
                        "label": "Output file format",
                        "doc": "Output file format"
                    },
                    {
                        "sbg:category": "Platform Options",
                        "sbg:toolDefaultValue": "1",
                        "id": "cpu_per_job",
                        "type": "int?",
                        "label": "CPU per job",
                        "doc": "This input allows a user to set the desired CPU requirement when running a tool or adding it to a workflow."
                    },
                    {
                        "sbg:altPrefix": "Optional Arguments",
                        "sbg:category": "Optional Arguments",
                        "sbg:toolDefaultValue": "true",
                        "id": "add_pg_tag_to_reads",
                        "type": [
                            "null",
                            {
                                "type": "enum",
                                "symbols": [
                                    "true",
                                    "false"
                                ],
                                "name": "add_pg_tag_to_reads"
                            }
                        ],
                        "inputBinding": {
                            "prefix": "ADD_PG_TAG_TO_READS=",
                            "separate": false,
                            "shellQuote": false,
                            "position": 4
                        },
                        "label": "Add PG tag to reads",
                        "doc": "Add PG tag to each read in a SAM or BAM file."
                    }
                ],
                "outputs": [
                    {
                        "id": "out_alignments",
                        "doc": "Output BAM/SAM file which contains marked records.",
                        "label": "Output BAM/SAM file",
                        "type": "File?",
                        "outputBinding": {
                            "glob": "*am",
                            "outputEval": "$(inheritMetadata(self, inputs.in_alignments))"
                        },
                        "secondaryFiles": [
                            "${\n    if (inputs.create_index)\n    {\n        return [self.basename + \".bai\", self.nameroot + \".bai\"]\n    }\n}"
                        ],
                        "sbg:fileTypes": "BAM, SAM"
                    },
                    {
                        "id": "output_metrics",
                        "doc": "Output duplication metrics file.",
                        "label": "Output metrics file",
                        "type": "File?",
                        "outputBinding": {
                            "glob": "*metrics",
                            "outputEval": "$(inheritMetadata(self, inputs.in_alignments))"
                        },
                        "sbg:fileTypes": "METRICS"
                    }
                ],
                "doc": "The **GATK  MarkDuplicates** tool identifies duplicate reads in a BAM or SAM file.\n\nThis tool locates and tags duplicate reads in a BAM or SAM file, where duplicate reads are defined as originating from a single fragment of DNA. Duplicates can arise during sample preparation e.g. library construction using PCR. Duplicate reads can also result from a single amplification cluster, incorrectly detected as multiple clusters by the optical sensor of the sequencing instrument. These duplication artifacts are referred to as optical duplicates [1].\n\nThe MarkDuplicates tool works by comparing sequences in the 5 prime positions of both reads and read-pairs in the SAM/BAM file. The **Barcode tag** (`--BARCODE_TAG`) option is available to facilitate duplicate marking using molecular barcodes. After duplicate reads are collected, the tool differentiates the primary and duplicate reads using an algorithm that ranks reads by the sums of their base-quality scores (default method).\n\n\n###Common Use Cases\n\n* The **GATK MarkDuplicates** tool requires the BAM or SAM file on its **Input BAM/SAM file** (`--INPUT`) input. The tool generates a new SAM or BAM file on its **Output BAM/SAM** output, in which duplicates have been identified in the SAM flags field for each read. Duplicates are marked with the hexadecimal value of 0x0400, which corresponds to a decimal value of 1024. If you are not familiar with this type of annotation, please see the following [blog post](https://software.broadinstitute.org/gatk/blog?id=7019) for additional information. **MarkDuplicates** also produces a metrics file on its **Output metrics file** output, indicating the numbers of duplicates for both single and paired end reads.\n\n* The program can take either coordinate-sorted or query-sorted inputs, however the behavior is slightly different. When the input is coordinate-sorted, unmapped mates of mapped records and supplementary/secondary alignments are not marked as duplicates. However, when the input is query-sorted (actually query-grouped), then unmapped mates and secondary/supplementary reads are not excluded from the duplication test and can be marked as duplicate reads.\n\n* If desired, duplicates can be removed using the **Remove duplicates** (`--REMOVE_DUPLICATES`) and **Remove sequencing duplicates** ( `--REMOVE_SEQUENCING_DUPLICATES`) options.\n\n* Although the bitwise flag annotation indicates whether a read was marked as a duplicate, it does not identify the type of duplicate. To do this, a new tag called the duplicate type (DT) tag was recently added as an optional output of a SAM/BAM file. Invoking the **Tagging policy** ( `--TAGGING_POLICY`) option, you can instruct the program to mark all the duplicates (All), only the optical duplicates (OpticalOnly), or no duplicates (DontTag). The records within the output SAM/BAM file will have values for the 'DT' tag (depending on the invoked **TAGGING_POLICY** option), as either library/PCR-generated duplicates (LB), or sequencing-platform artifact duplicates (SQ). \n\n* This tool uses the **Read name regex** (`--READ_NAME_REGEX`) and the **Optical duplicate pixel distance** (`--OPTICAL_DUPLICATE_PIXEL_DISTANCE`) options as the primary methods to identify and differentiate duplicate types. Set **READ_NAME_REGEX** to null to skip optical duplicate detection, e.g. for RNA-seq or other data where duplicate sets are extremely large and estimating library complexity is not an aim. Note that without optical duplicate counts, library size estimation will be inaccurate.\n\n* Usage example:\n\n```\njava -jar picard.jar MarkDuplicates \\\n      --INPUT input.bam \\\n      --OUTPUT marked_duplicates.bam \\\n      --METRICS_FILE marked_dup_metrics.txt\n```\n\n###Changes Introduced by Seven Bridges\n\n* All output files will be prefixed using the **Output prefix** parameter. In case **Output prefix** is not provided, output prefix will be the same as the Sample ID metadata from the **Input SAM/BAM file**, if the Sample ID metadata exists. Otherwise, output prefix will be inferred from the **Input SAM/BAM** filename. This way, having identical names of the output files between runs is avoided. Moreover,  **dedupped** will be added before the extension of the output file name. \n\n* The user has a possibility to specify the output file format using the **Output file format** option. Otherwise, the output file format will be the same as the format of the input file.\n\n###Common Issues and Important Notes\n\n* None\n\n###Performance Benchmarking\n\nBelow is a table describing runtimes and task costs of **GATK MarkDuplicates** for a couple of different samples, executed on the AWS cloud instances:\n\n*Cost can be significantly reduced by using **spot instances**. Visit the [Knowledge Center](https://docs.sevenbridges.com/docs/about-spot-instances) for more details.*\n\n###References\n\n[1] [GATK MarkDuplicates](https://software.broadinstitute.org/gatk/documentation/tooldocs/4.1.0.0/picard_sam_markduplicates_MarkDuplicates.php)",
                "label": "Picard MarkDuplicates",
                "arguments": [
                    {
                        "prefix": "",
                        "shellQuote": false,
                        "position": 0,
                        "valueFrom": "java"
                    },
                    {
                        "prefix": "",
                        "shellQuote": false,
                        "position": 2,
                        "valueFrom": "${\n    if (inputs.compression_level) {\n        command = '-Dsamjdk.compression_level=' + inputs.compression_level\n    } else {\n        command = '-Dsamjdk.compression_level=2'\n    }\n    if (inputs.memory_per_job) {\n        command += ' -Xms'.concat(inputs.memory_per_job, 'M')\n    }\n    else {\n        command +=' -Xms1024M '\n    }\n    return command\n}"
                    },
                    {
                        "prefix": "-jar",
                        "shellQuote": false,
                        "position": 3,
                        "valueFrom": "/usr/gitc/picard.jar MarkDuplicates"
                    },
                    {
                        "prefix": "",
                        "shellQuote": false,
                        "position": 4,
                        "valueFrom": "${\n    var in_alignments = [].concat(inputs.in_alignments)[0];\n    var output_ext = inputs.output_file_format ? \".\" + inputs.output_file_format : in_alignments.nameext;\n    var output_prefix = '';\n    if (inputs.output_prefix)\n    {\n        output_prefix = inputs.output_prefix;\n    }\n    else\n    {\n        if (in_alignments.metadata && in_alignments.metadata.sample_id)\n        {\n            output_prefix = in_alignments.metadata.sample_id;\n        }\n        else\n        {\n            output_prefix = in_alignments.nameroot.split('.')[0];\n        }\n    }\n    return \"OUTPUT=\" + output_prefix + \".dedupped\" + output_ext;\n}"
                    },
                    {
                        "prefix": "",
                        "shellQuote": false,
                        "position": 4,
                        "valueFrom": "${\n    var in_alignments = [].concat(inputs.in_alignments)[0];\n    if (inputs.output_prefix)\n    {\n        output_prefix = inputs.output_prefix;\n    }\n    else\n    {\n        if (in_alignments.metadata && in_alignments.metadata.sample_id)\n        {\n            output_prefix = in_alignments.metadata.sample_id;\n        }\n        else\n        {\n            output_prefix = in_alignments.nameroot.split('.')[0];\n        }\n    }\n    return \"METRICS_FILE=\" + output_prefix + \".dedupped.metrics\";\n}"
                    }
                ],
                "requirements": [
                    {
                        "class": "ShellCommandRequirement"
                    },
                    {
                        "class": "ResourceRequirement",
                        "ramMin": "${\n    var memory = 2048;\n    if (inputs.memory_per_job) \n    {\n        memory = inputs.memory_per_job;\n    }\n    if (inputs.memory_overhead_per_job)\n    {\n        memory += inputs.memory_overhead_per_job;\n    }\n    return memory;\n}",
                        "coresMin": "${\n    return inputs.cpu_per_job ? inputs.cpu_per_job : 1\n}"
                    },
                    {
                        "class": "DockerRequirement",
                        "dockerPull": "images.sbgenomics.com/ana_d/genomes-in-the-cloud:2.3.2-1510681135"
                    },
                    {
                        "class": "InitialWorkDirRequirement",
                        "listing": []
                    },
                    {
                        "class": "InlineJavascriptRequirement",
                        "expressionLib": [
                            "var updateMetadata = function(file, key, value) {\n    file['metadata'][key] = value;\n    return file;\n};\n\n\nvar setMetadata = function(file, metadata) {\n    if (!('metadata' in file))\n        file['metadata'] = metadata;\n    else {\n        for (var key in metadata) {\n            file['metadata'][key] = metadata[key];\n        }\n    }\n    return file\n};\n\nvar inheritMetadata = function(o1, o2) {\n    var commonMetadata = {};\n    if (!Array.isArray(o2)) {\n        o2 = [o2]\n    }\n    for (var i = 0; i < o2.length; i++) {\n        var example = o2[i]['metadata'];\n        for (var key in example) {\n            if (i == 0)\n                commonMetadata[key] = example[key];\n            else {\n                if (!(commonMetadata[key] == example[key])) {\n                    delete commonMetadata[key]\n                }\n            }\n        }\n    }\n    if (!Array.isArray(o1)) {\n        o1 = setMetadata(o1, commonMetadata)\n    } else {\n        for (var i = 0; i < o1.length; i++) {\n            o1[i] = setMetadata(o1[i], commonMetadata)\n        }\n    }\n    return o1;\n};\n\nvar toArray = function(file) {\n    return [].concat(file);\n};\n\nvar groupBy = function(files, key) {\n    var groupedFiles = [];\n    var tempDict = {};\n    for (var i = 0; i < files.length; i++) {\n        var value = files[i]['metadata'][key];\n        if (value in tempDict)\n            tempDict[value].push(files[i]);\n        else tempDict[value] = [files[i]];\n    }\n    for (var key in tempDict) {\n        groupedFiles.push(tempDict[key]);\n    }\n    return groupedFiles;\n};\n\nvar orderBy = function(files, key, order) {\n    var compareFunction = function(a, b) {\n        if (a['metadata'][key].constructor === Number) {\n            return a['metadata'][key] - b['metadata'][key];\n        } else {\n            var nameA = a['metadata'][key].toUpperCase();\n            var nameB = b['metadata'][key].toUpperCase();\n            if (nameA < nameB) {\n                return -1;\n            }\n            if (nameA > nameB) {\n                return 1;\n            }\n            return 0;\n        }\n    };\n\n    files = files.sort(compareFunction);\n    if (order == undefined || order == \"asc\")\n        return files;\n    else\n        return files.reverse();\n};",
                            "\nvar setMetadata = function(file, metadata) {\n    if (!('metadata' in file))\n        file['metadata'] = metadata;\n    else {\n        for (var key in metadata) {\n            file['metadata'][key] = metadata[key];\n        }\n    }\n    return file\n};\n\nvar inheritMetadata = function(o1, o2) {\n    var commonMetadata = {};\n    if (!Array.isArray(o2)) {\n        o2 = [o2]\n    }\n    for (var i = 0; i < o2.length; i++) {\n        var example = o2[i]['metadata'];\n        for (var key in example) {\n            if (i == 0)\n                commonMetadata[key] = example[key];\n            else {\n                if (!(commonMetadata[key] == example[key])) {\n                    delete commonMetadata[key]\n                }\n            }\n        }\n    }\n    if (!Array.isArray(o1)) {\n        o1 = setMetadata(o1, commonMetadata)\n    } else {\n        for (var i = 0; i < o1.length; i++) {\n            o1[i] = setMetadata(o1[i], commonMetadata)\n        }\n    }\n    return o1;\n};"
                        ]
                    }
                ],
                "sbg:categories": [
                    "Utilities",
                    "BAM Processing"
                ],
                "sbg:license": "Open source BSD (3-clause) license",
                "sbg:toolAuthor": "Broad Institute",
                "sbg:toolkit": "GATK",
                "sbg:toolkitVersion": "4.1.0.0",
                "sbg:projectName": "GATK genomes-in-the-cloud:2.3.2-1510681135 DEV",
                "sbg:revisionsInfo": [
                    {
                        "sbg:revision": 0,
                        "sbg:modifiedBy": "stefan_stojanovic",
                        "sbg:modifiedOn": 1554304333,
                        "sbg:revisionNotes": null
                    },
                    {
                        "sbg:revision": 1,
                        "sbg:modifiedBy": "stefan_stojanovic",
                        "sbg:modifiedOn": 1554304344,
                        "sbg:revisionNotes": ""
                    },
                    {
                        "sbg:revision": 2,
                        "sbg:modifiedBy": "stefan_stojanovic",
                        "sbg:modifiedOn": 1554305561,
                        "sbg:revisionNotes": "change docker image to images.sbgenomics.com/ana_d/genomes-in-the-cloud:2.3.2-1510681135"
                    },
                    {
                        "sbg:revision": 3,
                        "sbg:modifiedBy": "stefan_stojanovic",
                        "sbg:modifiedOn": 1554306238,
                        "sbg:revisionNotes": "add add_pg_tag_to_reads input"
                    },
                    {
                        "sbg:revision": 4,
                        "sbg:modifiedBy": "stefan_stojanovic",
                        "sbg:modifiedOn": 1555502733,
                        "sbg:revisionNotes": "set INPUT to array of files; set boolean inputs to enums"
                    },
                    {
                        "sbg:revision": 5,
                        "sbg:modifiedBy": "stefan_stojanovic",
                        "sbg:modifiedOn": 1555505577,
                        "sbg:revisionNotes": "fix expression for output naming"
                    },
                    {
                        "sbg:revision": 6,
                        "sbg:modifiedBy": "stefan_stojanovic",
                        "sbg:modifiedOn": 1555507528,
                        "sbg:revisionNotes": "fix another expression, for naming output metrics file"
                    },
                    {
                        "sbg:revision": 7,
                        "sbg:modifiedBy": "stefan_stojanovic",
                        "sbg:modifiedOn": 1555579549,
                        "sbg:revisionNotes": "use nameroot for output prefix instead of only firtst part after split"
                    },
                    {
                        "sbg:revision": 8,
                        "sbg:modifiedBy": "stefan_stojanovic",
                        "sbg:modifiedOn": 1555579791,
                        "sbg:revisionNotes": "revert to revsision 6"
                    }
                ],
                "sbg:image_url": null,
                "sbg:links": [
                    {
                        "id": "https://software.broadinstitute.org/gatk/",
                        "label": "Homepage"
                    },
                    {
                        "id": "https://github.com/broadinstitute/gatk/",
                        "label": "Source Code"
                    },
                    {
                        "id": "https://github.com/broadinstitute/gatk/releases/download/4.1.0.0/gatk-4.1.0.0.zip",
                        "label": "Download"
                    },
                    {
                        "id": "https://www.ncbi.nlm.nih.gov/pubmed?term=20644199",
                        "label": "Publications"
                    },
                    {
                        "id": "https://software.broadinstitute.org/gatk/documentation/tooldocs/4.1.0.0/picard_sam_markduplicates_MarkDuplicates.php",
                        "label": "Documentation"
                    }
                ],
                "sbg:appVersion": [
                    "v1.0"
                ],
                "sbg:id": "ana_d/gatk-genomes-in-the-cloud-2-3-2-1510681135-dev/picard-markduplicates/8",
                "sbg:revision": 8,
                "sbg:revisionNotes": "revert to revsision 6",
                "sbg:modifiedOn": 1555579791,
                "sbg:modifiedBy": "stefan_stojanovic",
                "sbg:createdOn": 1554304333,
                "sbg:createdBy": "stefan_stojanovic",
                "sbg:project": "ana_d/gatk-genomes-in-the-cloud-2-3-2-1510681135-dev",
                "sbg:sbgMaintained": false,
                "sbg:validationErrors": [],
                "sbg:contributors": [
                    "stefan_stojanovic"
                ],
                "sbg:latestRevision": 8,
                "sbg:publisher": "sbg",
                "sbg:content_hash": "a85087e4a650db7047bb193d5845792255608123fcd090abf73b69872c917c20f"
            },
            "label": "GATK MarkDuplicates",
            "sbg:x": 42.25984191894531,
            "sbg:y": 24.14817237854004
        },
        {
            "id": "picard_sortsam_1_140",
            "in": [
                {
                    "id": "sort_order",
                    "default": "Coordinate"
                },
                {
                    "id": "in_alignments",
                    "source": "picard_markduplicates/out_alignments"
                },
                {
                    "id": "memory_per_job",
                    "default": 4000
                },
                {
                    "id": "create_index",
                    "default": "true"
                },
                {
                    "id": "create_md5_file",
                    "default": "true"
                },
                {
                    "id": "max_records_in_ram",
                    "default": 300000
                }
            ],
            "out": [
                {
                    "id": "out_alignments"
                }
            ],
            "run": {
                "class": "CommandLineTool",
                "cwlVersion": "v1.0",
                "$namespaces": {
                    "sbg": "https://sevenbridges.com"
                },
                "id": "ana_d/gatk-genomes-in-the-cloud-2-3-2-1510681135-dev/picard-sortsam-1-140/2",
                "baseCommand": [
                    "java"
                ],
                "inputs": [
                    {
                        "sbg:altPrefix": "SO",
                        "sbg:category": "Other input types",
                        "id": "sort_order",
                        "type": {
                            "type": "enum",
                            "symbols": [
                                "Unsorted",
                                "Queryname",
                                "Coordinate"
                            ],
                            "name": "sort_order"
                        },
                        "inputBinding": {
                            "prefix": "SORT_ORDER=",
                            "separate": false,
                            "shellQuote": false,
                            "position": 7,
                            "valueFrom": "${\n    p = inputs.sort_order.toLowerCase()\n    return p\n}"
                        },
                        "label": "Sort order",
                        "doc": "Sort order of the output file. Possible values: {unsorted, queryname, coordinate}."
                    },
                    {
                        "sbg:altPrefix": "I",
                        "sbg:category": "File inputs",
                        "id": "in_alignments",
                        "type": "File",
                        "inputBinding": {
                            "prefix": "INPUT=",
                            "separate": false,
                            "shellQuote": false,
                            "position": 5
                        },
                        "label": "Input BAM",
                        "doc": "The BAM or SAM file to sort.",
                        "sbg:fileTypes": "BAM, SAM"
                    },
                    {
                        "sbg:toolDefaultValue": "2048",
                        "sbg:category": "Execution",
                        "id": "memory_per_job",
                        "type": "int?",
                        "label": "Memory per job",
                        "doc": "Amount of RAM memory to be used per job. Defaults to 2048 MB for single threaded jobs."
                    },
                    {
                        "sbg:category": "Execution",
                        "id": "memory_overhead_per_job",
                        "type": "int?",
                        "label": "Memory Overhead Per Job",
                        "doc": "Reserves memory at scheduler by not passing it to java virtual machine to permit draining all memory from the instance."
                    },
                    {
                        "id": "output_prefix",
                        "type": "string?",
                        "label": "Output prefix",
                        "doc": "Sorted output prefix."
                    },
                    {
                        "sbg:category": "Optional arguments",
                        "id": "create_index",
                        "type": [
                            "null",
                            {
                                "type": "enum",
                                "symbols": [
                                    "true",
                                    "false"
                                ],
                                "name": "create_index"
                            }
                        ],
                        "inputBinding": {
                            "prefix": "CREATE_INDEX=",
                            "separate": false,
                            "shellQuote": false,
                            "position": 4
                        },
                        "label": "Create index"
                    },
                    {
                        "sbg:category": "Optional arguments",
                        "id": "create_md5_file",
                        "type": [
                            "null",
                            {
                                "type": "enum",
                                "symbols": [
                                    "true",
                                    "false"
                                ],
                                "name": "create_md5_file"
                            }
                        ],
                        "inputBinding": {
                            "prefix": "CREATE_MD5_FILE=",
                            "separate": false,
                            "shellQuote": false,
                            "position": 4
                        },
                        "label": "Create MD5 file"
                    },
                    {
                        "sbg:category": "Optional arguments",
                        "id": "max_records_in_ram",
                        "type": "int?",
                        "inputBinding": {
                            "prefix": "MAX_RECORDS_IN_RAM=",
                            "separate": false,
                            "shellQuote": false,
                            "position": 4
                        },
                        "label": "Max records in ram"
                    }
                ],
                "outputs": [
                    {
                        "id": "out_alignments",
                        "doc": "Sorted BAM or SAM file.",
                        "label": "Sorted BAM/SAM",
                        "type": "File?",
                        "outputBinding": {
                            "glob": "*.?am",
                            "outputEval": "${\n    return inheritMetadata(self, inputs.in_alignments)\n\n}"
                        },
                        "secondaryFiles": [
                            "^.bai",
                            ".bai"
                        ],
                        "sbg:fileTypes": "BAM, SAM"
                    }
                ],
                "doc": "Sorts a SAM or BAM file.  \n\n### Description\nThis tool sorts the input SAM or BAM file by coordinate, queryname (QNAME), or some other property of the SAM record. The SortOrder of a SAM/BAM file is found in the SAM file header tag @HD in the field labeled SO.  \nFor a coordinate sorted SAM/BAM file, read alignments are sorted first by the reference sequence name (RNAME) field using the reference sequence dictionary (@SQ tag).  Alignments within these subgroups are secondarily sorted using the left-most mapping position of the read (POS).  Subsequent to this sorting scheme, alignments are listed arbitrarily.\nFor queryname-sorted alignments, all alignments are grouped using the queryname field but the alignments are not necessarily sorted within these groups.  Reads having the same queryname are derived from the same template.  \n### Common Use Cases \nUsage example:\n```\njava -jar picard.jar SortSam \\\n      I=input.bam \\\n      O=sorted.bam \\\n      SORT_ORDER=coordinate\n```\n### Common Issues and Important Notes\nDocker image downloaded from broadinstitute/genomes-in-the-cloud:2.3.1-1512499786",
                "label": "Picard SortSam",
                "arguments": [
                    {
                        "shellQuote": false,
                        "position": 0,
                        "valueFrom": "${\n    if (inputs.memory_per_job) {\n        return '-Xmx'.concat(inputs.memory_per_job, 'M')\n    }\n    return '-Xmx2048M'\n}"
                    },
                    {
                        "shellQuote": false,
                        "position": 1,
                        "valueFrom": "-jar"
                    },
                    {
                        "shellQuote": false,
                        "position": 2,
                        "valueFrom": "/usr/gitc/picard.jar"
                    },
                    {
                        "shellQuote": false,
                        "position": 3,
                        "valueFrom": "SortSam"
                    },
                    {
                        "prefix": "OUTPUT=",
                        "separate": false,
                        "shellQuote": false,
                        "position": 4,
                        "valueFrom": "${\n    var in_alignments = inputs.in_alignments;\n    var output_prefix = '';\n    var output_ext = inputs.output_file_format ? inputs.output_file_format : in_alignments.path.split('.').pop();\n    if (inputs.output_prefix)\n    {\n        output_prefix = inputs.output_prefix;\n    }\n    else \n    {\n        if (in_alignments.metadata && in_alignments.metadata.sample_id)\n        {\n            output_prefix = in_alignments.metadata.sample_id;\n        }\n        else \n        {\n            output_prefix = in_alignments.path.split('/').pop().split('.')[0] + '.sorted';\n        }\n    }\n    \n    return output_prefix + '.' + output_ext;\n}"
                    }
                ],
                "requirements": [
                    {
                        "class": "ShellCommandRequirement"
                    },
                    {
                        "class": "ResourceRequirement",
                        "ramMin": "${\n  if(inputs.memory_per_job){\n    if(inputs.memory_overhead_per_job){\n    \treturn inputs.memory_per_job + inputs.memory_overhead_per_job\n    }\n    else\n  \t\treturn inputs.memory_per_job\n  }\n  else if(!inputs.memory_per_job && inputs.memory_overhead_per_job){\n\t\treturn 2048 + inputs.memory_overhead_per_job  \n  }\n  else\n  \treturn 2048\n}",
                        "coresMin": 1
                    },
                    {
                        "class": "DockerRequirement",
                        "dockerImageId": "eab0e70b6629",
                        "dockerPull": "images.sbgenomics.com/ana_d/genomes-in-the-cloud:2.3.2-1510681135"
                    },
                    {
                        "class": "InitialWorkDirRequirement",
                        "listing": []
                    },
                    {
                        "class": "InlineJavascriptRequirement",
                        "expressionLib": [
                            "var updateMetadata = function(file, key, value) {\n    file['metadata'][key] = value;\n    return file;\n};\n\n\nvar setMetadata = function(file, metadata) {\n    if (!('metadata' in file))\n        file['metadata'] = metadata;\n    else {\n        for (var key in metadata) {\n            file['metadata'][key] = metadata[key];\n        }\n    }\n    return file\n};\n\nvar inheritMetadata = function(o1, o2) {\n    var commonMetadata = {};\n    if (!Array.isArray(o2)) {\n        o2 = [o2]\n    }\n    for (var i = 0; i < o2.length; i++) {\n        var example = o2[i]['metadata'];\n        for (var key in example) {\n            if (i == 0)\n                commonMetadata[key] = example[key];\n            else {\n                if (!(commonMetadata[key] == example[key])) {\n                    delete commonMetadata[key]\n                }\n            }\n        }\n    }\n    if (!Array.isArray(o1)) {\n        o1 = setMetadata(o1, commonMetadata)\n    } else {\n        for (var i = 0; i < o1.length; i++) {\n            o1[i] = setMetadata(o1[i], commonMetadata)\n        }\n    }\n    return o1;\n};\n\nvar toArray = function(file) {\n    return [].concat(file);\n};\n\nvar groupBy = function(files, key) {\n    var groupedFiles = [];\n    var tempDict = {};\n    for (var i = 0; i < files.length; i++) {\n        var value = files[i]['metadata'][key];\n        if (value in tempDict)\n            tempDict[value].push(files[i]);\n        else tempDict[value] = [files[i]];\n    }\n    for (var key in tempDict) {\n        groupedFiles.push(tempDict[key]);\n    }\n    return groupedFiles;\n};\n\nvar orderBy = function(files, key, order) {\n    var compareFunction = function(a, b) {\n        if (a['metadata'][key].constructor === Number) {\n            return a['metadata'][key] - b['metadata'][key];\n        } else {\n            var nameA = a['metadata'][key].toUpperCase();\n            var nameB = b['metadata'][key].toUpperCase();\n            if (nameA < nameB) {\n                return -1;\n            }\n            if (nameA > nameB) {\n                return 1;\n            }\n            return 0;\n        }\n    };\n\n    files = files.sort(compareFunction);\n    if (order == undefined || order == \"asc\")\n        return files;\n    else\n        return files.reverse();\n};"
                        ]
                    }
                ],
                "sbg:categories": [
                    "SAM/BAM-Processing"
                ],
                "sbg:image_url": null,
                "sbg:cmdPreview": "java -Xmx2048M -jar /usr/gitc/picard.jar SortSam OUTPUT=example.tested.sorted.bam INPUT=/root/dir/example.tested.bam SORT_ORDER=coordinate",
                "sbg:toolkitVersion": "2.16.0-SNAPSHOT",
                "sbg:license": "MIT License, Apache 2.0 Licence",
                "sbg:links": [
                    {
                        "label": "Homepage",
                        "id": "http://broadinstitute.github.io/picard/command-line-overview.html#SortSam"
                    },
                    {
                        "label": "Source Code",
                        "id": "https://github.com/broadinstitute/picard/releases/tag/1.138"
                    },
                    {
                        "label": "Wiki",
                        "id": "http://broadinstitute.github.io/picard/"
                    },
                    {
                        "label": "Download",
                        "id": "https://github.com/broadinstitute/picard/zipball/master"
                    },
                    {
                        "label": "Publication",
                        "id": "http://broadinstitute.github.io/picard/"
                    }
                ],
                "sbg:toolkit": "Picard",
                "sbg:toolAuthor": "Broad Institute",
                "sbg:projectName": "GATK genomes-in-the-cloud:2.3.2-1510681135 DEV",
                "sbg:revisionsInfo": [
                    {
                        "sbg:revision": 0,
                        "sbg:modifiedBy": "stefan_stojanovic",
                        "sbg:modifiedOn": 1554305443,
                        "sbg:revisionNotes": "Copy of vladimirk/gatk4-0-4-0-toolkit-dev/picard-sortsam-1-140/11"
                    },
                    {
                        "sbg:revision": 1,
                        "sbg:modifiedBy": "stefan_stojanovic",
                        "sbg:modifiedOn": 1554305663,
                        "sbg:revisionNotes": "change docker version to images.sbgenomics.com/ana_d/genomes-in-the-cloud:2.3.2-1510681135"
                    },
                    {
                        "sbg:revision": 2,
                        "sbg:modifiedBy": "stefan_stojanovic",
                        "sbg:modifiedOn": 1554306626,
                        "sbg:revisionNotes": "add additional arguments"
                    }
                ],
                "sbg:appVersion": [
                    "v1.0"
                ],
                "sbg:id": "ana_d/gatk-genomes-in-the-cloud-2-3-2-1510681135-dev/picard-sortsam-1-140/2",
                "sbg:revision": 2,
                "sbg:revisionNotes": "add additional arguments",
                "sbg:modifiedOn": 1554306626,
                "sbg:modifiedBy": "stefan_stojanovic",
                "sbg:createdOn": 1554305443,
                "sbg:createdBy": "stefan_stojanovic",
                "sbg:project": "ana_d/gatk-genomes-in-the-cloud-2-3-2-1510681135-dev",
                "sbg:sbgMaintained": false,
                "sbg:validationErrors": [],
                "sbg:contributors": [
                    "stefan_stojanovic"
                ],
                "sbg:latestRevision": 2,
                "sbg:publisher": "sbg",
                "sbg:content_hash": "a814fa208d1119f4b0420d6729c9e1875f6e4d402d7b2ac79b03ab3729c4cdc3b"
            },
            "label": "Picard SortSam",
            "sbg:x": 271.9728088378906,
            "sbg:y": 28.14817237854004
        },
        {
            "id": "crosscheckfingerprints",
            "in": [
                {
                    "id": "input",
                    "source": [
                        "picard_sortsam_1_140/out_alignments"
                    ]
                },
                {
                    "id": "memory_per_job",
                    "default": 2000
                },
                {
                    "id": "haplotype_map",
                    "source": "haplotype_map"
                },
                {
                    "id": "lod_threshold",
                    "default": -20
                },
                {
                    "id": "expect_all_groups_to_match",
                    "default": "true"
                }
            ],
            "out": [
                {
                    "id": "fingerprinting_summary_metrics"
                },
                {
                    "id": "matrix_output"
                }
            ],
            "run": {
                "class": "CommandLineTool",
                "cwlVersion": "v1.0",
                "$namespaces": {
                    "sbg": "https://sevenbridges.com"
                },
                "id": "ana_d/gatk-genomes-in-the-cloud-2-3-2-1510681135-dev/picard-crosscheckfingerprints/5",
                "baseCommand": [],
                "inputs": [
                    {
                        "sbg:altPrefix": "I",
                        "sbg:category": "File inputs",
                        "id": "input",
                        "type": "File[]",
                        "inputBinding": {
                            "prefix": "INPUT=",
                            "separate": false,
                            "itemSeparator": " ",
                            "shellQuote": false,
                            "position": 5,
                            "valueFrom": "${\n    var arr = [].concat(self);\n    var res = [];\n    for (i=0; i<arr.length; i++) {\n        res.push(arr[i].path);\n    }\n    return res.join(' INPUT=')\n}"
                        },
                        "label": "Input SAM,BAM or VCF",
                        "doc": "Input SAM,BAM or VCF.",
                        "sbg:fileTypes": "BAM, SAM, VCF",
                        "secondaryFiles": [
                            "${\n    return [self.basename + '.bai', self.nameroot + '.bai']\n}"
                        ]
                    },
                    {
                        "sbg:toolDefaultValue": "2048",
                        "sbg:category": "Optional Arguments",
                        "id": "memory_per_job",
                        "type": "int?",
                        "label": "Memory per job",
                        "doc": "Amount of RAM memory to be used per job. Defaults to 2048 MB for single threaded jobs."
                    },
                    {
                        "sbg:category": "Optional Arguments",
                        "id": "output_prefix",
                        "type": "string?",
                        "label": "Output prefix",
                        "doc": "Output prefix."
                    },
                    {
                        "id": "matrix_output_name",
                        "type": "string?",
                        "inputBinding": {
                            "prefix": "MATRIX_OUTPUT=",
                            "separate": false,
                            "shellQuote": false,
                            "position": 11
                        },
                        "label": "Matrix output name",
                        "doc": "Optional output file to write matrix of LOD scores to. This is less informative than the metrics output and only contains Normal-Normal LOD score (i.e. doesn't account for Loss of heterogeneity). It is however sometimes easier to use visually.  Default value: null.  Cannot be used in conjuction with option(s) SECOND_INPUT (SI)."
                    },
                    {
                        "sbg:category": "Required Arguments",
                        "id": "haplotype_map",
                        "type": "File",
                        "inputBinding": {
                            "prefix": "HAPLOTYPE_MAP=",
                            "separate": false,
                            "shellQuote": false,
                            "position": 11
                        },
                        "label": "Haplotype map",
                        "doc": "The file lists a set of SNPs, optionally arranged in high-LD blocks, to be used for fingerprinting.",
                        "sbg:fileTypes": "VCF, VCF.GZ, BCF"
                    },
                    {
                        "id": "lod_threshold",
                        "type": "float?",
                        "inputBinding": {
                            "prefix": "LOD=",
                            "separate": false,
                            "shellQuote": false,
                            "position": 13
                        },
                        "label": "LOD threshold",
                        "doc": "f any two groups (with the same sample name) match with a LOD score lower than the threshold the program will exit with a non-zero code to indicate error. Program will also exit with an error if it finds two groups with different sample name that match with a LOD score greater than -LOD_THRESHOLD."
                    },
                    {
                        "sbg:category": "Optional Arguments",
                        "id": "second_input",
                        "type": "File?",
                        "inputBinding": {
                            "prefix": "SECOND_INPUT=",
                            "separate": false,
                            "shellQuote": false,
                            "position": 5
                        },
                        "label": "Second input",
                        "doc": "One or more input files (or lists of files) to compare fingerprints for. If this option is given the program compares each sample in INPUT with the sample from SECOND_INPUT that has the same sample ID. In addition, data will be grouped by SAMPLE regardless of the value of CROSSCHECK_BY. When operating in this mode, each sample in INPUT must also have a corresponding sample in SECOND_INPUT. If this is violated, the program will proceed to check the matching samples, but report the missing samples and return a non-zero error-code. Default value: null. This option may be specified 0 or more times.  Cannot be used in conjuction with option(s) MATRIX_OUTPUT (MO).",
                        "sbg:fileTypes": "BAM, SAM, VCF"
                    },
                    {
                        "sbg:category": "Optional Arguments",
                        "id": "crosscheck_by",
                        "type": "string?",
                        "inputBinding": {
                            "prefix": "CROSSCHECK_BY=",
                            "separate": false,
                            "shellQuote": false,
                            "position": 10
                        },
                        "label": "Crosscheck by",
                        "doc": "Specificies whic readgroups can be \"rolled-up\" to the LIBRARY, SAMPLE, or FILE level before being compared. Fingerprints from VCF can be be compared by SAMPLE or FILE.  Default value: READGROUP. This option can be set to 'null' to clear the default value. Possible values: {FILE,   SAMPLE, LIBRARY, READGROUP}"
                    },
                    {
                        "sbg:category": "Optional Arguments",
                        "id": "num_threads",
                        "type": "int?",
                        "inputBinding": {
                            "prefix": "NUM_THREADS=",
                            "separate": false,
                            "shellQuote": false,
                            "position": 4
                        },
                        "label": "Number of threads",
                        "doc": "The number of threads to use to process files and generate Fingerprints.  Default value: 1."
                    },
                    {
                        "sbg:category": "Optional Arguments",
                        "id": "allow_duplicate_reads",
                        "type": [
                            "null",
                            {
                                "type": "enum",
                                "symbols": [
                                    "true",
                                    "false"
                                ],
                                "name": "allow_duplicate_reads"
                            }
                        ],
                        "inputBinding": {
                            "prefix": "ALLOW_DUPLICATE_READS=",
                            "separate": false,
                            "shellQuote": false,
                            "position": 10
                        },
                        "label": "Allos dubplicate reads",
                        "doc": "Allow the use of duplicate reads in performing the comparison. Can be useful when duplicate marking has been overly aggressive and coverage is low.  Default value: false.This option can be set to 'null' to clear the default value."
                    },
                    {
                        "sbg:category": "Optional Arguments",
                        "id": "genotyping_error_rate",
                        "type": "float?",
                        "inputBinding": {
                            "prefix": "GENOTYPING_ERROR_RATE=",
                            "separate": false,
                            "shellQuote": false,
                            "position": 10
                        },
                        "label": "Genotyping error rate",
                        "doc": "Assumed genotyping error rate that provides a floor on the probability that a genotype comes from the expected sample.  Default value: 0.01. This option can be set to 'null' to clear the default value."
                    },
                    {
                        "sbg:category": "Optional Arguments",
                        "id": "output_errors_only",
                        "type": [
                            "null",
                            {
                                "type": "enum",
                                "symbols": [
                                    "true",
                                    "false"
                                ],
                                "name": "output_errors_only"
                            }
                        ],
                        "inputBinding": {
                            "prefix": "OUTPUT_ERRORS_ONLY=",
                            "separate": false,
                            "shellQuote": false,
                            "position": 11
                        },
                        "label": "Output errors only",
                        "doc": "If true then only groups that do not relate to each other as expected will have their LODs reported.  Default value: false."
                    },
                    {
                        "sbg:category": "Optional Arguments",
                        "id": "loss_of_het_rate",
                        "type": "float?",
                        "inputBinding": {
                            "prefix": "LOSS_OF_HET_RATE=",
                            "separate": false,
                            "shellQuote": false,
                            "position": 12
                        },
                        "label": "Loss of het rate",
                        "doc": "The rate at which a heterozygous genotype in a normal sample turns into a homozygous (via loss of heterozygosity) in the tumor (model assumes independent events, so this needs to  be larger than reality).  Default value: 0.5."
                    },
                    {
                        "sbg:category": "Optional Arguments",
                        "id": "expect_all_groups_to_match",
                        "type": [
                            "null",
                            {
                                "type": "enum",
                                "symbols": [
                                    "true",
                                    "false"
                                ],
                                "name": "expect_all_groups_to_match"
                            }
                        ],
                        "inputBinding": {
                            "prefix": "EXPECT_ALL_GROUPS_TO_MATCH=",
                            "separate": false,
                            "shellQuote": false,
                            "position": 13
                        },
                        "label": "Expect all groups to match",
                        "doc": "Expect all groups' fingerprints to match, irrespective of their sample names.  By default (with this value set to false), groups (readgroups, libraries, files, or samples) with different sample names are expected to mismatch, and those with the same sample name are expected to match."
                    },
                    {
                        "sbg:category": "Optional Arguments",
                        "id": "exit_code_when_missmatch",
                        "type": "int?",
                        "inputBinding": {
                            "prefix": "EXIT_CODE_WHEN_MISMATCH=",
                            "separate": false,
                            "shellQuote": false,
                            "position": 14
                        },
                        "label": "Exit code when missmatch",
                        "doc": "When one or more mismatches between groups is detected, exit with this value instead of 0. Default value: 1."
                    }
                ],
                "outputs": [
                    {
                        "id": "fingerprinting_summary_metrics",
                        "doc": "Summary metrics.",
                        "label": "Summary metrics",
                        "type": "File?",
                        "outputBinding": {
                            "glob": "*.fingerprint",
                            "outputEval": "$(inheritMetadata(self, inputs.input))"
                        },
                        "secondaryFiles": [
                            "^.bai",
                            ".bai"
                        ],
                        "sbg:fileTypes": "fingerprinting_detail_metrics"
                    },
                    {
                        "id": "matrix_output",
                        "type": "File?",
                        "outputBinding": {
                            "glob": "${\n    if (inputs.matrix_output) {\n        return '*.' + inputs.matrix_output_name\n    }\n    else\n        return ''\n    }\n}",
                            "outputEval": "$(inheritMetadata(self, inputs.input))"
                        }
                    }
                ],
                "doc": "Checks the sample identity of the sequence/genotype data in the provided file (SAM/BAM or VCF)\n\n### Description\nChecks if all fingerprints within a set of files appear to come from the same individual. The fingerprints are calculated initially at the readgroup level (if present) but can be \"rolled-up\" by library, sample or file, to increase power and provide results at the desired resolution. Regular output is in a \"Moltenized\" format, one row per comparison. In this format the output will include the LOD score and also tumor-aware LOD score which can help assess identity even in the presence of a severe LOH sample with high purity. A matrix output is also available to facilitate visual inspection of crosscheck results.\nA separate CLP, ClusterCrosscheckMetrics, can cluster the results as a connected graph according to LOD greater than a threshold.\n### Common Use Cases \n```\nCheck that all the readgroups from a sample match each other:\n   java -jar picard.jar CrosscheckFingerprints \\\n          INPUT=sample.with.many.readgroups.bam \\\n          HAPLOTYPE_MAP=fingerprinting_haplotype_database.txt \\\n          LOD_THRESHOLD=-5 \\\n          OUTPUT=sample.crosscheck_metrics \n```\n\nThis tool calculates the LOD score for identity check between \"groups\" of data in the INPUT files as defined by the CROSSCHECK_BY argument. A positive value indicates that the data seems to have come from the same individual or, in other words the identity checks out. The scale is logarithmic (base 10), so a LOD of 6 indicates that it is 1,000,000 more likely that the data matches the genotypes than not. A negative value indicates that the data do not match. A score that is near zero is inconclusive and can result from low coverage or non-informative genotypes. Each group is assigned a sample identifier (for SAM this is taken from the SM tag in the appropriate readgroup header line, for VCF this is taken from the column label in the file-header. After combining all the data from the same group together, an all-against-all comparison is performed. Results are categorized as one of EXPECTED_MATCH, EXPECTED_MISMATCH, UNEXPECTED_MATCH, UNEXPECTED_MISMATCH, or AMBIGUOUS depending on the LOD score and on whether the sample identifiers of the groups agree: LOD scores that are less than LOD_THRESHOLD are considered mismatches, and those greater than -LOD_THRESHOLD are matches (between is ambiguous). If the sample identifiers are equal, the groups are expected to match. They are expected to mismatch otherwise. The identity check makes use of haplotype blocks defined in the HAPLOTYPE_MAP file to enable it to have higher statistical power for detecting identity or swap by aggregating data from several SNPs in the haplotype block. This enables an identity check of samples with very low coverage (e.g. ~1x mean coverage). When provided a VCF, the identity check looks at the PL, GL and GT fields (in that order) and uses the first one that it finds.",
                "label": "Picard CrosscheckFingerprints",
                "arguments": [
                    {
                        "prefix": "",
                        "separate": false,
                        "shellQuote": false,
                        "position": 0,
                        "valueFrom": "${\n    command = '-Dsamjdk.buffer_size=131072 -XX:GCTimeLimit=50 -XX:GCHeapFreeLimit=10 '\n    if (inputs.memory_per_job) {\n        command += '-Xms'.concat(inputs.memory_per_job, 'M')\n    }\n    else {\n        command +='-Xms1024M '\n    }\n    return command\n}"
                    },
                    {
                        "shellQuote": false,
                        "position": 1,
                        "valueFrom": "-jar"
                    },
                    {
                        "shellQuote": false,
                        "position": 2,
                        "valueFrom": "/usr/gitc/picard.jar"
                    },
                    {
                        "prefix": "",
                        "shellQuote": false,
                        "position": 3,
                        "valueFrom": "CrosscheckFingerprints"
                    },
                    {
                        "prefix": "",
                        "shellQuote": false,
                        "position": -1,
                        "valueFrom": "$( inputs.haplotype_map ? 'java' : 'echo java')"
                    },
                    {
                        "prefix": "OUTPUT=",
                        "separate": false,
                        "shellQuote": false,
                        "position": 4,
                        "valueFrom": "$( inputs.output_prefix ? inputs.output_prefix : inputs.input.nameroot)"
                    }
                ],
                "requirements": [
                    {
                        "class": "ShellCommandRequirement"
                    },
                    {
                        "class": "ResourceRequirement",
                        "ramMin": "${\n    if (inputs.memory_per_job) {\n        return inputs.memory_per_job\n    }\n    return 2048\n}",
                        "coresMin": 1
                    },
                    {
                        "class": "DockerRequirement",
                        "dockerImageId": "eab0e70b6629",
                        "dockerPull": "images.sbgenomics.com/ana_d/genomes-in-the-cloud:2.3.2-1510681135"
                    },
                    {
                        "class": "InitialWorkDirRequirement",
                        "listing": []
                    },
                    {
                        "class": "InlineJavascriptRequirement",
                        "expressionLib": [
                            "var updateMetadata = function(file, key, value) {\n    file['metadata'][key] = value;\n    return file;\n};\n\n\nvar setMetadata = function(file, metadata) {\n    if (!('metadata' in file))\n        file['metadata'] = metadata;\n    else {\n        for (var key in metadata) {\n            file['metadata'][key] = metadata[key];\n        }\n    }\n    return file\n};\n\nvar inheritMetadata = function(o1, o2) {\n    var commonMetadata = {};\n    if (!Array.isArray(o2)) {\n        o2 = [o2]\n    }\n    for (var i = 0; i < o2.length; i++) {\n        var example = o2[i]['metadata'];\n        for (var key in example) {\n            if (i == 0)\n                commonMetadata[key] = example[key];\n            else {\n                if (!(commonMetadata[key] == example[key])) {\n                    delete commonMetadata[key]\n                }\n            }\n        }\n    }\n    if (!Array.isArray(o1)) {\n        o1 = setMetadata(o1, commonMetadata)\n    } else {\n        for (var i = 0; i < o1.length; i++) {\n            o1[i] = setMetadata(o1[i], commonMetadata)\n        }\n    }\n    return o1;\n};\n\nvar toArray = function(file) {\n    return [].concat(file);\n};\n\nvar groupBy = function(files, key) {\n    var groupedFiles = [];\n    var tempDict = {};\n    for (var i = 0; i < files.length; i++) {\n        var value = files[i]['metadata'][key];\n        if (value in tempDict)\n            tempDict[value].push(files[i]);\n        else tempDict[value] = [files[i]];\n    }\n    for (var key in tempDict) {\n        groupedFiles.push(tempDict[key]);\n    }\n    return groupedFiles;\n};\n\nvar orderBy = function(files, key, order) {\n    var compareFunction = function(a, b) {\n        if (a['metadata'][key].constructor === Number) {\n            return a['metadata'][key] - b['metadata'][key];\n        } else {\n            var nameA = a['metadata'][key].toUpperCase();\n            var nameB = b['metadata'][key].toUpperCase();\n            if (nameA < nameB) {\n                return -1;\n            }\n            if (nameA > nameB) {\n                return 1;\n            }\n            return 0;\n        }\n    };\n\n    files = files.sort(compareFunction);\n    if (order == undefined || order == \"asc\")\n        return files;\n    else\n        return files.reverse();\n};",
                            "\nvar setMetadata = function(file, metadata) {\n    if (!('metadata' in file))\n        file['metadata'] = metadata;\n    else {\n        for (var key in metadata) {\n            file['metadata'][key] = metadata[key];\n        }\n    }\n    return file\n};\n\nvar inheritMetadata = function(o1, o2) {\n    var commonMetadata = {};\n    if (!Array.isArray(o2)) {\n        o2 = [o2]\n    }\n    for (var i = 0; i < o2.length; i++) {\n        var example = o2[i]['metadata'];\n        for (var key in example) {\n            if (i == 0)\n                commonMetadata[key] = example[key];\n            else {\n                if (!(commonMetadata[key] == example[key])) {\n                    delete commonMetadata[key]\n                }\n            }\n        }\n    }\n    if (!Array.isArray(o1)) {\n        o1 = setMetadata(o1, commonMetadata)\n    } else {\n        for (var i = 0; i < o1.length; i++) {\n            o1[i] = setMetadata(o1[i], commonMetadata)\n        }\n    }\n    return o1;\n};"
                        ]
                    }
                ],
                "sbg:categories": [
                    "SAM/BAM-Processing"
                ],
                "sbg:image_url": null,
                "sbg:cmdPreview": "java -Xmx2048M -jar /usr/gitc/picard.jar CheckFingerprint OUTPUT=example.tested.sorted.bam INPUT=/root/dir/example.tested.bam SORT_ORDER=coordinate",
                "sbg:toolkitVersion": "2.16.0-SNAPSHOT",
                "sbg:license": "MIT License, Apache 2.0 Licence",
                "sbg:links": [
                    {
                        "label": "Homepage",
                        "id": "http://broadinstitute.github.io/picard/command-line-overview.html#SortSam"
                    },
                    {
                        "label": "Source Code",
                        "id": "https://github.com/broadinstitute/picard/releases/tag/1.138"
                    },
                    {
                        "label": "Wiki",
                        "id": "http://broadinstitute.github.io/picard/"
                    },
                    {
                        "label": "Download",
                        "id": "https://github.com/broadinstitute/picard/zipball/master"
                    },
                    {
                        "label": "Publication",
                        "id": "http://broadinstitute.github.io/picard/"
                    }
                ],
                "sbg:toolkit": "Picard",
                "sbg:toolAuthor": "Broad Institute",
                "sbg:projectName": "GATK genomes-in-the-cloud:2.3.2-1510681135 DEV",
                "sbg:revisionsInfo": [
                    {
                        "sbg:revision": 0,
                        "sbg:modifiedBy": "stefan_stojanovic",
                        "sbg:modifiedOn": 1554307344,
                        "sbg:revisionNotes": "Copy of vladimirk/gatk4-0-4-0-toolkit-dev/picard-crosscheckfingerprints/2"
                    },
                    {
                        "sbg:revision": 1,
                        "sbg:modifiedBy": "stefan_stojanovic",
                        "sbg:modifiedOn": 1554307593,
                        "sbg:revisionNotes": "change docker version; add conditional execution dependant on haplotype_map input file"
                    },
                    {
                        "sbg:revision": 2,
                        "sbg:modifiedBy": "stefan_stojanovic",
                        "sbg:modifiedOn": 1555435799,
                        "sbg:revisionNotes": "add expression for default output_prefix value; set metadata inheritance on output files."
                    },
                    {
                        "sbg:revision": 3,
                        "sbg:modifiedBy": "stefan_stojanovic",
                        "sbg:modifiedOn": 1555495935,
                        "sbg:revisionNotes": "set INPUT to array of files. add expression for building cmd line;"
                    },
                    {
                        "sbg:revision": 4,
                        "sbg:modifiedBy": "stefan_stojanovic",
                        "sbg:modifiedOn": 1555497338,
                        "sbg:revisionNotes": "set labels, default values, required inputs etc."
                    },
                    {
                        "sbg:revision": 5,
                        "sbg:modifiedBy": "stefan_stojanovic",
                        "sbg:modifiedOn": 1555508530,
                        "sbg:revisionNotes": "fix expression for INPUT"
                    }
                ],
                "sbg:wrapperAuthor": "Vladimir Kovacevic",
                "sbg:appVersion": [
                    "v1.0"
                ],
                "sbg:id": "ana_d/gatk-genomes-in-the-cloud-2-3-2-1510681135-dev/picard-crosscheckfingerprints/5",
                "sbg:revision": 5,
                "sbg:revisionNotes": "fix expression for INPUT",
                "sbg:modifiedOn": 1555508530,
                "sbg:modifiedBy": "stefan_stojanovic",
                "sbg:createdOn": 1554307344,
                "sbg:createdBy": "stefan_stojanovic",
                "sbg:project": "ana_d/gatk-genomes-in-the-cloud-2-3-2-1510681135-dev",
                "sbg:sbgMaintained": false,
                "sbg:validationErrors": [],
                "sbg:contributors": [
                    "stefan_stojanovic"
                ],
                "sbg:latestRevision": 5,
                "sbg:publisher": "sbg",
                "sbg:content_hash": "a1308379b74fe3bb74702d234530651151ace85943d2e4740f65489fca39d5860"
            },
            "label": "CrosscheckFingerprints",
            "sbg:x": 550.4259033203125,
            "sbg:y": 265.8067321777344
        },
        {
            "id": "checkcontamination",
            "in": [
                {
                    "id": "BamFile",
                    "source": "picard_sortsam_1_140/out_alignments"
                },
                {
                    "id": "BedPath",
                    "source": "BedPath"
                },
                {
                    "id": "Reference",
                    "source": "reference_sequence"
                },
                {
                    "id": "UDPath",
                    "source": "UDPath"
                },
                {
                    "id": "MeanPath",
                    "source": "MeanPath"
                },
                {
                    "id": "NumPC",
                    "default": 4
                },
                {
                    "id": "Verbose",
                    "default": true
                }
            ],
            "out": [
                {
                    "id": "selfSM"
                },
                {
                    "id": "contamination"
                }
            ],
            "run": {
                "class": "CommandLineTool",
                "cwlVersion": "v1.0",
                "$namespaces": {
                    "sbg": "https://sevenbridges.com"
                },
                "id": "ana_d/gatk-genomes-in-the-cloud-2-3-2-1510681135-dev/checkcontamination/4",
                "baseCommand": [
                    "/usr/gitc/VerifyBamID"
                ],
                "inputs": [
                    {
                        "sbg:category": "File inputs",
                        "id": "BamFile",
                        "type": "File",
                        "inputBinding": {
                            "prefix": "--BamFile",
                            "shellQuote": false,
                            "position": 1
                        },
                        "label": "BAM File",
                        "doc": "Bam or Cram file for the sample [Required].",
                        "sbg:fileTypes": "BAM, CRAM",
                        "secondaryFiles": [
                            ".bai"
                        ]
                    },
                    {
                        "sbg:category": "File inputs",
                        "id": "BedPath",
                        "type": "File",
                        "inputBinding": {
                            "prefix": "--BedPath",
                            "shellQuote": false,
                            "position": 1
                        },
                        "label": "Bed Path",
                        "doc": "Bed file for markers used in this analysis,1 based pos (chr\tpos-1\tpos\trefAllele\taltAllele) [Required].",
                        "sbg:fileTypes": "BED"
                    },
                    {
                        "sbg:category": "File inputs",
                        "id": "Reference",
                        "type": "File",
                        "inputBinding": {
                            "prefix": "--Reference",
                            "shellQuote": false,
                            "position": 1
                        },
                        "label": "Reference",
                        "doc": "Reference file [Required].",
                        "sbg:fileTypes": "FASTA, FA",
                        "secondaryFiles": [
                            ".fai"
                        ]
                    },
                    {
                        "sbg:category": "File inputs",
                        "id": "RefVCF",
                        "type": "File?",
                        "inputBinding": {
                            "prefix": "--RefVCF",
                            "shellQuote": false,
                            "position": 1
                        },
                        "label": "Ref VCF",
                        "doc": "VCF file from which to extract reference panel's genotype matrix.",
                        "sbg:fileTypes": "VCF"
                    },
                    {
                        "sbg:category": "File inputs",
                        "id": "UDPath",
                        "type": "File?",
                        "inputBinding": {
                            "prefix": "--UDPath",
                            "shellQuote": false,
                            "position": 1
                        },
                        "label": "UD Path",
                        "doc": "UD matrix file from SVD result of genotype matrix."
                    },
                    {
                        "sbg:category": "FIle inputs",
                        "id": "MeanPath",
                        "type": "File?",
                        "inputBinding": {
                            "prefix": "--MeanPath",
                            "shellQuote": false,
                            "position": 1
                        },
                        "label": "Mean Path",
                        "doc": "Mean matrix file of genotype matrix."
                    },
                    {
                        "sbg:category": "Optional Arguments",
                        "sbg:toolDefaultValue": "result",
                        "id": "Output",
                        "type": "string?",
                        "inputBinding": {
                            "prefix": "--Output",
                            "shellQuote": false,
                            "position": 1
                        },
                        "label": "Output",
                        "doc": "Output Prefix [optional]."
                    },
                    {
                        "sbg:category": "Optional Arguments",
                        "sbg:toolDefaultValue": "2",
                        "id": "NumPC",
                        "type": "int?",
                        "inputBinding": {
                            "prefix": "--NumPC",
                            "shellQuote": false,
                            "position": 1
                        },
                        "label": "Num PC",
                        "doc": "Set number of PCs to infer Allele Frequency [optional]."
                    },
                    {
                        "sbg:toolDefaultValue": "4",
                        "sbg:category": "Optional Arguments",
                        "id": "NumThread",
                        "type": "int?",
                        "inputBinding": {
                            "prefix": "--NumThread",
                            "shellQuote": false,
                            "position": 1
                        },
                        "label": "Num Thread",
                        "doc": "Set number of threads in likelihood calculation. Default value: 4."
                    },
                    {
                        "id": "FixPC",
                        "type": "string?",
                        "inputBinding": {
                            "prefix": "--FixPC",
                            "shellQuote": false,
                            "position": 1
                        },
                        "label": "Fix PC",
                        "doc": "Input fixed PCs to estimate Alpha [format PC1:PC2:PC3...]"
                    },
                    {
                        "sbg:category": "Optional Arguments",
                        "sbg:toolDefaultValue": "-1.0e+00",
                        "id": "FixAlpha",
                        "type": "float?",
                        "inputBinding": {
                            "prefix": "--FixAlpha",
                            "shellQuote": false,
                            "position": 1
                        },
                        "label": "Fix Alpha",
                        "doc": "Input fixed Alpha to estimate PC coordinates."
                    },
                    {
                        "sbg:category": "Optional Arguments",
                        "id": "WithinAncestry",
                        "type": "boolean?",
                        "inputBinding": {
                            "prefix": "--WithinAncestry",
                            "shellQuote": false,
                            "position": 1
                        },
                        "label": "Within Ancestry",
                        "doc": "Enabling withinAncestry – assume target sample and contamination source are from the same populations. Default: betweenAncestry."
                    },
                    {
                        "sbg:category": "File inputs",
                        "id": "KnownAF",
                        "type": "File?",
                        "inputBinding": {
                            "prefix": "--KnownAF",
                            "shellQuote": false,
                            "position": 1
                        },
                        "label": "Known AF",
                        "doc": "Known allele frequency file (chr\tpos\tfreq) [Optional]."
                    },
                    {
                        "sbg:category": "Optional Arguments",
                        "sbg:toolDefaultValue": "12345",
                        "id": "Seed",
                        "type": "int?",
                        "inputBinding": {
                            "prefix": "--Seed",
                            "shellQuote": false,
                            "position": 1
                        },
                        "label": "Seed",
                        "doc": "Random number seed. Default value: 12345."
                    },
                    {
                        "sbg:category": "Optional Arguments",
                        "sbg:toolDefaultValue": "1e-10",
                        "id": "Epsilon",
                        "type": "float?",
                        "inputBinding": {
                            "prefix": "--Epsilon",
                            "shellQuote": false,
                            "position": 1
                        },
                        "label": "Epsilon",
                        "doc": "Minimization procedure convergence threshold, usually a trade-off bettween accuracy and running time. Default value: 1e-10."
                    },
                    {
                        "sbg:category": "Optional Arguments",
                        "id": "OutputPileup",
                        "type": "boolean?",
                        "inputBinding": {
                            "prefix": "--OutputPileup",
                            "shellQuote": false,
                            "position": 1
                        },
                        "label": "Output Pileup",
                        "doc": "If output temp pileup file."
                    },
                    {
                        "sbg:category": "Optional Arguments",
                        "id": "Verbose",
                        "type": "boolean?",
                        "inputBinding": {
                            "prefix": "--Verbose",
                            "shellQuote": false,
                            "position": 1
                        },
                        "label": "Verbose",
                        "doc": "If print the progress of the method on the screen."
                    },
                    {
                        "sbg:category": "Optional Arguments",
                        "sbg:toolDefaultValue": "0.75",
                        "id": "cont_factor",
                        "type": "float?",
                        "inputBinding": {
                            "prefix": "--cont_factor",
                            "shellQuote": false,
                            "position": 6
                        },
                        "label": "Contamination Underestimation Factor",
                        "doc": "Contamination underestimation factor. Default value: 0.75."
                    }
                ],
                "outputs": [
                    {
                        "id": "selfSM",
                        "doc": "A TSV file with 2 rows, 19 columns. First row are the keys (e.g., SEQ_SM, RG, FREEMIX), second row are the associated values",
                        "label": "slefSM",
                        "type": "File?",
                        "outputBinding": {
                            "glob": "*.selfSM",
                            "outputEval": "$(inheritMetadata(self, inputs.BamFile))"
                        },
                        "sbg:fileTypes": "SELFSM"
                    },
                    {
                        "id": "contamination",
                        "doc": "Adjusted contamination estimate for use in variant calling.",
                        "label": "Contamination value",
                        "type": "float?",
                        "outputBinding": {
                            "loadContents": true,
                            "glob": "contamination_value.txt",
                            "outputEval": "${\n    return parseFloat(self[0].contents)\n}"
                        }
                    }
                ],
                "doc": "The contamination value is read from the FREEMIX field of the _.selfSM_ file output by verifyBamId. In Zamboni production, this value is stored directly in METRICS.AGGREGATION_CONTAM. Contamination is also stored in GVCF_CALLING and thereby passed to HAPLOTYPE_CALLER. But first, it is divided by an underestimation factor thusly:\n\n`float(FREEMIX) / ContaminationUnderestimationFactor`\n\nwhere the denominator is hardcoded in Zamboni:\n\n`val ContaminationUnderestimationFactor = 0.75f`\n\nHere, this is handled by returning both the original _.selfSM_ file for reporting, and the adjusted contamination estimate for use in variant calling.\n\n###**Input**\n\n* [Required] Input BAM (with .bai)\n* [Required] Reference FASTA (with .fai)\n* [Required] Bed file for markers used in this analysis\n* UD matrix file from SVD result of genotype matrix\n* Mean matrix file of genotype matrix\n\n###**Output**\n\n* _.selfSM_ file\n* Contamination value\n\n###**Common Use Cases**\n\n    // Germline WDL command:  \n    /usr/gitc/VerifyBamID \\\n       --Verbose \\\n       --NumPC 4 \\\n       --Output ${output_prefix} \\\n       --BamFile ${input_bam} \\\n       --Reference ${ref_fasta} \\\n       --UDPath ${contamination_sites_ud} \\\n       --MeanPath ${contamination_sites_mu} \\\n       --BedPath ${contamination_sites_bed} \\\n\n\nAfter previous command, python script is executed to calculate contamination. See [CheckContamination task](https://github.com/gatk-workflows/broad-prod-wgs-germline-snps-indels/blob/master/PairedEndSingleSampleWf.gatk4.0.wdl) for more details.\n\n###**Changes Introduced by Seven Bridges**\n\nPython code provided within WGS Germline WDL was adjusted to be called as a script (`contamination.py`).\n\n###**Common Issues and Important Notes**\n\nNone.",
                "label": "CheckContamination",
                "arguments": [
                    {
                        "prefix": "",
                        "shellQuote": false,
                        "position": 4,
                        "valueFrom": "&& python3 contamination.py"
                    },
                    {
                        "prefix": "--selfSM",
                        "shellQuote": false,
                        "position": 5,
                        "valueFrom": "*.selfSM"
                    }
                ],
                "requirements": [
                    {
                        "class": "ShellCommandRequirement"
                    },
                    {
                        "class": "ResourceRequirement",
                        "ramMin": 1000,
                        "coresMin": 4
                    },
                    {
                        "class": "DockerRequirement",
                        "dockerPull": "images.sbgenomics.com/ana_d/verify-bam-id:c8a66425c312e5f8be46ab0c41f8d7a1942b6e16-1500298351"
                    },
                    {
                        "class": "InitialWorkDirRequirement",
                        "listing": [
                            {
                                "entryname": "contamination.py",
                                "entry": "import csv\nimport sys\nimport argparse\n\nargs = argparse.ArgumentParser(description='The script is used to read from the .selfSM file '\n                                           'and calculate contamination, which gets printed out.')\nargs.add_argument('--selfSM', help='.selfSM file', required=True)\nargs.add_argument('--cont_factor', help='Contamination underestimation factor', type=float,\n                  default=0.75, required=False)\nparsed = args.parse_args()\nselfSM_file = parsed.selfSM\ncontamination_underestimation_factor = parsed.cont_factor\n\nwith open(selfSM_file) as selfSM:\n    reader = csv.DictReader(selfSM, delimiter='\\t')\n    i = 0\n    for row in reader:\n        if float(row[\"FREELK0\"]) == 0 and float(row[\"FREELK1\"]) == 0:\n            # a zero value for the likelihoods implies no data.\n            # This usually indicates a problem rather than a real event.\n            # if the bam isn't really empty, this is probably due to the use of a incompatible reference build between\n            # vcf and bam.\n            sys.stderr.write(\"Found zero likelihoods. Bam is either very-very shallow, \"\n                             \"or aligned to the wrong reference (relative to the vcf).\")\n            sys.exit(1)\n        with open(\"contamination_value.txt\",\"w\") as contfile:\n            contamination = float(row[\"FREEMIX\"])/contamination_underestimation_factor\n            contfile.write(str(contamination))\n            contfile.close()\n        print(float(row[\"FREEMIX\"])/contamination_underestimation_factor)\n        i = i + 1\n        # there should be exactly one row, and if this isn't the case the format of the output is unexpectedly different\n        # and the results are not reliable.\n        if i != 1:\n            sys.stderr.write(\"Found %d rows in .selfSM file. Was expecting exactly 1. This is an error\" % i)\n            sys.exit(2)\n",
                                "writable": false
                            }
                        ]
                    },
                    {
                        "class": "InlineJavascriptRequirement",
                        "expressionLib": [
                            "\nvar setMetadata = function(file, metadata) {\n    if (!('metadata' in file))\n        file['metadata'] = metadata;\n    else {\n        for (var key in metadata) {\n            file['metadata'][key] = metadata[key];\n        }\n    }\n    return file\n};\n\nvar inheritMetadata = function(o1, o2) {\n    var commonMetadata = {};\n    if (!Array.isArray(o2)) {\n        o2 = [o2]\n    }\n    for (var i = 0; i < o2.length; i++) {\n        var example = o2[i]['metadata'];\n        for (var key in example) {\n            if (i == 0)\n                commonMetadata[key] = example[key];\n            else {\n                if (!(commonMetadata[key] == example[key])) {\n                    delete commonMetadata[key]\n                }\n            }\n        }\n    }\n    if (!Array.isArray(o1)) {\n        o1 = setMetadata(o1, commonMetadata)\n    } else {\n        for (var i = 0; i < o1.length; i++) {\n            o1[i] = setMetadata(o1[i], commonMetadata)\n        }\n    }\n    return o1;\n};"
                        ]
                    }
                ],
                "sbg:projectName": "GATK genomes-in-the-cloud:2.3.2-1510681135 DEV",
                "sbg:revisionsInfo": [
                    {
                        "sbg:revision": 0,
                        "sbg:modifiedBy": "ana_d",
                        "sbg:modifiedOn": 1552913057,
                        "sbg:revisionNotes": null
                    },
                    {
                        "sbg:revision": 1,
                        "sbg:modifiedBy": "ana_d",
                        "sbg:modifiedOn": 1552913180,
                        "sbg:revisionNotes": "Copy of revision 3 from Vlada's project"
                    },
                    {
                        "sbg:revision": 2,
                        "sbg:modifiedBy": "ana_d",
                        "sbg:modifiedOn": 1552913803,
                        "sbg:revisionNotes": "Description modified"
                    },
                    {
                        "sbg:revision": 3,
                        "sbg:modifiedBy": "vladimirk",
                        "sbg:modifiedOn": 1556034586,
                        "sbg:revisionNotes": "removed contamination.py - wrong!"
                    },
                    {
                        "sbg:revision": 4,
                        "sbg:modifiedBy": "vladimirk",
                        "sbg:modifiedOn": 1556035541,
                        "sbg:revisionNotes": "rev 2"
                    }
                ],
                "sbg:image_url": null,
                "sbg:toolkit": "GATK",
                "sbg:toolAuthor": "Broad Institute",
                "sbg:license": "BSD 3-clause",
                "sbg:categories": [
                    "SAM/BAM Processing"
                ],
                "sbg:links": [
                    {
                        "id": "https://github.com/gatk-workflows/broad-prod-wgs-germline-snps-indels",
                        "label": "GATK Germline GitHub"
                    }
                ],
                "sbg:toolkitVersion": "4",
                "sbg:appVersion": [
                    "v1.0"
                ],
                "sbg:id": "ana_d/gatk-genomes-in-the-cloud-2-3-2-1510681135-dev/checkcontamination/4",
                "sbg:revision": 4,
                "sbg:revisionNotes": "rev 2",
                "sbg:modifiedOn": 1556035541,
                "sbg:modifiedBy": "vladimirk",
                "sbg:createdOn": 1552913057,
                "sbg:createdBy": "ana_d",
                "sbg:project": "ana_d/gatk-genomes-in-the-cloud-2-3-2-1510681135-dev",
                "sbg:sbgMaintained": false,
                "sbg:validationErrors": [],
                "sbg:contributors": [
                    "vladimirk",
                    "ana_d"
                ],
                "sbg:latestRevision": 4,
                "sbg:publisher": "sbg",
                "sbg:content_hash": "a3651250537c73494c718e57a7453ad7e675665da0346a98017337ef66350899f"
            },
            "label": "CheckContamination",
            "sbg:x": 471.674072265625,
            "sbg:y": -301.8492126464844
        },
        {
            "id": "gatk_baserecalibrator_4_0_11_0",
            "in": [
                {
                    "id": "in_alignments",
                    "source": "picard_sortsam_1_140/out_alignments"
                },
                {
                    "id": "include_intervals_file",
                    "source": "createsequencegroupinglists/sequence_grouping"
                },
                {
                    "id": "known_indels",
                    "source": [
                        "known_indels"
                    ]
                },
                {
                    "id": "memory_per_job",
                    "default": 4000
                },
                {
                    "id": "in_reference",
                    "source": "reference_sequence"
                },
                {
                    "id": "use_original_qualities",
                    "default": true
                }
            ],
            "out": [
                {
                    "id": "output"
                }
            ],
            "run": {
                "class": "CommandLineTool",
                "cwlVersion": "v1.0",
                "$namespaces": {
                    "sbg": "https://sevenbridges.com"
                },
                "id": "stefan_stojanovic/gatk-4-0-dev/gatk-baserecalibrator-4-0-11-0/6",
                "baseCommand": [],
                "inputs": [
                    {
                        "sbg:category": "Conditional Arguments",
                        "sbg:toolDefaultValue": "null",
                        "id": "ambig_filter_bases",
                        "type": "int?",
                        "inputBinding": {
                            "prefix": "--ambig-filter-bases",
                            "shellQuote": false,
                            "position": 4
                        },
                        "label": "Ambig filter bases",
                        "doc": "Threshold number of ambiguous bases. If null, uses threshold fraction; otherwise, overrides threshold fraction. Cannot be used in conjuction with argument(s) maxAmbiguousBaseFraction. Valid only if \"AmbiguousBaseReadFilter\" is specified."
                    },
                    {
                        "sbg:category": "Conditional Arguments",
                        "sbg:toolDefaultValue": "0",
                        "id": "ambig_filter_frac",
                        "type": "float?",
                        "inputBinding": {
                            "prefix": "--ambig-filter-frac",
                            "shellQuote": false,
                            "position": 4
                        },
                        "label": "Ambig filter frac",
                        "doc": "Threshold fraction of ambiguous bases. Cannot be used in conjuction with argument(s) maxAmbiguousBases. Valid only if \"AmbiguousBaseReadFilter\" is specified."
                    },
                    {
                        "sbg:category": "Optional Arguments",
                        "sbg:toolDefaultValue": "null",
                        "id": "binary_tag_name",
                        "type": "string?",
                        "inputBinding": {
                            "prefix": "--binary-tag-name",
                            "shellQuote": false,
                            "position": 4
                        },
                        "label": "Binary tag name",
                        "doc": "The binary tag covariate name if using it."
                    },
                    {
                        "sbg:category": "Conditional Arguments",
                        "id": "black_listed_lanes",
                        "type": "string[]?",
                        "inputBinding": {
                            "prefix": "",
                            "shellQuote": false,
                            "position": 4,
                            "valueFrom": "${\n    if (self)\n    {\n        var cmd = [];\n        for (let i = 0; i < self.length; i++) \n        {\n            cmd.push('--black-listed-lanes', self[i]);\n        }\n        return cmd.join(' ');\n    }\n    \n}"
                        },
                        "label": "Black listed lanes",
                        "doc": "Platform unit (PU) to filter out. This argument must be specified at least once. Valid only if \"PlatformUnitReadFilter\" is specified."
                    },
                    {
                        "sbg:category": "Optional Arguments",
                        "sbg:toolDefaultValue": "40",
                        "id": "bqsr_baq_gap_open_penalty",
                        "type": "float?",
                        "inputBinding": {
                            "prefix": "--bqsr-baq-gap-open-penalty",
                            "shellQuote": false,
                            "position": 4
                        },
                        "label": "BQSR BAQ gap open penalty",
                        "doc": "BQSR BAQ gap open penalty (Phred Scaled). Default value is 40. 30 is perhaps better for whole genome call sets."
                    },
                    {
                        "sbg:category": "Optional Arguments",
                        "sbg:toolDefaultValue": "-1",
                        "id": "default_base_qualities",
                        "type": "int?",
                        "inputBinding": {
                            "prefix": "--default-base-qualities",
                            "shellQuote": false,
                            "position": 4
                        },
                        "label": "Default base qualities",
                        "doc": "Assign a default base quality."
                    },
                    {
                        "sbg:category": "Optional Arguments",
                        "sbg:toolDefaultValue": "45",
                        "id": "deletions_default_quality",
                        "type": "int?",
                        "inputBinding": {
                            "prefix": "--deletions-default-quality",
                            "shellQuote": false,
                            "position": 4
                        },
                        "label": "Deletions default quality",
                        "doc": "Default quality for the base deletions covariate."
                    },
                    {
                        "sbg:altPrefix": "-DF",
                        "sbg:category": "Optional Arguments",
                        "sbg:toolDefaultValue": "null",
                        "id": "disable_read_filter",
                        "type": [
                            "null",
                            {
                                "type": "array",
                                "items": {
                                    "type": "enum",
                                    "name": "disable_read_filter",
                                    "symbols": [
                                        "AlignmentAgreesWithHeaderReadFilter",
                                        "AllowAllReadsReadFilter",
                                        "AmbiguousBaseReadFilter",
                                        "CigarContainsNoNOperator",
                                        "FirstOfPairReadFilter",
                                        "FragmentLengthReadFilter",
                                        "GoodCigarReadFilter",
                                        "HasReadGroupReadFilter",
                                        "LibraryReadFilter",
                                        "MappedReadFilter",
                                        "MappingQualityAvailableReadFilter",
                                        "MappingQualityNotZeroReadFilter",
                                        "MappingQualityReadFilter",
                                        "MatchingBasesAndQualsReadFilter",
                                        "MateDifferentStrandReadFilter",
                                        "MateOnSameContigOrNoMappedMateReadFilter",
                                        "MetricsReadFilter",
                                        "NonChimericOriginalAlignmentReadFilter",
                                        "NonZeroFragmentLengthReadFilter",
                                        "NonZeroReferenceLengthAlignmentReadFilter",
                                        "NotDuplicateReadFilter",
                                        "NotOpticalDuplicateReadFilter",
                                        "NotSecondaryAlignmentReadFilter",
                                        "NotSupplementaryAlignmentReadFilter",
                                        "OverclippedReadFilter",
                                        "PairedReadFilter",
                                        "PassesVendorQualityCheckReadFilter",
                                        "PlatformReadFilter",
                                        "PlatformUnitReadFilter",
                                        "PrimaryLineReadFilter",
                                        "ProperlyPairedReadFilter",
                                        "ReadGroupBlackListReadFilter",
                                        "ReadGroupReadFilter",
                                        "ReadLengthEqualsCigarLengthReadFilter",
                                        "ReadLengthReadFilter",
                                        "ReadNameReadFilter",
                                        "ReadStrandFilter",
                                        "SampleReadFilter",
                                        "SecondOfPairReadFilter",
                                        "SeqIsStoredReadFilter",
                                        "ValidAlignmentEndReadFilter",
                                        "ValidAlignmentStartReadFilter",
                                        "WellformedReadFilter"
                                    ]
                                }
                            }
                        ],
                        "inputBinding": {
                            "prefix": "",
                            "shellQuote": false,
                            "position": 4,
                            "valueFrom": "${\n    if (self)\n    {\n        var cmd = [];\n        for (let i = 0; i < self.length; i++) \n        {\n            cmd.push('--disable-read-filter', self[i]);\n        }\n        return cmd.join(' ');\n    }\n    \n}"
                        },
                        "label": "Disable read filter",
                        "doc": "Read filters to be disabled before analysis."
                    },
                    {
                        "sbg:altPrefix": "-disable-sequence-dictionary-validation",
                        "sbg:category": "Optional Arguments",
                        "sbg:toolDefaultValue": "false",
                        "id": "disable_sequence_dictionary_validation",
                        "type": "boolean?",
                        "inputBinding": {
                            "prefix": "--disable-sequence-dictionary-validation",
                            "shellQuote": false,
                            "position": 4
                        },
                        "label": "Disable sequence dictionary validation",
                        "doc": "If specified, do not check the sequence dictionaries from our inputs for compatibility. Use at your own risk!"
                    },
                    {
                        "sbg:altPrefix": "-disable-tool-default-read-filters",
                        "sbg:category": "Advanced Arguments",
                        "sbg:toolDefaultValue": "false",
                        "id": "disable_tool_default_read_filters",
                        "type": "boolean?",
                        "inputBinding": {
                            "prefix": "--disable-tool-default-read-filters",
                            "shellQuote": false,
                            "position": 4
                        },
                        "label": "Disable tool default read filters",
                        "doc": "Disable all tool default read filters (WARNING: many tools will not function correctly without their default read filters on)."
                    },
                    {
                        "sbg:category": "Conditional Arguments",
                        "sbg:toolDefaultValue": "false",
                        "id": "dont_require_soft_clips_both_ends",
                        "type": "boolean?",
                        "inputBinding": {
                            "prefix": "--dont-require-soft-clips-both-ends",
                            "shellQuote": false,
                            "position": 4
                        },
                        "label": "Dont require soft clips both ends",
                        "doc": "Allow a read to be filtered out based on having only 1 soft-clipped block. By default, both ends must have a soft-clipped block, setting this flag requires only 1 soft-clipped block. Valid only if \"OverclippedReadFilter\" is specified."
                    },
                    {
                        "sbg:altPrefix": "-XL",
                        "sbg:category": "Optional Arguments",
                        "sbg:toolDefaultValue": "null",
                        "id": "exclude_intervals_file",
                        "type": "File?",
                        "inputBinding": {
                            "prefix": "--exclude-intervals",
                            "shellQuote": false,
                            "position": 4
                        },
                        "label": "Exclude intervals file",
                        "doc": "File which contains one or more genomic intervals to exclude from processing.",
                        "sbg:fileTypes": "BED"
                    },
                    {
                        "sbg:altPrefix": "-XL",
                        "sbg:category": "Optional Arguments",
                        "sbg:toolDefaultValue": "null",
                        "id": "exclude_intervals_string",
                        "type": "string[]?",
                        "inputBinding": {
                            "prefix": "",
                            "shellQuote": false,
                            "position": 4,
                            "valueFrom": "${\n    if (self)\n    {\n        var cmd = [];\n        for (let i = 0; i < self.length; i++) \n        {\n            cmd.push('--exclude-intervals', self[i]);\n        }\n        return cmd.join(' ');\n    }\n    \n}"
                        },
                        "label": "Exclude intervals string",
                        "doc": "One or more genomic intervals to exclude from processing."
                    },
                    {
                        "sbg:category": "Conditional Arguments",
                        "sbg:toolDefaultValue": "30",
                        "id": "filter_too_short",
                        "type": "int?",
                        "inputBinding": {
                            "prefix": "--filter-too-short",
                            "shellQuote": false,
                            "position": 4
                        },
                        "label": "Filter too short",
                        "doc": "Minimum number of aligned bases. Valid only if \"OverclippedReadFilter\" is specified."
                    },
                    {
                        "sbg:altPrefix": "-ics",
                        "sbg:category": "Optional Arguments",
                        "sbg:toolDefaultValue": "3",
                        "id": "indels_context_size",
                        "type": "int?",
                        "inputBinding": {
                            "prefix": "--indels-context-size",
                            "shellQuote": false,
                            "position": 4
                        },
                        "label": "Indels context size",
                        "doc": "Size of the k-mer context to be used for base insertions and deletions."
                    },
                    {
                        "sbg:altPrefix": "-I",
                        "sbg:category": "Required Arguments",
                        "id": "in_alignments",
                        "type": "File",
                        "inputBinding": {
                            "prefix": "--input",
                            "shellQuote": false,
                            "position": 4
                        },
                        "label": "Input BAM/SAM/CRAM file",
                        "doc": "BAM/SAM/CRAM file containing reads.",
                        "sbg:fileTypes": "BAM, SAM, CRAM",
                        "secondaryFiles": [
                            "${\n    if (self.nameext == \".bam\")\n    {\n        return [self.basename + \".bai\", self.nameroot + \".bai\"];\n    }\n    else if (self.nameext == \".cram\")\n    {\n        return [self.basename + \".crai\", self.nameroot + \".crai\"];\n    }\n    \n}"
                        ]
                    },
                    {
                        "sbg:category": "Optional Arguments",
                        "sbg:toolDefaultValue": "45",
                        "id": "insertions_default_quality",
                        "type": "int?",
                        "inputBinding": {
                            "prefix": "--insertions-default-quality",
                            "shellQuote": false,
                            "position": 4
                        },
                        "label": "Insertions default quality",
                        "doc": "Default quality for the base insertions covariate."
                    },
                    {
                        "sbg:altPrefix": "-ixp",
                        "sbg:category": "Optional Arguments",
                        "sbg:toolDefaultValue": "0",
                        "id": "interval_exclusion_padding",
                        "type": "int?",
                        "inputBinding": {
                            "prefix": "--interval-exclusion-padding",
                            "shellQuote": false,
                            "position": 4
                        },
                        "label": "Interval exclusion padding",
                        "doc": "Amount of padding (in bp) to add to each interval you are excluding."
                    },
                    {
                        "sbg:altPrefix": "-imr",
                        "sbg:category": "Optional Arguments",
                        "sbg:toolDefaultValue": "ALL",
                        "id": "interval_merging_rule",
                        "type": [
                            "null",
                            {
                                "type": "enum",
                                "symbols": [
                                    "ALL",
                                    "OVERLAPPING_ONLY"
                                ],
                                "name": "interval_merging_rule"
                            }
                        ],
                        "inputBinding": {
                            "prefix": "--interval-merging-rule",
                            "shellQuote": false,
                            "position": 4
                        },
                        "label": "Interval merging rule",
                        "doc": "Interval merging rule for abutting intervals."
                    },
                    {
                        "sbg:altPrefix": "-ip",
                        "sbg:category": "Optional Arguments",
                        "sbg:toolDefaultValue": "0",
                        "id": "interval_padding",
                        "type": "int?",
                        "inputBinding": {
                            "prefix": "--interval-padding",
                            "shellQuote": false,
                            "position": 4
                        },
                        "label": "Interval padding",
                        "doc": "Amount of padding (in bp) to add to each interval you are including."
                    },
                    {
                        "sbg:altPrefix": "-isr",
                        "sbg:category": "Optional Arguments",
                        "sbg:toolDefaultValue": "UNION",
                        "id": "interval_set_rule",
                        "type": [
                            "null",
                            {
                                "type": "enum",
                                "symbols": [
                                    "UNION",
                                    "INTERSECTION"
                                ],
                                "name": "interval_set_rule"
                            }
                        ],
                        "inputBinding": {
                            "prefix": "--interval-set-rule",
                            "shellQuote": false,
                            "position": 4
                        },
                        "label": "Interval set rule",
                        "doc": "Set merging approach to use for combining interval inputs."
                    },
                    {
                        "sbg:altPrefix": "-L",
                        "sbg:category": "Optional Arguments",
                        "sbg:toolDefaultValue": "null",
                        "id": "include_intervals_file",
                        "type": "File?",
                        "inputBinding": {
                            "prefix": "--intervals",
                            "shellQuote": false,
                            "position": 4
                        },
                        "label": "Include intervals file",
                        "doc": "File which contains one or more genomic intervals over which to operate.",
                        "sbg:fileTypes": "BED"
                    },
                    {
                        "sbg:altPrefix": "-L",
                        "sbg:category": "Optional Arguments",
                        "sbg:toolDefaultValue": "null",
                        "id": "include_intervals_string",
                        "type": "string[]?",
                        "inputBinding": {
                            "prefix": "",
                            "shellQuote": false,
                            "position": 4,
                            "valueFrom": "${\n    if (self)\n    {\n        var cmd = [];\n        for (let i = 0; i < self.length; i++) \n        {\n            cmd.push('--intervals', self[i]);\n        }\n        return cmd.join(' ');\n    }\n    \n}"
                        },
                        "label": "Include intervals string",
                        "doc": "One or more genomic intervals over which to operate."
                    },
                    {
                        "sbg:category": "Conditional Arguments",
                        "id": "keep_read_group",
                        "type": "string?",
                        "inputBinding": {
                            "prefix": "--keep-read-group",
                            "shellQuote": false,
                            "position": 4
                        },
                        "label": "Keep read group",
                        "doc": "The name of the read group to keep. Valid only if \"ReadGroupReadFilter\" is specified."
                    },
                    {
                        "sbg:category": "Conditional Arguments",
                        "id": "keep_reverse_strand_only",
                        "type": "boolean?",
                        "inputBinding": {
                            "prefix": "--keep-reverse-strand-only",
                            "shellQuote": false,
                            "position": 4
                        },
                        "label": "Keep reverse strand only",
                        "doc": "Keep only reads on the reverse strand. Valid only if \"ReadStrandFilter\" is specified."
                    },
                    {
                        "sbg:category": "Required Arguments",
                        "id": "known_indels",
                        "type": "File[]?",
                        "inputBinding": {
                            "prefix": "",
                            "shellQuote": false,
                            "position": 5,
                            "valueFrom": "${\n    if (self) {\n        self = [].concat.apply([], self);\n        var cmd = [];\n        for (let i = 0; i < self.length; i++)  {\n            cmd.push('--known-sites', self[i].path);\n        }\n        return cmd.join(' ');\n    }\n}"
                        },
                        "label": "Known indels",
                        "doc": "One or more databases of known polymorphic sites used to exclude regions around known polymorphisms from analysis. This argument must be specified at least once.",
                        "sbg:fileTypes": "VCF",
                        "secondaryFiles": [
                            "${\n    return [self.basename + \".idx\", self.nameroot + \".idx\", self.basename + \".tbi\", self.nameroot + \".tbi\"]\n}"
                        ]
                    },
                    {
                        "sbg:category": "Required Arguments",
                        "id": "known_snps",
                        "type": "File[]?",
                        "inputBinding": {
                            "prefix": "",
                            "shellQuote": false,
                            "position": 5,
                            "valueFrom": "${\n    if (self)\n    {\n        var cmd = [];\n        for (let i = 0; i < self.length; i++) \n        {\n            cmd.push('--known-sites', self[i].path);\n        }\n        return cmd.join(' ');\n    }\n    \n}"
                        },
                        "label": "Known SNPs",
                        "doc": "One or more databases of known polymorphic sites used to exclude regions around known polymorphisms from analysis. This argument must be specified at least once.",
                        "sbg:fileTypes": "VCF",
                        "secondaryFiles": [
                            "${\n    return self.basename + \".idx\"\n}"
                        ]
                    },
                    {
                        "sbg:altPrefix": "-library",
                        "sbg:category": "Conditional Arguments",
                        "id": "library",
                        "type": "string[]?",
                        "inputBinding": {
                            "prefix": "",
                            "shellQuote": false,
                            "position": 4,
                            "valueFrom": "${\n    if (self)\n    {\n        var cmd = [];\n        for (let i = 0; i < self.length; i++) \n        {\n            cmd.push('--library', self[i]);\n        }\n        return cmd.join(' ');\n    }\n    \n}"
                        },
                        "label": "Library",
                        "doc": "Name of the library to keep. This argument must be specified at least once. Valid only if \"LibraryReadFilter\" is specified."
                    },
                    {
                        "sbg:category": "Optional Arguments",
                        "sbg:toolDefaultValue": "2",
                        "id": "low_quality_tail",
                        "type": "int?",
                        "inputBinding": {
                            "prefix": "--low-quality-tail",
                            "shellQuote": false,
                            "position": 4
                        },
                        "label": "Low quality tail",
                        "doc": "Minimum quality for the bases in the tail of the reads to be considered."
                    },
                    {
                        "sbg:category": "Conditional Arguments",
                        "sbg:toolDefaultValue": "1000000",
                        "id": "max_fragment_length",
                        "type": "int?",
                        "inputBinding": {
                            "prefix": "--max-fragment-length",
                            "shellQuote": false,
                            "position": 4
                        },
                        "label": "Max fragment length",
                        "doc": "Maximum length of fragment (insert size). Valid only if \"FragmentLengthReadFilter\" is specified."
                    },
                    {
                        "sbg:category": "Conditional Arguments",
                        "id": "max_read_length",
                        "type": "int?",
                        "inputBinding": {
                            "prefix": "--max-read-length",
                            "shellQuote": false,
                            "position": 4
                        },
                        "label": "Max read length",
                        "doc": "Keep only reads with length at most equal to the specified value. Valid only if \"ReadLengthReadFilter\" is specified."
                    },
                    {
                        "sbg:altPrefix": "-max-cycle",
                        "sbg:category": "Optional Arguments",
                        "sbg:toolDefaultValue": "500",
                        "id": "maximum_cycle_value",
                        "type": "int?",
                        "inputBinding": {
                            "prefix": "--maximum-cycle-value",
                            "shellQuote": false,
                            "position": 4
                        },
                        "label": "Maximum cycle value",
                        "doc": "The maximum cycle value permitted for the Cycle covariate."
                    },
                    {
                        "sbg:category": "Conditional Arguments",
                        "sbg:toolDefaultValue": "null",
                        "id": "maximum_mapping_quality",
                        "type": "int?",
                        "inputBinding": {
                            "prefix": "--maximum-mapping-quality",
                            "shellQuote": false,
                            "position": 4
                        },
                        "label": "Maximum mapping quality",
                        "doc": "Maximum mapping quality to keep (inclusive). Valid only if \"MappingQualityReadFilter\" is specified."
                    },
                    {
                        "sbg:category": "Platform Options",
                        "id": "memory_overhead_per_job",
                        "type": "int?",
                        "label": "Memory overhead per job",
                        "doc": "This input allows a user to set the desired overhead memory when running a tool or adding it to a workflow. This amount will be added to the Memory per job in the Memory requirements section but it will not be added to the -Xmx parameter leaving some memory not occupied which can be used as stack memory (-Xmx parameter defines heap memory). This input should be defined in MB (for both the platform part and the -Xmx part if Java tool is wrapped)."
                    },
                    {
                        "sbg:category": "Platform Options",
                        "id": "memory_per_job",
                        "type": "int?",
                        "label": "Memory per job",
                        "doc": "This input allows a user to set the desired memory requirement when running a tool or adding it to a workflow. This value should be propagated to the -Xmx parameter too.This input should be defined in MB (for both the platform part and the -Xmx part if Java tool is wrapped)."
                    },
                    {
                        "sbg:category": "Conditional Arguments",
                        "sbg:toolDefaultValue": "1",
                        "id": "min_read_length",
                        "type": "int?",
                        "inputBinding": {
                            "prefix": "--min-read-length",
                            "shellQuote": false,
                            "position": 4
                        },
                        "label": "Min read length",
                        "doc": "Keep only reads with length at least equal to the specified value. Valid only if \"ReadLengthReadFilter\" is specified."
                    },
                    {
                        "sbg:category": "Conditional Arguments",
                        "sbg:toolDefaultValue": "10",
                        "id": "minimum_mapping_quality",
                        "type": "int?",
                        "inputBinding": {
                            "prefix": "--minimum-mapping-quality",
                            "shellQuote": false,
                            "position": 4
                        },
                        "label": "Minimum mapping quality",
                        "doc": "Minimum mapping quality to keep (inclusive). Valid only if \"MappingQualityReadFilter\" is specified."
                    },
                    {
                        "sbg:altPrefix": "-mcs",
                        "sbg:category": "Optional Arguments",
                        "sbg:toolDefaultValue": "2",
                        "id": "mismatches_context_size",
                        "type": "int?",
                        "inputBinding": {
                            "prefix": "--mismatches-context-size",
                            "shellQuote": false,
                            "position": 4
                        },
                        "label": "Mismatches context size",
                        "doc": "Size of the k-mer context to be used for base mismatches."
                    },
                    {
                        "sbg:category": "Optional Arguments",
                        "sbg:toolDefaultValue": "-1",
                        "id": "mismatches_default_quality",
                        "type": "int?",
                        "inputBinding": {
                            "prefix": "--mismatches-default-quality",
                            "shellQuote": false,
                            "position": 4
                        },
                        "label": "Mismatches default quality",
                        "doc": "Default quality for the base mismatches covariate."
                    },
                    {
                        "sbg:category": "Conditional Arguments",
                        "id": "platform_filter_name",
                        "type": "string[]?",
                        "inputBinding": {
                            "prefix": "",
                            "shellQuote": false,
                            "position": 4,
                            "valueFrom": "${\n    if (self)\n    {\n        var cmd = [];\n        for (let i = 0; i < self.length; i++) \n        {\n            cmd.push('--platform-filter-name', self[i]);\n        }\n        return cmd.join(' ');\n    }\n    \n}"
                        },
                        "label": "Platform filter name",
                        "doc": "Platform attribute (PL) to match. This argument must be specified at least once. Valid only if \"PlatformReadFilter\" is specified."
                    },
                    {
                        "sbg:category": "Optional Arguments",
                        "sbg:toolDefaultValue": "6",
                        "id": "preserve_qscores_less_than",
                        "type": "int?",
                        "inputBinding": {
                            "prefix": "--preserve-qscores-less-than",
                            "shellQuote": false,
                            "position": 4
                        },
                        "label": "Preserve qscores less than",
                        "doc": "Don't recalibrate bases with quality scores less than this threshold (with -bqsr)."
                    },
                    {
                        "sbg:category": "Optional Arguments",
                        "sbg:toolDefaultValue": "16",
                        "id": "quantizing_levels",
                        "type": "int?",
                        "inputBinding": {
                            "prefix": "--quantizing-levels",
                            "shellQuote": false,
                            "position": 4
                        },
                        "label": "Quantizing levels",
                        "doc": "Number of distinct quality scores in the quantized output."
                    },
                    {
                        "sbg:altPrefix": "-RF",
                        "sbg:category": "Optional Arguments",
                        "sbg:toolDefaultValue": "null",
                        "id": "read_filter",
                        "type": [
                            "null",
                            {
                                "type": "array",
                                "items": {
                                    "type": "enum",
                                    "name": "read_filter",
                                    "symbols": [
                                        "AlignmentAgreesWithHeaderReadFilter",
                                        "AllowAllReadsReadFilter",
                                        "AmbiguousBaseReadFilter",
                                        "CigarContainsNoNOperator",
                                        "FirstOfPairReadFilter",
                                        "FragmentLengthReadFilter",
                                        "GoodCigarReadFilter",
                                        "HasReadGroupReadFilter",
                                        "LibraryReadFilter",
                                        "MappedReadFilter",
                                        "MappingQualityAvailableReadFilter",
                                        "MappingQualityNotZeroReadFilter",
                                        "MappingQualityReadFilter",
                                        "MatchingBasesAndQualsReadFilter",
                                        "MateDifferentStrandReadFilter",
                                        "MateOnSameContigOrNoMappedMateReadFilter",
                                        "MetricsReadFilter",
                                        "NonChimericOriginalAlignmentReadFilter",
                                        "NonZeroFragmentLengthReadFilter",
                                        "NonZeroReferenceLengthAlignmentReadFilter",
                                        "NotDuplicateReadFilter",
                                        "NotOpticalDuplicateReadFilter",
                                        "NotSecondaryAlignmentReadFilter",
                                        "NotSupplementaryAlignmentReadFilter",
                                        "OverclippedReadFilter",
                                        "PairedReadFilter",
                                        "PassesVendorQualityCheckReadFilter",
                                        "PlatformReadFilter",
                                        "PlatformUnitReadFilter",
                                        "PrimaryLineReadFilter",
                                        "ProperlyPairedReadFilter",
                                        "ReadGroupBlackListReadFilter",
                                        "ReadGroupReadFilter",
                                        "ReadLengthEqualsCigarLengthReadFilter",
                                        "ReadLengthReadFilter",
                                        "ReadNameReadFilter",
                                        "ReadStrandFilter",
                                        "SampleReadFilter",
                                        "SecondOfPairReadFilter",
                                        "SeqIsStoredReadFilter",
                                        "ValidAlignmentEndReadFilter",
                                        "ValidAlignmentStartReadFilter",
                                        "WellformedReadFilter"
                                    ]
                                }
                            }
                        ],
                        "inputBinding": {
                            "prefix": "",
                            "shellQuote": false,
                            "position": 4,
                            "valueFrom": "${\n    if (self)\n    {\n        var cmd = [];\n        for (let i = 0; i < self.length; i++) \n        {\n            cmd.push('--read-filter', self[i]);\n        }\n        return cmd.join(' ');\n    }\n    \n}"
                        },
                        "label": "Read filter",
                        "doc": "Read filters to be applied before analysis."
                    },
                    {
                        "sbg:category": "Conditional Arguments",
                        "id": "read_group_black_list",
                        "type": "string[]?",
                        "inputBinding": {
                            "prefix": "",
                            "shellQuote": false,
                            "position": 4,
                            "valueFrom": "${\n    if (self)\n    {\n        var cmd = [];\n        for (let i = 0; i < self.length; i++) \n        {\n            cmd.push('--read-group-black-list', self[i]);\n        }\n        return cmd.join(' ');\n    }\n    \n}"
                        },
                        "label": "Read group black list",
                        "doc": "The name of the read group to filter out. This argument must be specified at least once. Valid only if \"ReadGroupBlackListReadFilter\" is specified."
                    },
                    {
                        "sbg:category": "Conditional Arguments",
                        "id": "read_name",
                        "type": "string?",
                        "inputBinding": {
                            "prefix": "--read-name",
                            "shellQuote": false,
                            "position": 4
                        },
                        "label": "Read name",
                        "doc": "Keep only reads with this read name. Valid only if \"ReadNameReadFilter\" is specified."
                    },
                    {
                        "sbg:altPrefix": "-VS",
                        "sbg:category": "Optional Arguments",
                        "sbg:toolDefaultValue": "SILENT",
                        "id": "read_validation_stringency",
                        "type": [
                            "null",
                            {
                                "type": "enum",
                                "symbols": [
                                    "STRICT",
                                    "LENIENT",
                                    "SILENT"
                                ],
                                "name": "read_validation_stringency"
                            }
                        ],
                        "inputBinding": {
                            "prefix": "--read-validation-stringency",
                            "shellQuote": false,
                            "position": 4
                        },
                        "label": "Read validation stringency",
                        "doc": "Validation stringency for all SAM/BAM/CRAM/SRA files read by this program. The default stringency value SILENT can improve performance when processing a BAM file in which variable-length data (read, qualities, tags) do not otherwise need to be decoded."
                    },
                    {
                        "sbg:altPrefix": "-R",
                        "sbg:category": "Required Arguments",
                        "id": "in_reference",
                        "type": "File",
                        "inputBinding": {
                            "prefix": "--reference",
                            "shellQuote": false,
                            "position": 4
                        },
                        "label": "Reference",
                        "doc": "Reference sequence file.",
                        "sbg:fileTypes": "FASTA, FA",
                        "secondaryFiles": [
                            ".fai",
                            "^.dict"
                        ]
                    },
                    {
                        "sbg:altPrefix": "-sample",
                        "sbg:category": "Conditional Arguments",
                        "id": "sample",
                        "type": "string[]?",
                        "inputBinding": {
                            "prefix": "",
                            "shellQuote": false,
                            "position": 4,
                            "valueFrom": "${\n    if (self)\n    {\n        var cmd = [];\n        for (let i = 0; i < self.length; i++) \n        {\n            cmd.push('--sample', self[i]);\n        }\n        return cmd.join(' ');\n    }\n    \n}"
                        },
                        "label": "Sample",
                        "doc": "The name of the sample(s) to keep, filtering out all others. This argument must be specified at least once. Valid only if \"SampleReadFilter\" is specified."
                    },
                    {
                        "sbg:altPrefix": "-sequence-dictionary",
                        "sbg:category": "Optional Arguments",
                        "sbg:toolDefaultValue": "10.0",
                        "id": "sequence_dictionary",
                        "type": "File?",
                        "inputBinding": {
                            "prefix": "--sequence-dictionary",
                            "shellQuote": false,
                            "position": 4
                        },
                        "label": "Sequence dictionary",
                        "doc": "Use the given sequence dictionary as the master/canonical sequence dictionary. Must be a .dict file.",
                        "sbg:fileTypes": "DICT"
                    },
                    {
                        "sbg:altPrefix": "-OQ",
                        "sbg:category": "Optional Arguments",
                        "sbg:toolDefaultValue": "false",
                        "id": "use_original_qualities",
                        "type": [
                            "null",
                            {
                                "type": "enum",
                                "symbols": [
                                    "true",
                                    "false"
                                ],
                                "name": "use_original_qualities"
                            }
                        ],
                        "inputBinding": {
                            "prefix": "--use-original-qualities",
                            "shellQuote": false,
                            "position": 4
                        },
                        "label": "Use original qualities",
                        "doc": "Use the base quality scores from the OQ tag."
                    },
                    {
                        "sbg:category": "Optional arguments",
                        "id": "output_prefix",
                        "type": "string?",
                        "label": "Output prefix",
                        "doc": "Output file name prefix."
                    },
                    {
                        "sbg:category": "Platform Options",
                        "id": "cpu_per_job",
                        "type": "int?",
                        "label": "CPU per job",
                        "doc": "This input allows a user to set the desired CPU requirement when running a tool or adding it to a workflow."
                    }
                ],
                "outputs": [
                    {
                        "id": "output",
                        "doc": "The output recalibration table file.",
                        "label": "Output recalibration report",
                        "type": "File?",
                        "outputBinding": {
                            "glob": "*csv",
                            "outputEval": "$(inheritMetadata(self, inputs.in_alignments))"
                        },
                        "sbg:fileTypes": "CSV"
                    }
                ],
                "doc": "The **GATK BaseRecalibrator** tool performs first pass of Base Quality Score Recalibration (BQSR) based on various covariates. The default covariates are read group, reported quality score, machine cycle, and nucleotide context. The tool generates on a recalibration table on its output.\n\n*A list of **all inputs and parameters** with corresponding descriptions can be found at the bottom of the page.*\n\n###Common Use Cases\n\n* The **GATK BaseRecalibrator** tool requires the input read data whose quality scores need to be assessed on its **Input BAM/SAM/CRAM file** (`--input`) input and the database of known polymorphic sites to skip over on its **Known SNPs** and **Known INDELs** (`--known-sites`) inputs. The tool generates on its **Output recalibration report** output a GATK report file with many tables: the list of arguments, the quantized qualities table, the recalibration table by read group, the recalibration table by quality score,\nthe recalibration table for all the optional covariates.\n\n* Usage example:\n\n```\ngatk BaseRecalibrator \\\n   --input my_reads.bam \\\n   --reference reference.fasta \\\n   --known-sites sites_of_variation.vcf \\\n   --known-sites another/optional/setOfSitesToMask.vcf \\\n   --output recal_data.table\n\n```\n\n###Changes Introduced by Seven Bridges\n\n* All output files will be prefixed using the **Output prefix** parameter. In case **Output prefix** is not provided, output prefix will be the same as the Sample ID metadata from **Input SAM/BAM/CRAM file**, if the Sample ID metadata exists. Otherwise, output prefix will be inferred from the **Input SAM/BAM/CRAM** filename. This way, having identical names of the output files between runs is avoided. Moreover,  **recal_data** will be added before the extension of the output file name which is CSV by default. \n\n* **Include intervals** (`--intervals`) option is divided into **Include intervals string** and **Include intervals file** options.\n\n* **Exclude intervals** (`--exclude-intervals`) option is divided into **Exclude intervals string** and **Exclude intervals file** options.\n\n###Common Issues and Important Notes\n\n* None\n\n###Performance Benchmarking\n\nBelow is a table describing runtimes and task costs of **GATK BaseRecalibrator** for a couple of different samples, executed on the AWS cloud instances:\n\n*Cost can be significantly reduced by using **spot instances**. Visit the [Knowledge Center](https://docs.sevenbridges.com/docs/about-spot-instances) for more details.*\n\n###References\n\n[1] [GATK BaseRecalibrator](https://software.broadinstitute.org/gatk/documentation/tooldocs/4.1.0.0/org_broadinstitute_hellbender_tools_walkers_bqsr_BaseRecalibrator.php)",
                "label": "GATK BaseRecalibrator",
                "arguments": [
                    {
                        "prefix": "",
                        "shellQuote": false,
                        "position": 0,
                        "valueFrom": "/opt/gatk"
                    },
                    {
                        "shellQuote": false,
                        "position": 1,
                        "valueFrom": "--java-options"
                    },
                    {
                        "prefix": "",
                        "shellQuote": false,
                        "position": 2,
                        "valueFrom": "${\n    cmd = \"-XX:GCTimeLimit=50 -XX:GCHeapFreeLimit=10 -XX:+PrintFlagsFinal -XX:+PrintGCTimeStamps -XX:+PrintGCDateStamps -XX:+PrintGCDetails -Xloggc:gc_log.log \"\n    if (inputs.memory_per_job) {\n        cmd += '-Xmx'.concat(inputs.memory_per_job, 'M')\n    } else {\n        cmd += '-Xmx2048M'\n    }\n    return '\\\"' + cmd + '\\\"'\n}"
                    },
                    {
                        "shellQuote": false,
                        "position": 3,
                        "valueFrom": "BaseRecalibrator"
                    },
                    {
                        "prefix": "",
                        "shellQuote": false,
                        "position": 4,
                        "valueFrom": "${\n    var in_alignments = inputs.in_alignments;\n    var output_prefix = '';\n    if (inputs.output_prefix)\n    {\n        output_prefix = inputs.output_prefix;\n    }\n    else \n    {\n        if (in_alignments.metadata && in_alignments.metadata.sample_id)\n        {\n            output_prefix = in_alignments.metadata.sample_id;\n        }\n        else \n        {\n            output_prefix = in_alignments.path.split('/').pop().split('.')[0]\n        }\n    }\n    \n    return \"--output \" + output_prefix + \".recal_data.csv\";\n}"
                    }
                ],
                "requirements": [
                    {
                        "class": "ShellCommandRequirement"
                    },
                    {
                        "class": "ResourceRequirement",
                        "ramMin": "${\n    var memory = 2048;\n    if (inputs.memory_per_job) \n    {\n        memory = inputs.memory_per_job;\n    }\n    if (inputs.memory_overhead_per_job)\n    {\n        memory += inputs.memory_overhead_per_job;\n    }\n    return memory;\n}",
                        "coresMin": "${\n    return inputs.cpu_per_job ? inputs.cpu_per_job : 1\n}"
                    },
                    {
                        "class": "DockerRequirement",
                        "dockerPull": "images.sbgenomics.com/vladimirk/gatk:4.0.11.0"
                    },
                    {
                        "class": "InitialWorkDirRequirement",
                        "listing": []
                    },
                    {
                        "class": "InlineJavascriptRequirement",
                        "expressionLib": [
                            "var updateMetadata = function(file, key, value) {\n    file['metadata'][key] = value;\n    return file;\n};\n\n\nvar setMetadata = function(file, metadata) {\n    if (!('metadata' in file))\n        file['metadata'] = metadata;\n    else {\n        for (var key in metadata) {\n            file['metadata'][key] = metadata[key];\n        }\n    }\n    return file\n};\n\nvar inheritMetadata = function(o1, o2) {\n    var commonMetadata = {};\n    if (!Array.isArray(o2)) {\n        o2 = [o2]\n    }\n    for (var i = 0; i < o2.length; i++) {\n        var example = o2[i]['metadata'];\n        for (var key in example) {\n            if (i == 0)\n                commonMetadata[key] = example[key];\n            else {\n                if (!(commonMetadata[key] == example[key])) {\n                    delete commonMetadata[key]\n                }\n            }\n        }\n    }\n    if (!Array.isArray(o1)) {\n        o1 = setMetadata(o1, commonMetadata)\n    } else {\n        for (var i = 0; i < o1.length; i++) {\n            o1[i] = setMetadata(o1[i], commonMetadata)\n        }\n    }\n    return o1;\n};\n\nvar toArray = function(file) {\n    return [].concat(file);\n};\n\nvar groupBy = function(files, key) {\n    var groupedFiles = [];\n    var tempDict = {};\n    for (var i = 0; i < files.length; i++) {\n        var value = files[i]['metadata'][key];\n        if (value in tempDict)\n            tempDict[value].push(files[i]);\n        else tempDict[value] = [files[i]];\n    }\n    for (var key in tempDict) {\n        groupedFiles.push(tempDict[key]);\n    }\n    return groupedFiles;\n};\n\nvar orderBy = function(files, key, order) {\n    var compareFunction = function(a, b) {\n        if (a['metadata'][key].constructor === Number) {\n            return a['metadata'][key] - b['metadata'][key];\n        } else {\n            var nameA = a['metadata'][key].toUpperCase();\n            var nameB = b['metadata'][key].toUpperCase();\n            if (nameA < nameB) {\n                return -1;\n            }\n            if (nameA > nameB) {\n                return 1;\n            }\n            return 0;\n        }\n    };\n\n    files = files.sort(compareFunction);\n    if (order == undefined || order == \"asc\")\n        return files;\n    else\n        return files.reverse();\n};",
                            "\nvar setMetadata = function(file, metadata) {\n    if (!('metadata' in file))\n        file['metadata'] = metadata;\n    else {\n        for (var key in metadata) {\n            file['metadata'][key] = metadata[key];\n        }\n    }\n    return file\n};\n\nvar inheritMetadata = function(o1, o2) {\n    var commonMetadata = {};\n    if (!Array.isArray(o2)) {\n        o2 = [o2]\n    }\n    for (var i = 0; i < o2.length; i++) {\n        var example = o2[i]['metadata'];\n        for (var key in example) {\n            if (i == 0)\n                commonMetadata[key] = example[key];\n            else {\n                if (!(commonMetadata[key] == example[key])) {\n                    delete commonMetadata[key]\n                }\n            }\n        }\n    }\n    if (!Array.isArray(o1)) {\n        o1 = setMetadata(o1, commonMetadata)\n    } else {\n        for (var i = 0; i < o1.length; i++) {\n            o1[i] = setMetadata(o1[i], commonMetadata)\n        }\n    }\n    return o1;\n};"
                        ]
                    }
                ],
                "sbg:categories": [
                    "Utilities",
                    "BAM Processing"
                ],
                "sbg:license": "Open source BSD (3-clause) license",
                "sbg:toolAuthor": "Broad Institute",
                "sbg:toolkit": "GATK",
                "sbg:toolkitVersion": "4.1.0.0",
                "sbg:projectName": "GATK 4.0.11.0 Toolkit Dev",
                "sbg:revisionsInfo": [
                    {
                        "sbg:revision": 0,
                        "sbg:modifiedBy": "stefan_stojanovic",
                        "sbg:modifiedOn": 1554380417,
                        "sbg:revisionNotes": "Copy of veliborka_josipovic/gatk-4-1-0-0-toolkit-dev/gatk-baserecalibrator-4-1-0-0/12"
                    },
                    {
                        "sbg:revision": 1,
                        "sbg:modifiedBy": "stefan_stojanovic",
                        "sbg:modifiedOn": 1554382246,
                        "sbg:revisionNotes": "change docker version to images.sbgenomics.com/vladimirk/gatk:4.0.11.0"
                    },
                    {
                        "sbg:revision": 2,
                        "sbg:modifiedBy": "stefan_stojanovic",
                        "sbg:modifiedOn": 1554382511,
                        "sbg:revisionNotes": "fix --java-options cmd"
                    },
                    {
                        "sbg:revision": 3,
                        "sbg:modifiedBy": "stefan_stojanovic",
                        "sbg:modifiedOn": 1554383235,
                        "sbg:revisionNotes": "fix expression for known_indels"
                    },
                    {
                        "sbg:revision": 4,
                        "sbg:modifiedBy": "stefan_stojanovic",
                        "sbg:modifiedOn": 1554388197,
                        "sbg:revisionNotes": "fix expression for known sites"
                    },
                    {
                        "sbg:revision": 5,
                        "sbg:modifiedBy": "stefan_stojanovic",
                        "sbg:modifiedOn": 1554388711,
                        "sbg:revisionNotes": "use_original_qualities set to enum"
                    },
                    {
                        "sbg:revision": 6,
                        "sbg:modifiedBy": "stefan_stojanovic",
                        "sbg:modifiedOn": 1554393534,
                        "sbg:revisionNotes": "fix secondary files expression for known indels"
                    }
                ],
                "sbg:image_url": null,
                "sbg:links": [
                    {
                        "id": "https://software.broadinstitute.org/gatk/",
                        "label": "Homepage"
                    },
                    {
                        "id": "https://github.com/broadinstitute/gatk/",
                        "label": "Source Code"
                    },
                    {
                        "id": "https://github.com/broadinstitute/gatk/releases/download/4.1.0.0/gatk-4.1.0.0.zip",
                        "label": "Download"
                    },
                    {
                        "id": "https://www.ncbi.nlm.nih.gov/pubmed?term=20644199",
                        "label": "Publications"
                    },
                    {
                        "id": "https://software.broadinstitute.org/gatk/documentation/tooldocs/4.1.0.0/org_broadinstitute_hellbender_tools_walkers_bqsr_BaseRecalibrator.php",
                        "label": "Documentation"
                    }
                ],
                "sbg:appVersion": [
                    "v1.0"
                ],
                "sbg:id": "stefan_stojanovic/gatk-4-0-dev/gatk-baserecalibrator-4-0-11-0/6",
                "sbg:revision": 6,
                "sbg:revisionNotes": "fix secondary files expression for known indels",
                "sbg:modifiedOn": 1554393534,
                "sbg:modifiedBy": "stefan_stojanovic",
                "sbg:createdOn": 1554380417,
                "sbg:createdBy": "stefan_stojanovic",
                "sbg:project": "stefan_stojanovic/gatk-4-0-dev",
                "sbg:sbgMaintained": false,
                "sbg:validationErrors": [],
                "sbg:contributors": [
                    "stefan_stojanovic"
                ],
                "sbg:latestRevision": 6,
                "sbg:publisher": "sbg",
                "sbg:content_hash": "ae48a0be66f92024f4faedff930ee2d1649942d57dca6cddf3a18aaef1d5c1219"
            },
            "label": "GATK BaseRecalibrator",
            "scatter": [
                "include_intervals_file"
            ],
            "sbg:x": 483.809326171875,
            "sbg:y": 11.611960411071777
        },
        {
            "id": "gatherbqsrreports",
            "in": [
                {
                    "id": "in_bqsr_reports",
                    "source": [
                        "gatk_baserecalibrator_4_0_11_0/output"
                    ]
                },
                {
                    "id": "memory_per_job",
                    "default": 3000
                }
            ],
            "out": [
                {
                    "id": "out_gathered_reports"
                }
            ],
            "run": {
                "class": "CommandLineTool",
                "cwlVersion": "v1.0",
                "$namespaces": {
                    "sbg": "https://sevenbridges.com"
                },
                "id": "stefan_stojanovic/gatk-4-0-dev/gatherbqsrreports/6",
                "baseCommand": [],
                "inputs": [
                    {
                        "sbg:category": "Required Arguments",
                        "sbg:altPrefix": "-I",
                        "id": "in_bqsr_reports",
                        "type": "File[]",
                        "inputBinding": {
                            "prefix": "--input",
                            "itemSeparator": " ",
                            "shellQuote": false,
                            "position": 4,
                            "valueFrom": "${\n    if (self) {\n        self = [].concat.apply([], self)\n        var paths = [];\n        for (i=0; i<self.length; i++) {\n            paths.push(self[i].path)\n        }\n        return paths.join(' --input ')\n    }\n}"
                        },
                        "label": "Input",
                        "doc": "List of scattered BQSR report files This argument must be specified at least once.",
                        "sbg:fileTypes": "GRP"
                    },
                    {
                        "sbg:category": "Optional Arguments",
                        "sbg:altPrefix": "-verbosity",
                        "sbg:toolDefaultValue": "INFO",
                        "id": "verbosity",
                        "type": [
                            "null",
                            {
                                "type": "enum",
                                "symbols": [
                                    "ERROR",
                                    "WARNING",
                                    "INFO",
                                    "DEBUG"
                                ],
                                "name": "verbosity"
                            }
                        ],
                        "inputBinding": {
                            "prefix": "--verbosity",
                            "shellQuote": false,
                            "position": 4
                        },
                        "label": "Verbosity",
                        "doc": "Control verbosity of logging."
                    },
                    {
                        "sbg:category": "Execution",
                        "id": "memory_per_job",
                        "type": "int?",
                        "label": "Memory Per Job"
                    },
                    {
                        "sbg:category": "Execution",
                        "id": "memory_overhead_per_job",
                        "type": "int?",
                        "label": "Memory Overhead Per Job"
                    },
                    {
                        "id": "output_prefix",
                        "type": "string?",
                        "label": "Output prefix",
                        "doc": "Output prefix."
                    }
                ],
                "outputs": [
                    {
                        "id": "out_gathered_reports",
                        "doc": "Gathered report - merged inputs.",
                        "label": "Gathered report",
                        "type": "File?",
                        "outputBinding": {
                            "glob": "*.csv"
                        },
                        "sbg:fileTypes": "GRP"
                    }
                ],
                "doc": "Gathers scattered BQSR recalibration reports from BaseRecalibrator\n\n### Description\n\nGathers scattered BQSR recalibration reports  from parallelized base recalibration runs into a single file.\nThe combination is done simply by adding up all observations and errors.\n\n### Common Issues and Important Notes\nThis tool is intended to be used to combine recalibration tables from runs of BaseRecalibrator parallelized per-interval.\nThis method DOES NOT recalculate the empirical qualities and quantized qualities. You have to recalculate them after combining. The reason for not calculating it is because this function is intended for combining a series of recalibration reports, and it only makes sense to calculate the empirical qualities and quantized qualities after all the recalibration reports have been combined. This is done to make the tool faster.\nThe reported empirical quality is recalculated (because it is so simple to do).",
                "label": "GATK GatherBQSRReports",
                "arguments": [
                    {
                        "shellQuote": false,
                        "position": 0,
                        "valueFrom": "/opt/gatk"
                    },
                    {
                        "shellQuote": false,
                        "position": 1,
                        "valueFrom": "--java-options"
                    },
                    {
                        "shellQuote": false,
                        "position": 2,
                        "valueFrom": "${\n    if (inputs.memory_per_job) {\n        return '\\\"-Xmx'.concat(inputs.memory_per_job, 'M') + '\\\"'\n    }\n    return '\\\"-Xmx2048M\\\"'\n}"
                    },
                    {
                        "shellQuote": false,
                        "position": 3,
                        "valueFrom": "GatherBQSRReports"
                    },
                    {
                        "prefix": "-O",
                        "shellQuote": false,
                        "position": 5,
                        "valueFrom": "${\n    output_ext = inputs.in_bqsr_reports[0].path.split('.').pop()\n    if (inputs.output_prefix) {\n        output_prefix = inputs.output_prefix;\n    } else {\n        if (inputs.in_bqsr_reports[0].metadata && inputs.in_bqsr_reports[0].metadata.sample_id) {\n            output_prefix = inputs.in_bqsr_reports[0].metadata.sample_id;\n        } else {\n            output_prefix = inputs.in_bqsr_reports[0].path.split('/').pop().split('.')[0] + '.sorted';\n        }\n    }\n    \n    return output_prefix + '.' + output_ext;\n}"
                    }
                ],
                "requirements": [
                    {
                        "class": "ShellCommandRequirement"
                    },
                    {
                        "class": "ResourceRequirement",
                        "ramMin": "${\n    if (inputs.memory_per_job) {\n        if (inputs.memory_overhead_per_job) {\n            return inputs.memory_per_job + inputs.memory_overhead_per_job\n        } else\n            return inputs.memory_per_job\n    } else if (!inputs.memory_per_job && inputs.memory_overhead_per_job) {\n        return 2048 + inputs.memory_overhead_per_job\n    } else\n        return 2048\n}",
                        "coresMin": 1
                    },
                    {
                        "class": "DockerRequirement",
                        "dockerPull": "images.sbgenomics.com/vladimirk/gatk:4.0.11.0"
                    },
                    {
                        "class": "InitialWorkDirRequirement",
                        "listing": []
                    },
                    {
                        "class": "InlineJavascriptRequirement",
                        "expressionLib": [
                            "var updateMetadata = function(file, key, value) {\n    file['metadata'][key] = value;\n    return file;\n};\n\n\nvar setMetadata = function(file, metadata) {\n    if (!('metadata' in file))\n        file['metadata'] = metadata;\n    else {\n        for (var key in metadata) {\n            file['metadata'][key] = metadata[key];\n        }\n    }\n    return file\n};\n\nvar inheritMetadata = function(o1, o2) {\n    var commonMetadata = {};\n    if (!Array.isArray(o2)) {\n        o2 = [o2]\n    }\n    for (var i = 0; i < o2.length; i++) {\n        var example = o2[i]['metadata'];\n        for (var key in example) {\n            if (i == 0)\n                commonMetadata[key] = example[key];\n            else {\n                if (!(commonMetadata[key] == example[key])) {\n                    delete commonMetadata[key]\n                }\n            }\n        }\n    }\n    if (!Array.isArray(o1)) {\n        o1 = setMetadata(o1, commonMetadata)\n    } else {\n        for (var i = 0; i < o1.length; i++) {\n            o1[i] = setMetadata(o1[i], commonMetadata)\n        }\n    }\n    return o1;\n};\n\nvar toArray = function(file) {\n    return [].concat(file);\n};\n\nvar groupBy = function(files, key) {\n    var groupedFiles = [];\n    var tempDict = {};\n    for (var i = 0; i < files.length; i++) {\n        var value = files[i]['metadata'][key];\n        if (value in tempDict)\n            tempDict[value].push(files[i]);\n        else tempDict[value] = [files[i]];\n    }\n    for (var key in tempDict) {\n        groupedFiles.push(tempDict[key]);\n    }\n    return groupedFiles;\n};\n\nvar orderBy = function(files, key, order) {\n    var compareFunction = function(a, b) {\n        if (a['metadata'][key].constructor === Number) {\n            return a['metadata'][key] - b['metadata'][key];\n        } else {\n            var nameA = a['metadata'][key].toUpperCase();\n            var nameB = b['metadata'][key].toUpperCase();\n            if (nameA < nameB) {\n                return -1;\n            }\n            if (nameA > nameB) {\n                return 1;\n            }\n            return 0;\n        }\n    };\n\n    files = files.sort(compareFunction);\n    if (order == undefined || order == \"asc\")\n        return files;\n    else\n        return files.reverse();\n};"
                        ]
                    }
                ],
                "sbg:toolkit": "GATK",
                "sbg:categories": [
                    "GATK-4"
                ],
                "sbg:toolAuthor": "Broad Institute",
                "sbg:license": "Open source BSD (3-clause) license",
                "sbg:toolkitVersion": "4.0.0.0",
                "sbg:image_url": null,
                "sbg:cmdPreview": "/opt/gatk --java-options \"-Xmx2048M\" GatherBQSRReports --input /path/to/input-1.ext --input /path/to/input-2.ext",
                "sbg:projectName": "GATK 4.0.11.0 Toolkit Dev",
                "sbg:revisionsInfo": [
                    {
                        "sbg:revision": 0,
                        "sbg:modifiedBy": "stefan_stojanovic",
                        "sbg:modifiedOn": 1554384029,
                        "sbg:revisionNotes": "Copy of vladimirk/gatk4-0-4-0-toolkit-dev/GatherBQSRReports/8"
                    },
                    {
                        "sbg:revision": 1,
                        "sbg:modifiedBy": "stefan_stojanovic",
                        "sbg:modifiedOn": 1554384144,
                        "sbg:revisionNotes": "change docker version to images.sbgenomics.com/vladimirk/gatk:4.0.11.0"
                    },
                    {
                        "sbg:revision": 2,
                        "sbg:modifiedBy": "stefan_stojanovic",
                        "sbg:modifiedOn": 1554395269,
                        "sbg:revisionNotes": "fix expression for output_prefix"
                    },
                    {
                        "sbg:revision": 3,
                        "sbg:modifiedBy": "stefan_stojanovic",
                        "sbg:modifiedOn": 1554396097,
                        "sbg:revisionNotes": "fix expression for output naming"
                    },
                    {
                        "sbg:revision": 4,
                        "sbg:modifiedBy": "stefan_stojanovic",
                        "sbg:modifiedOn": 1554397315,
                        "sbg:revisionNotes": "fix expression for in_bqsr_reports input"
                    },
                    {
                        "sbg:revision": 5,
                        "sbg:modifiedBy": "stefan_stojanovic",
                        "sbg:modifiedOn": 1554398890,
                        "sbg:revisionNotes": "fix glob for output report"
                    },
                    {
                        "sbg:revision": 6,
                        "sbg:modifiedBy": "stefan_stojanovic",
                        "sbg:modifiedOn": 1554399356,
                        "sbg:revisionNotes": "fix expression for output prefix naming, remove whitespace"
                    }
                ],
                "sbg:appVersion": [
                    "v1.0"
                ],
                "sbg:id": "stefan_stojanovic/gatk-4-0-dev/gatherbqsrreports/6",
                "sbg:revision": 6,
                "sbg:revisionNotes": "fix expression for output prefix naming, remove whitespace",
                "sbg:modifiedOn": 1554399356,
                "sbg:modifiedBy": "stefan_stojanovic",
                "sbg:createdOn": 1554384029,
                "sbg:createdBy": "stefan_stojanovic",
                "sbg:project": "stefan_stojanovic/gatk-4-0-dev",
                "sbg:sbgMaintained": false,
                "sbg:validationErrors": [],
                "sbg:contributors": [
                    "stefan_stojanovic"
                ],
                "sbg:latestRevision": 6,
                "sbg:publisher": "sbg",
                "sbg:content_hash": "a60a62f3494e64c42324a320caf832e83ee982c276d377152a93c8ef4a38efc33"
            },
            "label": "GATK GatherBQSRReports",
            "sbg:x": 674.24609375,
            "sbg:y": 14.064289093017578
        },
        {
            "id": "gatk_applybqsr_4_0_11_0",
            "in": [
                {
                    "id": "add_output_sam_program_record",
                    "default": "true"
                },
                {
                    "id": "bqsr_recal_file",
                    "source": "gatherbqsrreports/out_gathered_reports"
                },
                {
                    "id": "in_alignments",
                    "source": "picard_sortsam_1_140/out_alignments"
                },
                {
                    "id": "include_intervals_file",
                    "source": "createsequencegroupinglists/sequence_grouping_with_unmapped"
                },
                {
                    "id": "memory_per_job",
                    "default": 3000
                },
                {
                    "id": "in_reference",
                    "source": "reference_sequence"
                },
                {
                    "id": "static_quantized_quals",
                    "default": [
                        10,
                        20,
                        30
                    ]
                },
                {
                    "id": "use_original_qualities",
                    "default": true
                },
                {
                    "id": "create_output_bam_md5",
                    "default": "true"
                }
            ],
            "out": [
                {
                    "id": "out_alignments"
                },
                {
                    "id": "out_alignments_checksum"
                }
            ],
            "run": {
                "class": "CommandLineTool",
                "cwlVersion": "v1.0",
                "$namespaces": {
                    "sbg": "https://sevenbridges.com"
                },
                "id": "stefan_stojanovic/gatk-4-0-dev/gatk-applybqsr-4-0-11-0/6",
                "baseCommand": [],
                "inputs": [
                    {
                        "sbg:altPrefix": "-add-output-sam-program-record",
                        "sbg:category": "Optional Arguments",
                        "sbg:toolDefaultValue": "true",
                        "id": "add_output_sam_program_record",
                        "type": [
                            "null",
                            {
                                "type": "enum",
                                "symbols": [
                                    "true",
                                    "false"
                                ],
                                "name": "add_output_sam_program_record"
                            }
                        ],
                        "inputBinding": {
                            "prefix": "--add-output-sam-program-record",
                            "shellQuote": false,
                            "position": 4
                        },
                        "label": "Add output SAM program record",
                        "doc": "If true, adds a PG tag to created SAM/BAM/CRAM files."
                    },
                    {
                        "sbg:category": "Conditional Arguments",
                        "sbg:toolDefaultValue": "null",
                        "id": "ambig_filter_bases",
                        "type": "int?",
                        "inputBinding": {
                            "prefix": "--ambig-filter-bases",
                            "shellQuote": false,
                            "position": 4
                        },
                        "label": "Ambig filter bases",
                        "doc": "Threshold number of ambiguous bases. If null, uses threshold fraction; otherwise, overrides threshold fraction. Cannot be used in conjuction with argument maxAmbiguousBaseFraction. Valid only if \"AmbiguousBaseReadFilter\" is specified."
                    },
                    {
                        "sbg:category": "Conditional Arguments",
                        "sbg:toolDefaultValue": "0",
                        "id": "ambig_filter_frac",
                        "type": "float?",
                        "inputBinding": {
                            "prefix": "--ambig-filter-frac",
                            "shellQuote": false,
                            "position": 4
                        },
                        "label": "Ambig filter frac",
                        "doc": "Threshold fraction of ambiguous bases. Cannot be used in conjuction with argument maxAmbiguousBases. Valid only if \"AmbiguousBaseReadFilter\" is specified."
                    },
                    {
                        "sbg:category": "Conditional Arguments",
                        "id": "black_listed_lanes",
                        "type": "string[]?",
                        "inputBinding": {
                            "prefix": "",
                            "shellQuote": false,
                            "position": 4,
                            "valueFrom": "${\n    if (self)\n    {\n        var cmd = [];\n        for (let i = 0; i < self.length; i++) \n        {\n            cmd.push('--black-listed-lanes', self[i]);\n        }\n        return cmd.join(' ');\n    }\n    \n}"
                        },
                        "label": "Black listed lanes",
                        "doc": "Platform unit (PU) to filter out. Valid only if \"PlatformUnitReadFilter\" is specified."
                    },
                    {
                        "sbg:altPrefix": "-bqsr",
                        "sbg:category": "Required Arguments",
                        "id": "bqsr_recal_file",
                        "type": "File",
                        "inputBinding": {
                            "prefix": "--bqsr-recal-file",
                            "shellQuote": false,
                            "position": 4
                        },
                        "label": "BQSR recal file",
                        "doc": "Input recalibration table for BQSR.",
                        "sbg:fileTypes": "CSV"
                    },
                    {
                        "sbg:altPrefix": "-OBI",
                        "sbg:category": "Optional Arguments",
                        "sbg:toolDefaultValue": "true",
                        "id": "create_output_bam_index",
                        "type": [
                            "null",
                            {
                                "type": "enum",
                                "symbols": [
                                    "true",
                                    "false"
                                ],
                                "name": "create_output_bam_index"
                            }
                        ],
                        "inputBinding": {
                            "prefix": "--create-output-bam-index",
                            "shellQuote": false,
                            "position": 4
                        },
                        "label": "Create output BAM/CRAM index",
                        "doc": "If true, create a BAM/CRAM index when writing a coordinate-sorted BAM/CRAM file."
                    },
                    {
                        "sbg:altPrefix": "-DF",
                        "sbg:category": "Optional Arguments",
                        "sbg:toolDefaultValue": "null",
                        "id": "disable_read_filter",
                        "type": [
                            "null",
                            {
                                "type": "array",
                                "items": {
                                    "type": "enum",
                                    "name": "disable_read_filter",
                                    "symbols": [
                                        "AlignmentAgreesWithHeaderReadFilter",
                                        "AllowAllReadsReadFilter",
                                        "AmbiguousBaseReadFilter",
                                        "CigarContainsNoNOperator",
                                        "FirstOfPairReadFilter",
                                        "FragmentLengthReadFilter",
                                        "GoodCigarReadFilter",
                                        "HasReadGroupReadFilter",
                                        "LibraryReadFilter",
                                        "MappedReadFilter",
                                        "MappingQualityAvailableReadFilter",
                                        "MappingQualityNotZeroReadFilter",
                                        "MappingQualityReadFilter",
                                        "MatchingBasesAndQualsReadFilter",
                                        "MateDifferentStrandReadFilter",
                                        "MateOnSameContigOrNoMappedMateReadFilter",
                                        "MetricsReadFilter",
                                        "NonChimericOriginalAlignmentReadFilter",
                                        "NonZeroFragmentLengthReadFilter",
                                        "NonZeroReferenceLengthAlignmentReadFilter",
                                        "NotDuplicateReadFilter",
                                        "NotOpticalDuplicateReadFilter",
                                        "NotSecondaryAlignmentReadFilter",
                                        "NotSupplementaryAlignmentReadFilter",
                                        "OverclippedReadFilter",
                                        "PairedReadFilter",
                                        "PassesVendorQualityCheckReadFilter",
                                        "PlatformReadFilter",
                                        "PlatformUnitReadFilter",
                                        "PrimaryLineReadFilter",
                                        "ProperlyPairedReadFilter",
                                        "ReadGroupBlackListReadFilter",
                                        "ReadGroupReadFilter",
                                        "ReadLengthEqualsCigarLengthReadFilter",
                                        "ReadLengthReadFilter",
                                        "ReadNameReadFilter",
                                        "ReadStrandFilter",
                                        "SampleReadFilter",
                                        "SecondOfPairReadFilter",
                                        "SeqIsStoredReadFilter",
                                        "ValidAlignmentEndReadFilter",
                                        "ValidAlignmentStartReadFilter",
                                        "WellformedReadFilter"
                                    ]
                                }
                            }
                        ],
                        "inputBinding": {
                            "separate": false,
                            "shellQuote": false,
                            "position": 4,
                            "valueFrom": "${\n    if (self)\n    {\n        var cmd = [];\n        for (let i = 0; i < self.length; i++) \n        {\n            cmd.push('--disable-read-filter', self[i]);\n        }\n        return cmd.join(' ');\n    }\n    \n}"
                        },
                        "label": "Disable read filter",
                        "doc": "Read filters to be disabled before analysis."
                    },
                    {
                        "sbg:altPrefix": "-disable-sequence-dictionary-validation",
                        "sbg:category": "Optional Arguments",
                        "sbg:toolDefaultValue": "false",
                        "id": "disable_sequence_dictionary_validation",
                        "type": "boolean?",
                        "inputBinding": {
                            "prefix": "--disable-sequence-dictionary-validation",
                            "shellQuote": false,
                            "position": 4
                        },
                        "label": "Disable sequence dictionary validation",
                        "doc": "If specified, do not check the sequence dictionaries from our inputs for compatibility. Use at your own risk!"
                    },
                    {
                        "sbg:altPrefix": "-disable-tool-default-read-filters",
                        "sbg:category": "Advanced Arguments",
                        "sbg:toolDefaultValue": "false",
                        "id": "disable_tool_default_read_filters",
                        "type": "boolean?",
                        "inputBinding": {
                            "prefix": "--disable-tool-default-read-filters",
                            "shellQuote": false,
                            "position": 4
                        },
                        "label": "Disable tool default read filters",
                        "doc": "Disable all tool default read filters (warning: many tools will not function correctly without their default read filters on)."
                    },
                    {
                        "sbg:category": "Conditional Arguments",
                        "sbg:toolDefaultValue": "false",
                        "id": "dont_require_soft_clips_both_ends",
                        "type": "boolean?",
                        "inputBinding": {
                            "prefix": "--dont-require-soft-clips-both-ends",
                            "shellQuote": false,
                            "position": 4
                        },
                        "label": "Dont require soft clips both ends",
                        "doc": "Allow a read to be filtered out based on having only 1 soft-clipped block. By default, both ends must have a soft-clipped block, setting this flag requires only 1 soft-clipped block. Valid only if \"OverclippedReadFilter\" is specified."
                    },
                    {
                        "sbg:category": "Optional Arguments",
                        "sbg:toolDefaultValue": "false",
                        "id": "emit_original_quals",
                        "type": "boolean?",
                        "inputBinding": {
                            "prefix": "--emit-original-quals",
                            "shellQuote": false,
                            "position": 4
                        },
                        "label": "Emit original quals",
                        "doc": "Emit original base qualities under the OQ tag."
                    },
                    {
                        "sbg:altPrefix": "-XL",
                        "sbg:category": "Optional Arguments",
                        "sbg:toolDefaultValue": "null",
                        "id": "exclude_intervals_file",
                        "type": "File?",
                        "inputBinding": {
                            "prefix": "--exclude-intervals",
                            "shellQuote": false,
                            "position": 4
                        },
                        "label": "Exclude intervals file",
                        "doc": "File which contains one or more genomic intervals to exclude from processing.",
                        "sbg:fileTypes": "BED"
                    },
                    {
                        "sbg:altPrefix": "-XL",
                        "sbg:category": "Optional Arguments",
                        "sbg:toolDefaultValue": "null",
                        "id": "exclude_intervals_string",
                        "type": "string[]?",
                        "inputBinding": {
                            "prefix": "",
                            "shellQuote": false,
                            "position": 4,
                            "valueFrom": "${\n    if (self)\n    {\n        var cmd = [];\n        for (let i = 0; i < self.length; i++) \n        {\n            cmd.push('--exclude-intervals', self[i]);\n        }\n        return cmd.join(' ');\n    }\n    \n}"
                        },
                        "label": "Exclude intervals string",
                        "doc": "One or more genomic intervals to exclude from processing."
                    },
                    {
                        "sbg:category": "Conditional Arguments",
                        "sbg:toolDefaultValue": "30",
                        "id": "filter_too_short",
                        "type": "int?",
                        "inputBinding": {
                            "prefix": "--filter-too-short",
                            "shellQuote": false,
                            "position": 4
                        },
                        "label": "Filter too short",
                        "doc": "Minimum number of aligned bases. Valid only if \"OverclippedReadFilter\" is specified."
                    },
                    {
                        "sbg:category": "Optional Arguments",
                        "sbg:toolDefaultValue": "-1.0",
                        "id": "global_qscore_prior",
                        "type": "float?",
                        "inputBinding": {
                            "prefix": "--global-qscore-prior",
                            "shellQuote": false,
                            "position": 4
                        },
                        "label": "Global Qscore prior",
                        "doc": "Global Qscore Bayesian prior to use for BQSR."
                    },
                    {
                        "sbg:altPrefix": "-I",
                        "sbg:category": "Required Arguments",
                        "id": "in_alignments",
                        "type": "File",
                        "inputBinding": {
                            "prefix": "--input",
                            "shellQuote": false,
                            "position": 4
                        },
                        "label": "Input BAM/SAM/CRAM file",
                        "doc": "BAM/SAM/CRAM file(s) containing reads.",
                        "sbg:fileTypes": "BAM, SAM, CRAM",
                        "secondaryFiles": [
                            "${\n    \n    if (self.nameext == \".bam\")\n    {\n        return [self.basename + \".bai\", self.nameroot + \".bai\"];\n    }\n    else if (self.nameext == \".cram\")\n    {\n        return [self.basename + \".crai\", self.nameroot + \".crai\"];\n    }\n    \n}"
                        ]
                    },
                    {
                        "sbg:altPrefix": "-ixp",
                        "sbg:category": "Optional Arguments",
                        "sbg:toolDefaultValue": "0",
                        "id": "interval_exclusion_padding",
                        "type": "int?",
                        "inputBinding": {
                            "prefix": "--interval-exclusion-padding",
                            "shellQuote": false,
                            "position": 4
                        },
                        "label": "Interval exclusion padding",
                        "doc": "Amount of padding (in bp) to add to each interval you are excluding."
                    },
                    {
                        "sbg:altPrefix": "-imr",
                        "sbg:category": "Optional Arguments",
                        "sbg:toolDefaultValue": "ALL",
                        "id": "interval_merging_rule",
                        "type": [
                            "null",
                            {
                                "type": "enum",
                                "symbols": [
                                    "ALL",
                                    "OVERLAPPING_ONLY"
                                ],
                                "name": "interval_merging_rule"
                            }
                        ],
                        "inputBinding": {
                            "prefix": "--interval-merging-rule",
                            "shellQuote": false,
                            "position": 4
                        },
                        "label": "Interval merging rule",
                        "doc": "Interval merging rule for abutting intervals."
                    },
                    {
                        "sbg:altPrefix": "-ip",
                        "sbg:category": "Optional Arguments",
                        "sbg:toolDefaultValue": "0",
                        "id": "interval_padding",
                        "type": "int?",
                        "inputBinding": {
                            "prefix": "--interval-padding",
                            "shellQuote": false,
                            "position": 4
                        },
                        "label": "Interval padding",
                        "doc": "Amount of padding (in bp) to add to each interval you are including."
                    },
                    {
                        "sbg:altPrefix": "-isr",
                        "sbg:category": "Optional Arguments",
                        "sbg:toolDefaultValue": "UNION",
                        "id": "interval_set_rule",
                        "type": [
                            "null",
                            {
                                "type": "enum",
                                "symbols": [
                                    "UNION",
                                    "INTERSECTION"
                                ],
                                "name": "interval_set_rule"
                            }
                        ],
                        "inputBinding": {
                            "prefix": "--interval-set-rule",
                            "shellQuote": false,
                            "position": 4
                        },
                        "label": "Interval set rule",
                        "doc": "Set merging approach to use for combining interval inputs."
                    },
                    {
                        "sbg:altPrefix": "-L",
                        "sbg:category": "Optional Arguments",
                        "sbg:toolDefaultValue": "null",
                        "id": "include_intervals_file",
                        "type": "File?",
                        "inputBinding": {
                            "prefix": "--intervals",
                            "shellQuote": false,
                            "position": 4
                        },
                        "label": "Include intervals file",
                        "doc": "File which contains one or more genomic intervals over which to operate.",
                        "sbg:fileTypes": "BED"
                    },
                    {
                        "sbg:altPrefix": "-L",
                        "sbg:category": "Optional Arguments",
                        "sbg:toolDefaultValue": "null",
                        "id": "include_intervals_string",
                        "type": "string[]?",
                        "inputBinding": {
                            "prefix": "",
                            "shellQuote": false,
                            "position": 4,
                            "valueFrom": "${\n    if (self)\n    {\n        var cmd = [];\n        for (let i = 0; i < self.length; i++) \n        {\n            cmd.push('--intervals', self[i]);\n        }\n        return cmd.join(' ');\n    }\n    \n}"
                        },
                        "label": "Include intervals string",
                        "doc": "One or more genomic intervals over which to operate."
                    },
                    {
                        "sbg:category": "Conditional Arguments",
                        "id": "keep_read_group",
                        "type": "string?",
                        "inputBinding": {
                            "prefix": "--keep-read-group",
                            "shellQuote": false,
                            "position": 4
                        },
                        "label": "Keep read group",
                        "doc": "The name of the read group to keep. Valid only if \"ReadGroupReadFilter\" is specified."
                    },
                    {
                        "sbg:category": "Conditional Arguments",
                        "sbg:toolDefaultValue": "false",
                        "id": "keep_reverse_strand_only",
                        "type": "boolean?",
                        "inputBinding": {
                            "prefix": "--keep-reverse-strand-only",
                            "shellQuote": false,
                            "position": 4
                        },
                        "label": "Keep reverse strand only",
                        "doc": "Keep only reads on the reverse strand. Valid only if \"ReadStrandFilter\" is specified"
                    },
                    {
                        "sbg:altPrefix": "-library",
                        "sbg:category": "Conditional Arguments",
                        "id": "library",
                        "type": "string[]?",
                        "inputBinding": {
                            "shellQuote": false,
                            "position": 4,
                            "valueFrom": "${\n    if (self)\n    {\n        var cmd = [];\n        for (let i = 0; i < self.length; i++) \n        {\n            cmd.push('--library', self[i]);\n        }\n        return cmd.join(' ');\n    }\n    \n}"
                        },
                        "label": "Library",
                        "doc": "Name of the library to keep. Valid only if \"LibraryReadFilter\" is specified"
                    },
                    {
                        "sbg:category": "Conditional Arguments",
                        "sbg:toolDefaultValue": "1000000",
                        "id": "max_fragment_length",
                        "type": "int?",
                        "inputBinding": {
                            "prefix": "--max-fragment-length",
                            "shellQuote": false,
                            "position": 4
                        },
                        "label": "Max fragment length",
                        "doc": "Maximum length of fragment (insert size). Valid only if \"FragmentLengthReadFilter\" is specified."
                    },
                    {
                        "sbg:category": "Conditional Arguments",
                        "id": "max_read_length",
                        "type": "int?",
                        "inputBinding": {
                            "prefix": "--max-read-length",
                            "shellQuote": false,
                            "position": 4
                        },
                        "label": "Max read length",
                        "doc": "Keep only reads with length at most equal to the specified value. Valid only if \"ReadLengthReadFilter\" is specified."
                    },
                    {
                        "sbg:category": "Conditional Arguments",
                        "sbg:toolDefaultValue": "null",
                        "id": "maximum_mapping_quality",
                        "type": "int?",
                        "inputBinding": {
                            "prefix": "--maximum-mapping-quality",
                            "shellQuote": false,
                            "position": 4
                        },
                        "label": "Maximum mapping quality",
                        "doc": "Maximum mapping quality to keep (inclusive). Valid only if \"MappingQualityReadFilter\" is specified."
                    },
                    {
                        "sbg:category": "Platform Options",
                        "id": "memory_overhead_per_job",
                        "type": "int?",
                        "label": "Memory overhead per job",
                        "doc": "This input allows a user to set the desired overhead memory when running a tool or adding it to a workflow. This amount will be added to the Memory per job in the Memory requirements section but it will not be added to the -Xmx parameter leaving some memory not occupied which can be used as stack memory (-Xmx parameter defines heap memory). This input should be defined in MB (for both the platform part and the -Xmx part if Java tool is wrapped)."
                    },
                    {
                        "sbg:category": "Platform Options",
                        "id": "memory_per_job",
                        "type": "int?",
                        "label": "Memory per job",
                        "doc": "This input allows a user to set the desired memory requirement when running a tool or adding it to a workflow. This value should be propagated to the -Xmx parameter too.This input should be defined in MB (for both the platform part and the -Xmx part if Java tool is wrapped)."
                    },
                    {
                        "sbg:category": "Conditional Arguments",
                        "sbg:toolDefaultValue": "1",
                        "id": "min_read_length",
                        "type": "int?",
                        "inputBinding": {
                            "prefix": "--min-read-length",
                            "shellQuote": false,
                            "position": 4
                        },
                        "label": "Min read length",
                        "doc": "Keep only reads with length at least equal to the specified value. Valid only if \"ReadLengthReadFilter\" is specified."
                    },
                    {
                        "sbg:category": "Conditional Arguments",
                        "sbg:toolDefaultValue": "10",
                        "id": "minimum_mapping_quality",
                        "type": "int?",
                        "inputBinding": {
                            "prefix": "--minimum-mapping-quality",
                            "shellQuote": false,
                            "position": 4
                        },
                        "label": "Minimum mapping quality",
                        "doc": "Minimum mapping quality to keep (inclusive). Valid only if \"MappingQualityReadFilter\" is specified."
                    },
                    {
                        "sbg:category": "Conditional Arguments",
                        "id": "platform_filter_name",
                        "type": "string[]?",
                        "inputBinding": {
                            "prefix": "",
                            "shellQuote": false,
                            "position": 4,
                            "valueFrom": "${\n    if (self)\n    {\n        var cmd = [];\n        for (let i = 0; i < self.length; i++) \n        {\n            cmd.push('--platform-filter-name', self[i]);\n        }\n        return cmd.join(' ');\n    }\n    \n}"
                        },
                        "label": "Platform filter name",
                        "doc": "Platform attribute (PL) to match. Valid only if \"PlatformReadFilter\" is specified."
                    },
                    {
                        "sbg:category": "Optional Arguments",
                        "sbg:toolDefaultValue": "6",
                        "id": "preserve_qscores_less_than",
                        "type": "int?",
                        "inputBinding": {
                            "prefix": "--preserve-qscores-less-than",
                            "shellQuote": false,
                            "position": 4
                        },
                        "label": "Preserve qscores less than",
                        "doc": "Don't recalibrate bases with quality scores less than this threshold."
                    },
                    {
                        "sbg:category": "Optional Arguments",
                        "sbg:toolDefaultValue": "0",
                        "id": "quantize_quals",
                        "type": "int?",
                        "inputBinding": {
                            "prefix": "--quantize-quals",
                            "shellQuote": false,
                            "position": 4
                        },
                        "label": "Quantize quals",
                        "doc": "Quantize quality scores to a given number of levels. Cannot be used in conjuction with argument(s) staticQuantizationQuals, roundDown."
                    },
                    {
                        "sbg:altPrefix": "-RF",
                        "sbg:category": "Optional Arguments",
                        "sbg:toolDefaultValue": "null",
                        "id": "read_filter",
                        "type": [
                            "null",
                            {
                                "type": "array",
                                "items": {
                                    "type": "enum",
                                    "name": "read_filter",
                                    "symbols": [
                                        "AlignmentAgreesWithHeaderReadFilter",
                                        "AllowAllReadsReadFilter",
                                        "AmbiguousBaseReadFilter",
                                        "CigarContainsNoNOperator",
                                        "FirstOfPairReadFilter",
                                        "FragmentLengthReadFilter",
                                        "GoodCigarReadFilter",
                                        "HasReadGroupReadFilter",
                                        "LibraryReadFilter",
                                        "MappedReadFilter",
                                        "MappingQualityAvailableReadFilter",
                                        "MappingQualityNotZeroReadFilter",
                                        "MappingQualityReadFilter",
                                        "MatchingBasesAndQualsReadFilter",
                                        "MateDifferentStrandReadFilter",
                                        "MateOnSameContigOrNoMappedMateReadFilter",
                                        "MetricsReadFilter",
                                        "NonChimericOriginalAlignmentReadFilter",
                                        "NonZeroFragmentLengthReadFilter",
                                        "NonZeroReferenceLengthAlignmentReadFilter",
                                        "NotDuplicateReadFilter",
                                        "NotOpticalDuplicateReadFilter",
                                        "NotSecondaryAlignmentReadFilter",
                                        "NotSupplementaryAlignmentReadFilter",
                                        "OverclippedReadFilter",
                                        "PairedReadFilter",
                                        "PassesVendorQualityCheckReadFilter",
                                        "PlatformReadFilter",
                                        "PlatformUnitReadFilter",
                                        "PrimaryLineReadFilter",
                                        "ProperlyPairedReadFilter",
                                        "ReadGroupBlackListReadFilter",
                                        "ReadGroupReadFilter",
                                        "ReadLengthEqualsCigarLengthReadFilter",
                                        "ReadLengthReadFilter",
                                        "ReadNameReadFilter",
                                        "ReadStrandFilter",
                                        "SampleReadFilter",
                                        "SecondOfPairReadFilter",
                                        "SeqIsStoredReadFilter",
                                        "ValidAlignmentEndReadFilter",
                                        "ValidAlignmentStartReadFilter",
                                        "WellformedReadFilter"
                                    ]
                                }
                            }
                        ],
                        "inputBinding": {
                            "shellQuote": false,
                            "position": 4,
                            "valueFrom": "${\n    if (self)\n    {\n        var cmd = [];\n        for (let i = 0; i < self.length; i++) \n        {\n            cmd.push('--read-filter', self[i]);\n        }\n        return cmd.join(' ');\n    }\n    \n}"
                        },
                        "label": "Read filter",
                        "doc": "Read filters to be applied before analysis."
                    },
                    {
                        "sbg:category": "Conditional Arguments",
                        "id": "read_group_black_list",
                        "type": "string[]?",
                        "inputBinding": {
                            "shellQuote": false,
                            "position": 4,
                            "valueFrom": "${\n    if (self)\n    {\n        var cmd = [];\n        for (let i = 0; i < self.length; i++) \n        {\n            cmd.push('--read-group-black-list', self[i]);\n        }\n        return cmd.join(' ');\n    }\n    \n}"
                        },
                        "label": "Read group black list",
                        "doc": "The name of the read group to filter out. Valid only if \"ReadGroupBlackListReadFilter\" is specified."
                    },
                    {
                        "sbg:category": "Conditional Arguments",
                        "id": "read_name",
                        "type": "string?",
                        "inputBinding": {
                            "prefix": "--read-name",
                            "shellQuote": false,
                            "position": 4
                        },
                        "label": "Read name",
                        "doc": "Keep only reads with this read name. Valid only if \"ReadNameReadFilter\" is specified."
                    },
                    {
                        "sbg:altPrefix": "-VS",
                        "sbg:category": "Optional Arguments",
                        "sbg:toolDefaultValue": "SILENT",
                        "id": "read_validation_stringency",
                        "type": [
                            "null",
                            {
                                "type": "enum",
                                "symbols": [
                                    "STRICT",
                                    "LENIENT",
                                    "SILENT"
                                ],
                                "name": "read_validation_stringency"
                            }
                        ],
                        "inputBinding": {
                            "prefix": "--read-validation-stringency",
                            "shellQuote": false,
                            "position": 4
                        },
                        "label": "Read validation stringency",
                        "doc": "Validation stringency for all SAM/BAM/CRAM files read by this program. The default stringency value SILENT can improve performance when processing a BAM file in which variable-length data (read, qualities, tags) do not otherwise need to be decoded."
                    },
                    {
                        "sbg:altPrefix": "-R",
                        "sbg:category": "Optional Arguments",
                        "sbg:toolDefaultValue": "null",
                        "id": "in_reference",
                        "type": "File?",
                        "inputBinding": {
                            "prefix": "--reference",
                            "shellQuote": false,
                            "position": 4
                        },
                        "label": "Reference",
                        "doc": "Reference sequence.",
                        "sbg:fileTypes": "FASTA, FA",
                        "secondaryFiles": [
                            ".fai",
                            "^.dict"
                        ]
                    },
                    {
                        "sbg:category": "Advanced Arguments",
                        "sbg:toolDefaultValue": "false",
                        "id": "round_down_quantized",
                        "type": "boolean?",
                        "inputBinding": {
                            "prefix": "--round-down-quantized",
                            "shellQuote": false,
                            "position": 4
                        },
                        "label": "Round down quantized",
                        "doc": "Round quals down to nearest quantized qual. Cannot be used in conjuction with argument quantizationLevels."
                    },
                    {
                        "sbg:altPrefix": "-sample",
                        "sbg:category": "Conditional Arguments",
                        "id": "sample",
                        "type": "string[]?",
                        "inputBinding": {
                            "shellQuote": false,
                            "position": 4,
                            "valueFrom": "${\n    if (self)\n    {\n        var cmd = [];\n        for (let i = 0; i < self.length; i++) \n        {\n            cmd.push('--sample', self[i]);\n        }\n        return cmd.join(' ');\n    }\n    \n}"
                        },
                        "label": "Sample",
                        "doc": "The name of the sample(s) to keep, filtering out all others. Valid only if \"SampleReadFilter\" is specified."
                    },
                    {
                        "sbg:altPrefix": "-seconds-between-progress-updates",
                        "sbg:category": "Optional Arguments",
                        "sbg:toolDefaultValue": "10.0",
                        "id": "seconds_between_progress_updates",
                        "type": "float?",
                        "inputBinding": {
                            "prefix": "--seconds-between-progress-updates",
                            "shellQuote": false,
                            "position": 4
                        },
                        "label": "Seconds between progress updates",
                        "doc": "Output traversal statistics every time this many seconds elapse."
                    },
                    {
                        "sbg:altPrefix": "-sequence-dictionary",
                        "sbg:category": "Optional Arguments",
                        "sbg:toolDefaultValue": "10.0",
                        "id": "sequence_dictionary",
                        "type": "File?",
                        "inputBinding": {
                            "prefix": "--sequence-dictionary",
                            "shellQuote": false,
                            "position": 4
                        },
                        "label": "Sequence dictionary",
                        "doc": "Use the given sequence dictionary as the master/canonical sequence dictionary. Must be a .dict file.",
                        "sbg:fileTypes": "DICT"
                    },
                    {
                        "sbg:category": "Advanced Arguments",
                        "sbg:toolDefaultValue": "null",
                        "id": "static_quantized_quals",
                        "type": "int[]?",
                        "inputBinding": {
                            "shellQuote": false,
                            "position": 4,
                            "valueFrom": "${\n    if (self)\n    {\n        var cmd = [];\n        for (let i = 0; i < self.length; i++) \n        {\n            cmd.push('--static-quantized-quals', self[i]);\n        }\n        return cmd.join(' ');\n    }\n    \n}"
                        },
                        "label": "Static quantized quals",
                        "doc": "Use static quantized quality scores to a given number of levels (with -bqsr). Cannot be used in conjuction with argument(s) quantizationLevels."
                    },
                    {
                        "sbg:altPrefix": "-OQ",
                        "sbg:category": "Optional Arguments",
                        "sbg:toolDefaultValue": "false",
                        "id": "use_original_qualities",
                        "type": [
                            "null",
                            {
                                "type": "enum",
                                "symbols": [
                                    "true",
                                    "false"
                                ],
                                "name": "use_original_qualities"
                            }
                        ],
                        "inputBinding": {
                            "prefix": "--use-original-qualities",
                            "shellQuote": false,
                            "position": 4
                        },
                        "label": "Use original qualities",
                        "doc": "Use the base quality scores from the OQ tag."
                    },
                    {
                        "sbg:category": "Platform Options",
                        "sbg:toolDefaultValue": "1",
                        "id": "cpu_per_job",
                        "type": "int?",
                        "label": "CPU per job",
                        "doc": "This input allows a user to set the desired CPU requirement when running a tool or adding it to a workflow."
                    },
                    {
                        "sbg:category": "Optional Arguments",
                        "id": "output_prefix",
                        "type": "string?",
                        "label": "Output prefix",
                        "doc": "Output file name prefix."
                    },
                    {
                        "sbg:category": "Optional Arguments",
                        "id": "output_file_format",
                        "type": [
                            "null",
                            {
                                "type": "enum",
                                "symbols": [
                                    "sam",
                                    "bam",
                                    "cram"
                                ],
                                "name": "output_file_format"
                            }
                        ],
                        "label": "Output file format",
                        "doc": "Output file format"
                    },
                    {
                        "sbg:category": "Optional Arguments",
                        "sbg:toolDefaultValue": "false",
                        "sbg:altPrefix": "-OBM",
                        "id": "create_output_bam_md5",
                        "type": [
                            "null",
                            {
                                "type": "enum",
                                "symbols": [
                                    "true",
                                    "false"
                                ],
                                "name": "create_output_bam_md5"
                            }
                        ],
                        "inputBinding": {
                            "prefix": "--create-output-bam-md5",
                            "shellQuote": false,
                            "position": 4
                        },
                        "label": "Create output BAM MD5",
                        "doc": "If true, create a MD5 digest for any BAM/SAM/CRAM file created  Default value: false."
                    },
                    {
                        "id": "compression_level",
                        "type": "int?",
                        "label": "Compression level"
                    }
                ],
                "outputs": [
                    {
                        "id": "out_alignments",
                        "doc": "Output base quality recalibrated BAM/SAM/CRAM file.",
                        "label": "Output recalibrated BAM/SAM/CRAM file",
                        "type": "File?",
                        "outputBinding": {
                            "glob": "*am",
                            "outputEval": "$(inheritMetadata(self, inputs.in_alignments))"
                        },
                        "secondaryFiles": [
                            "${\n    var output_ext = self.nameext;\n    if (output_ext == \".bam\")\n    {\n        return [self.basename + \".bai\", self.nameroot + \".bai\"]\n    }\n    else if (output_ext == \".cram\")\n    {\n        return [self.basename + \".crai\", self.nameroot + \".crai\"];\n    }\n}"
                        ],
                        "sbg:fileTypes": "BAM, SAM, CRAM"
                    },
                    {
                        "id": "out_alignments_checksum",
                        "label": "Output BAM MD5",
                        "type": "File?",
                        "outputBinding": {
                            "glob": "*.md5",
                            "outputEval": "$(inheritMetadata(self, inputs.in_alignments))"
                        },
                        "sbg:fileTypes": "MD5"
                    }
                ],
                "doc": "The **GATK ApplyBQSR** tool recalibrates the base qualities score of the input reads and outputs a recalibrated BAM, SAM or CRAM file. \n\nThis tool performs the second pass in a two-stage process called Base Quality Score Recalibration (BQSR). Specifically, it recalibrates the base qualities of the input reads based on the recalibration table produced by the **BaseRecalibrator** tool. The goal of this procedure is to correct systematic biasses that affect the assignment of base quality scores by the sequencer. The first pass consists of calculating error empirically and finding patterns in how error varies with basecall features over all bases. The relevant observations are written to the recalibration table. The second pass consists of applying numerical corrections to each individual basecall based on the patterns identified in the first step (recorded in the recalibration table) and write out the recalibrated data to a new BAM, SAM or CRAM file [1].\n\n*A list of **all inputs and parameters** with corresponding descriptions can be found at the bottom of the page.*\n\n###Common Use Cases\n\n* The **GATK ApplyBQSR** tool requires the BAM, SAM or CRAM file on its **Input BAM/SAM/CRAM file** (`--input`) input and the covariates table (= recalibration file) generated by the **BaseRecalibrator** tool on its **BQSR recal file** input (`--bqsr-recal-file`). The tool generates on its **Output BAM/SAM/CRAM** output a new alignments file which contains recalibrated read data.\n\n* Usage example\n\n```\n gatk ApplyBQSR \\\n   --reference reference.fasta \\\n   --input input.bam \\\n   --bqsr-recal-file recalibration.table \\\n   --output output.bam\n\n```\n\n* If the input alignments file is in CRAM format, the reference sequence is required on the **Reference sequence** (`--reference`) input of the tool.\n\n* Original qualities can be retained in the output file under the \"OQ\" tag if desired. See the **Emit original quals** (`--emit-original-quals`) argument for details.\n\n###Changes Introduced by Seven Bridges\n\n* All output files will be prefixed using the **Output prefix** parameter. In case **Output prefix** is not provided, output prefix will be the same as the Sample ID metadata from **Input SAM/BAM/CRAM file**, if the Sample ID metadata exists. Otherwise, output prefix will be inferred from the **Input SAM/BAM/CRAM** filename. This way, having identical names of the output files between runs is avoided. Moreover,  **recalibrated** will be added before the extension of the output file name. \n\n* The user has a possibility to specify the output file format using the **Output file format** argument. Otherwise, the output file format will be the same as the format of the input file.\n\n* **Include intervals** (`--intervals`) option is divided into **Include intervals string** and **Include intervals file** options.\n\n* **Exclude intervals** (`--exclude-intervals`) option is divided into **Exclude intervals string** and **Exclude intervals file** options.\n\n###Common Issues and Important Notes\n\n* Note 1: This tool replaces the use of PrintReads for the application of base quality score recalibration as practiced in earlier versions of GATK (2.x and 3.x) [1].\n\n* Note 2: You should only run **ApplyBQSR** with the covariates table created from the input BAM, SAM or CRAM file [1].\n\n###References\n\n[1] [GATK ApplyBQSR](https://software.broadinstitute.org/gatk/documentation/tooldocs/4.1.0.0/org_broadinstitute_hellbender_tools_walkers_bqsr_ApplyBQSR.php)",
                "label": "GATK ApplyBQSR",
                "arguments": [
                    {
                        "prefix": "",
                        "shellQuote": false,
                        "position": 0,
                        "valueFrom": "/opt/gatk"
                    },
                    {
                        "shellQuote": false,
                        "position": 1,
                        "valueFrom": "--java-options"
                    },
                    {
                        "prefix": "",
                        "shellQuote": false,
                        "position": 2,
                        "valueFrom": "${\n    compression_level = inputs.compression_level ? inputs.compression_level : 2\n    cmd = \"-XX:+PrintFlagsFinal -XX:+PrintGCTimeStamps -XX:+PrintGCDateStamps -XX:+PrintGCDetails -Xloggc:gc_log.log -XX:GCTimeLimit=50 -XX:GCHeapFreeLimit=10 -Dsamjdk.compression_level=\" + compression_level\n    if (inputs.memory_per_job) {\n        cmd += ' -Xmx'.concat(inputs.memory_per_job, 'M')\n    } else {\n        cmd += ' -Xmx2048M'\n    }\n    return '\\\"' + cmd + '\\\"'\n}"
                    },
                    {
                        "shellQuote": false,
                        "position": 3,
                        "valueFrom": "ApplyBQSR"
                    },
                    {
                        "prefix": "",
                        "shellQuote": false,
                        "position": 4,
                        "valueFrom": "${\n    var in_alignments = inputs.in_alignments;\n    var output_ext = inputs.output_file_format ? inputs.output_file_format : in_alignments.path.split('.').pop();\n    var output_prefix = '';\n    if (inputs.output_prefix)\n    {\n        output_prefix = inputs.output_prefix;\n    }\n    else \n    {\n        if (in_alignments.metadata && in_alignments.metadata.sample_id)\n        {\n            output_prefix = in_alignments.metadata.sample_id;\n        }\n        else \n        {\n            output_prefix = in_alignments.path.split('/').pop().split('.')[0]\n        }\n    }\n    \n    return \"--output \" + output_prefix + \".recalibrated.\" + output_ext;\n}"
                    },
                    {
                        "prefix": "",
                        "shellQuote": false,
                        "position": 5,
                        "valueFrom": "${\n    var output_ext = inputs.output_file_format ? inputs.output_file_format :\n    inputs.in_alignments.path.split('.').pop();\n    if (output_ext == \"cram\")\n    {\n        return '&& for i in *cram.bai; do mv \"$i\" \"${i%.cram.bai}.cram.crai\";  done';\n    }\n}"
                    }
                ],
                "requirements": [
                    {
                        "class": "ShellCommandRequirement"
                    },
                    {
                        "class": "ResourceRequirement",
                        "ramMin": "${\n    var memory = 2048;\n    if (inputs.memory_per_job) \n    {\n        memory = inputs.memory_per_job;\n    }\n    if (inputs.memory_overhead_per_job)\n    {\n        memory += inputs.memory_overhead_per_job;\n    }\n    return memory;\n}",
                        "coresMin": "${\n    return inputs.cpu_per_job ? inputs.cpu_per_job : 1\n}"
                    },
                    {
                        "class": "DockerRequirement",
                        "dockerPull": "images.sbgenomics.com/vladimirk/gatk:4.0.11.0"
                    },
                    {
                        "class": "InitialWorkDirRequirement",
                        "listing": []
                    },
                    {
                        "class": "InlineJavascriptRequirement",
                        "expressionLib": [
                            "var updateMetadata = function(file, key, value) {\n    file['metadata'][key] = value;\n    return file;\n};\n\n\nvar setMetadata = function(file, metadata) {\n    if (!('metadata' in file))\n        file['metadata'] = metadata;\n    else {\n        for (var key in metadata) {\n            file['metadata'][key] = metadata[key];\n        }\n    }\n    return file\n};\n\nvar inheritMetadata = function(o1, o2) {\n    var commonMetadata = {};\n    if (!Array.isArray(o2)) {\n        o2 = [o2]\n    }\n    for (var i = 0; i < o2.length; i++) {\n        var example = o2[i]['metadata'];\n        for (var key in example) {\n            if (i == 0)\n                commonMetadata[key] = example[key];\n            else {\n                if (!(commonMetadata[key] == example[key])) {\n                    delete commonMetadata[key]\n                }\n            }\n        }\n    }\n    if (!Array.isArray(o1)) {\n        o1 = setMetadata(o1, commonMetadata)\n    } else {\n        for (var i = 0; i < o1.length; i++) {\n            o1[i] = setMetadata(o1[i], commonMetadata)\n        }\n    }\n    return o1;\n};\n\nvar toArray = function(file) {\n    return [].concat(file);\n};\n\nvar groupBy = function(files, key) {\n    var groupedFiles = [];\n    var tempDict = {};\n    for (var i = 0; i < files.length; i++) {\n        var value = files[i]['metadata'][key];\n        if (value in tempDict)\n            tempDict[value].push(files[i]);\n        else tempDict[value] = [files[i]];\n    }\n    for (var key in tempDict) {\n        groupedFiles.push(tempDict[key]);\n    }\n    return groupedFiles;\n};\n\nvar orderBy = function(files, key, order) {\n    var compareFunction = function(a, b) {\n        if (a['metadata'][key].constructor === Number) {\n            return a['metadata'][key] - b['metadata'][key];\n        } else {\n            var nameA = a['metadata'][key].toUpperCase();\n            var nameB = b['metadata'][key].toUpperCase();\n            if (nameA < nameB) {\n                return -1;\n            }\n            if (nameA > nameB) {\n                return 1;\n            }\n            return 0;\n        }\n    };\n\n    files = files.sort(compareFunction);\n    if (order == undefined || order == \"asc\")\n        return files;\n    else\n        return files.reverse();\n};",
                            "\nvar setMetadata = function(file, metadata) {\n    if (!('metadata' in file))\n        file['metadata'] = metadata;\n    else {\n        for (var key in metadata) {\n            file['metadata'][key] = metadata[key];\n        }\n    }\n    return file\n};\n\nvar inheritMetadata = function(o1, o2) {\n    var commonMetadata = {};\n    if (!Array.isArray(o2)) {\n        o2 = [o2]\n    }\n    for (var i = 0; i < o2.length; i++) {\n        var example = o2[i]['metadata'];\n        for (var key in example) {\n            if (i == 0)\n                commonMetadata[key] = example[key];\n            else {\n                if (!(commonMetadata[key] == example[key])) {\n                    delete commonMetadata[key]\n                }\n            }\n        }\n    }\n    if (!Array.isArray(o1)) {\n        o1 = setMetadata(o1, commonMetadata)\n    } else {\n        for (var i = 0; i < o1.length; i++) {\n            o1[i] = setMetadata(o1[i], commonMetadata)\n        }\n    }\n    return o1;\n};"
                        ]
                    }
                ],
                "sbg:categories": [
                    "Utilities",
                    "BAM Processing"
                ],
                "sbg:license": "Open source BSD (3-clause) license",
                "sbg:toolAuthor": "Broad Institute",
                "sbg:toolkit": "GATK",
                "sbg:toolkitVersion": "4.1.0.0",
                "sbg:projectName": "GATK 4.0.11.0 Toolkit Dev",
                "sbg:revisionsInfo": [
                    {
                        "sbg:revision": 0,
                        "sbg:modifiedBy": "stefan_stojanovic",
                        "sbg:modifiedOn": 1554384273,
                        "sbg:revisionNotes": "Copy of veliborka_josipovic/gatk-4-1-0-0-toolkit-dev/gatk-applybqsr-4-1-0-0/11"
                    },
                    {
                        "sbg:revision": 1,
                        "sbg:modifiedBy": "stefan_stojanovic",
                        "sbg:modifiedOn": 1554384339,
                        "sbg:revisionNotes": "change docker version to images.sbgenomics.com/vladimirk/gatk:4.0.11.0"
                    },
                    {
                        "sbg:revision": 2,
                        "sbg:modifiedBy": "stefan_stojanovic",
                        "sbg:modifiedOn": 1554384579,
                        "sbg:revisionNotes": "fix --java-options expression"
                    },
                    {
                        "sbg:revision": 3,
                        "sbg:modifiedBy": "stefan_stojanovic",
                        "sbg:modifiedOn": 1554385638,
                        "sbg:revisionNotes": "add create_output_bam_md5 input"
                    },
                    {
                        "sbg:revision": 4,
                        "sbg:modifiedBy": "stefan_stojanovic",
                        "sbg:modifiedOn": 1554385760,
                        "sbg:revisionNotes": "add output port for md5 hash"
                    },
                    {
                        "sbg:revision": 5,
                        "sbg:modifiedBy": "stefan_stojanovic",
                        "sbg:modifiedOn": 1554398375,
                        "sbg:revisionNotes": "fix path to base command line"
                    },
                    {
                        "sbg:revision": 6,
                        "sbg:modifiedBy": "stefan_stojanovic",
                        "sbg:modifiedOn": 1554401169,
                        "sbg:revisionNotes": "fix java options to allow for compression level"
                    }
                ],
                "sbg:image_url": null,
                "sbg:links": [
                    {
                        "id": "https://software.broadinstitute.org/gatk/",
                        "label": "Homepage"
                    },
                    {
                        "id": "https://github.com/broadinstitute/gatk/",
                        "label": "Source Code"
                    },
                    {
                        "id": "https://github.com/broadinstitute/gatk/releases/download/4.1.0.0/gatk-4.1.0.0.zip",
                        "label": "Download"
                    },
                    {
                        "id": "https://www.ncbi.nlm.nih.gov/pubmed?term=20644199",
                        "label": "Publications"
                    },
                    {
                        "id": "https://software.broadinstitute.org/gatk/documentation/tooldocs/4.1.0.0/org_broadinstitute_hellbender_tools_walkers_bqsr_ApplyBQSR.php",
                        "label": "Documentation"
                    }
                ],
                "sbg:appVersion": [
                    "v1.0"
                ],
                "sbg:id": "stefan_stojanovic/gatk-4-0-dev/gatk-applybqsr-4-0-11-0/6",
                "sbg:revision": 6,
                "sbg:revisionNotes": "fix java options to allow for compression level",
                "sbg:modifiedOn": 1554401169,
                "sbg:modifiedBy": "stefan_stojanovic",
                "sbg:createdOn": 1554384273,
                "sbg:createdBy": "stefan_stojanovic",
                "sbg:project": "stefan_stojanovic/gatk-4-0-dev",
                "sbg:sbgMaintained": false,
                "sbg:validationErrors": [],
                "sbg:contributors": [
                    "stefan_stojanovic"
                ],
                "sbg:latestRevision": 6,
                "sbg:publisher": "sbg",
                "sbg:content_hash": "ae95ce8fc633c7ff37a9f65d3ef0dcbcf90f36564790345848ec43114ad7499f3"
            },
            "label": "GATK ApplyBQSR",
            "scatter": [
                "include_intervals_file"
            ],
            "sbg:x": 875.3569946289062,
            "sbg:y": 16.046579360961914
        },
        {
            "id": "picard_gatherbamfiles",
            "in": [
                {
                    "id": "in_alignments",
                    "source": [
                        "gatk_applybqsr_4_0_11_0/out_alignments"
                    ]
                },
                {
                    "id": "memory_per_job",
                    "default": 2000
                },
                {
                    "id": "create_index",
                    "default": "true"
                },
                {
                    "id": "create_md5_file",
                    "default": "true"
                }
            ],
            "out": [
                {
                    "id": "out_alignments"
                },
                {
                    "id": "out_md5_file"
                }
            ],
            "run": {
                "class": "CommandLineTool",
                "cwlVersion": "v1.0",
                "$namespaces": {
                    "sbg": "https://sevenbridges.com"
                },
                "id": "ana_d/gatk-genomes-in-the-cloud-2-3-2-1510681135-dev/picard-gatherbamfiles/7",
                "baseCommand": [
                    "java"
                ],
                "inputs": [
                    {
                        "sbg:altPrefix": "I",
                        "sbg:category": "File inputs",
                        "id": "in_alignments",
                        "type": {
                            "type": "array",
                            "items": "File",
                            "inputBinding": {
                                "separate": false,
                                "prefix": "INPUT="
                            }
                        },
                        "inputBinding": {
                            "shellQuote": false,
                            "position": 5
                        },
                        "label": "Input Bams",
                        "doc": "One or more BAM files or text files containing lists of BAM files one per line.",
                        "sbg:fileTypes": "BAM"
                    },
                    {
                        "sbg:category": "Options",
                        "sbg:toolDefaultValue": "SILENT",
                        "id": "validation_stringency",
                        "type": [
                            "null",
                            {
                                "type": "enum",
                                "symbols": [
                                    "STRICT",
                                    "LENIENT",
                                    "SILENT"
                                ],
                                "name": "validation_stringency"
                            }
                        ],
                        "inputBinding": {
                            "prefix": "VALIDATION_STRINGENCY=",
                            "separate": false,
                            "shellQuote": false,
                            "position": 4,
                            "valueFrom": "${\n    if (self == 0) {\n        self = null;\n        inputs.validation_stringency = null\n    };\n\n\n    if (inputs.validation_stringency) {\n        return inputs.validation_stringency\n    } else {\n        return \"SILENT\"\n    }\n}"
                        },
                        "label": "Validation stringency",
                        "doc": "Validation stringency for all SAM files read by this program. Setting stringency to SILENT can improve performance when processing a BAM file in which variable-length data (read, qualities, tags) do not otherwise need to be decoded. Default value: STRICT. This option can be set to 'null' to clear the default value. Possible values: {STRICT, LENIENT, SILENT}.",
                        "default": 0
                    },
                    {
                        "sbg:category": "Options",
                        "sbg:toolDefaultValue": "5",
                        "id": "compression_level",
                        "type": "int?",
                        "inputBinding": {
                            "prefix": "COMPRESSION_LEVEL=",
                            "separate": false,
                            "shellQuote": false,
                            "position": 4
                        },
                        "label": "Compression level",
                        "doc": "Compression level for all compressed files created (e.g. BAM and GELI). This option can be set to 'null' to clear the default value. Default value is 5."
                    },
                    {
                        "sbg:category": "Options",
                        "sbg:toolDefaultValue": "500000",
                        "id": "max_records_in_ram",
                        "type": "int?",
                        "inputBinding": {
                            "prefix": "MAX_RECORDS_IN_RAM=",
                            "separate": false,
                            "shellQuote": false,
                            "position": 4
                        },
                        "label": "Max records in RAM",
                        "doc": "When writing SAM files that need to be sorted, this parameter will specify the number of records stored in RAM before spilling to disk. Increasing this number reduces the number of file handles needed to sort a SAM file, and increases the amount of RAM needed. Default value: 500000. This option can be set to 'null' to clear the default value."
                    },
                    {
                        "sbg:category": "Options",
                        "sbg:toolDefaultValue": "INFO",
                        "id": "verbosity",
                        "type": [
                            "null",
                            {
                                "type": "enum",
                                "symbols": [
                                    "ERROR",
                                    "WARNING",
                                    "INFO",
                                    "DEBUG"
                                ],
                                "name": "verbosity"
                            }
                        ],
                        "inputBinding": {
                            "prefix": "VERBOSITY=",
                            "shellQuote": false,
                            "position": 11
                        },
                        "label": "Verbosity",
                        "doc": "Control verbosity of logging. Default value: INFO. This option can be set to 'null' to clear the default value. Possible values: {ERROR, WARNING, INFO, DEBUG}."
                    },
                    {
                        "sbg:category": "Execution options",
                        "sbg:toolDefaultValue": "2048",
                        "id": "memory_per_job",
                        "type": "int?",
                        "label": "Memory per job",
                        "doc": "Amount of RAM memory to be used per job. Defaults to 2048 MB for single threaded jobs."
                    },
                    {
                        "sbg:category": "Options",
                        "sbg:toolDefaultValue": "False",
                        "id": "create_index",
                        "type": [
                            "null",
                            {
                                "type": "enum",
                                "symbols": [
                                    "true",
                                    "false"
                                ],
                                "name": "create_index"
                            }
                        ],
                        "inputBinding": {
                            "prefix": "CREATE_INDEX=",
                            "separate": false,
                            "shellQuote": false,
                            "position": 9
                        },
                        "label": "Create index",
                        "doc": "Whether to create a BAM index when writing a coordinate-sorted BAM file. Default value: false. This option can be set to 'null' to clear the default value. Possible values: {true, false}."
                    },
                    {
                        "sbg:category": "Execution",
                        "id": "memory_overhead_per_job",
                        "type": "int?",
                        "label": "Memory Overhead Per Job",
                        "doc": "Reserves memory at scheduler by not passing it to java virtual machine to permit draining all memory from the instance."
                    },
                    {
                        "id": "output_prefix",
                        "type": "string?",
                        "label": "Output prefix",
                        "doc": "Output prefix."
                    },
                    {
                        "sbg:category": "Optional Arguments",
                        "sbg:toolDefaultValue": "false",
                        "id": "create_md5_file",
                        "type": [
                            "null",
                            {
                                "type": "enum",
                                "symbols": [
                                    "true",
                                    "false"
                                ],
                                "name": "create_md5_file"
                            }
                        ],
                        "inputBinding": {
                            "prefix": "CREATE_MD5_FILE=",
                            "separate": false,
                            "shellQuote": false,
                            "position": 4
                        },
                        "label": "Create MD5 file",
                        "doc": "Create file with MD5 hash of BAM file."
                    },
                    {
                        "sbg:category": "Optional Arguments",
                        "id": "in_reference",
                        "type": "File?",
                        "inputBinding": {
                            "prefix": "REFERENCE_SEQUENCE=",
                            "separate": false,
                            "shellQuote": false,
                            "position": 4
                        },
                        "label": "Reference",
                        "sbg:fileTypes": "FA, FASTA",
                        "secondaryFiles": [
                            ".fai",
                            "^.dict"
                        ]
                    }
                ],
                "outputs": [
                    {
                        "id": "out_alignments",
                        "doc": "The output BAM file to write.",
                        "label": "Gathered BAM",
                        "type": "File?",
                        "outputBinding": {
                            "glob": "*.bam",
                            "outputEval": "${\n    self = inheritMetadata(self, inputs.in_alignments);\n\n\n    for (let i = 0; i < self.length; i++) {\n        var out_metadata = {\n            '__inherit__': 'input_file'\n        };\n        self[i] = setMetadata(self[i], out_metadata)\n    };\n\n    return self\n\n}"
                        },
                        "secondaryFiles": [
                            ".bai",
                            "^.bai",
                            "^.bai"
                        ],
                        "sbg:fileTypes": "BAM"
                    },
                    {
                        "id": "out_md5_file",
                        "label": "MD5 File",
                        "type": "File?",
                        "outputBinding": {
                            "glob": "*.md5",
                            "outputEval": "$(inheritMetadata(self, inputs.in_alignments))"
                        },
                        "sbg:fileTypes": "MD5"
                    }
                ],
                "doc": "Concatenates one or more BAM files together as efficiently as possible\n\n### Description\nPicard GatherBamFiles assumes that the list of BAM files provided as input are in the order that they should be concatenated and simply links the bodies of the BAM files while retaining the header from the first file.  This tool operates by copying the gzip blocks directly for speed but also supports the generation of an MD5 in the output file and the indexing of the output BAM file.\n### Common Use Cases \nCollects outputs from previously scattered jobs.\n### Common Issues and Important Notes\nThis tool only support BAM files. It does not support SAM files.",
                "label": "Picard GatherBamFiles",
                "arguments": [
                    {
                        "prefix": "",
                        "shellQuote": false,
                        "position": 0,
                        "valueFrom": "${\n    if (inputs.compression_level) {\n        command = '-Dsamjdk.compression_level=' + inputs.compression_level\n    } else {\n        command = '-Dsamjdk.compression_level=2'\n    }\n    if (inputs.memory_per_job) {\n        command += ' -Xms'.concat(inputs.memory_per_job, 'M')\n    }\n    else {\n        command +=' -Xms1024M '\n    }\n    return command\n}"
                    },
                    {
                        "shellQuote": false,
                        "position": 1,
                        "valueFrom": "-jar"
                    },
                    {
                        "shellQuote": false,
                        "position": 2,
                        "valueFrom": "/usr/gitc/picard.jar"
                    },
                    {
                        "shellQuote": false,
                        "position": 3,
                        "valueFrom": "GatherBamFiles"
                    },
                    {
                        "prefix": "OUTPUT=",
                        "separate": false,
                        "shellQuote": false,
                        "position": 4,
                        "valueFrom": "${\n    var in_alignments = [].concat(inputs.in_alignments)[0];\n    var output_prefix = '';\n    var output_ext = inputs.output_file_format ? inputs.output_file_format : in_alignments.path.split('.').pop();\n    if (inputs.output_prefix)\n    {\n         output_prefix = inputs.output_prefix;\n    }\n    else \n    {\n        if (in_alignments.metadata && in_alignments.metadata.sample_id)\n        {\n            output_prefix = in_alignments.metadata.sample_id;\n        }\n        else \n        {\n            output_prefix = in_alignments.path.split('/').pop().split('.')[0];\n        }\n    }\n    \n    return output_prefix + '.gathered.' + output_ext;\n}"
                    }
                ],
                "requirements": [
                    {
                        "class": "ShellCommandRequirement"
                    },
                    {
                        "class": "ResourceRequirement",
                        "ramMin": "${\n  if(inputs.memory_per_job){\n    if(inputs.memory_overhead_per_job){\n    \treturn inputs.memory_per_job + inputs.memory_overhead_per_job\n    }\n    else\n  \t\treturn inputs.memory_per_job\n  }\n  else if(!inputs.memory_per_job && inputs.memory_overhead_per_job){\n\t\treturn 2048 + inputs.memory_overhead_per_job  \n  }\n  else\n  \treturn 2048\n}",
                        "coresMin": 1
                    },
                    {
                        "class": "DockerRequirement",
                        "dockerImageId": "eab0e70b6629",
                        "dockerPull": "images.sbgenomics.com/ana_d/genomes-in-the-cloud:2.3.2-1510681135"
                    },
                    {
                        "class": "InitialWorkDirRequirement",
                        "listing": []
                    },
                    {
                        "class": "InlineJavascriptRequirement",
                        "expressionLib": [
                            "var updateMetadata = function(file, key, value) {\n    file['metadata'][key] = value;\n    return file;\n};\n\n\nvar setMetadata = function(file, metadata) {\n    if (!('metadata' in file)) {\n        file['metadata'] = {}\n    }\n    for (var key in metadata) {\n        file['metadata'][key] = metadata[key];\n    }\n    return file\n};\n\nvar inheritMetadata = function(o1, o2) {\n    var commonMetadata = {};\n    if (!Array.isArray(o2)) {\n        o2 = [o2]\n    }\n    for (var i = 0; i < o2.length; i++) {\n        var example = o2[i]['metadata'];\n        for (var key in example) {\n            if (i == 0)\n                commonMetadata[key] = example[key];\n            else {\n                if (!(commonMetadata[key] == example[key])) {\n                    delete commonMetadata[key]\n                }\n            }\n        }\n    }\n    if (!Array.isArray(o1)) {\n        o1 = setMetadata(o1, commonMetadata)\n    } else {\n        for (var i = 0; i < o1.length; i++) {\n            o1[i] = setMetadata(o1[i], commonMetadata)\n        }\n    }\n    return o1;\n};\n\nvar toArray = function(file) {\n    return [].concat(file);\n};\n\nvar groupBy = function(files, key) {\n    var groupedFiles = [];\n    var tempDict = {};\n    for (var i = 0; i < files.length; i++) {\n        var value = files[i]['metadata'][key];\n        if (value in tempDict)\n            tempDict[value].push(files[i]);\n        else tempDict[value] = [files[i]];\n    }\n    for (var key in tempDict) {\n        groupedFiles.push(tempDict[key]);\n    }\n    return groupedFiles;\n};\n\nvar orderBy = function(files, key, order) {\n    var compareFunction = function(a, b) {\n        if (a['metadata'][key].constructor === Number) {\n            return a['metadata'][key] - b['metadata'][key];\n        } else {\n            var nameA = a['metadata'][key].toUpperCase();\n            var nameB = b['metadata'][key].toUpperCase();\n            if (nameA < nameB) {\n                return -1;\n            }\n            if (nameA > nameB) {\n                return 1;\n            }\n            return 0;\n        }\n    };\n\n    files = files.sort(compareFunction);\n    if (order == undefined || order == \"asc\")\n        return files;\n    else\n        return files.reverse();\n};",
                            "\nvar setMetadata = function(file, metadata) {\n    if (!('metadata' in file))\n        file['metadata'] = metadata;\n    else {\n        for (var key in metadata) {\n            file['metadata'][key] = metadata[key];\n        }\n    }\n    return file\n};\n\nvar inheritMetadata = function(o1, o2) {\n    var commonMetadata = {};\n    if (!Array.isArray(o2)) {\n        o2 = [o2]\n    }\n    for (var i = 0; i < o2.length; i++) {\n        var example = o2[i]['metadata'];\n        for (var key in example) {\n            if (i == 0)\n                commonMetadata[key] = example[key];\n            else {\n                if (!(commonMetadata[key] == example[key])) {\n                    delete commonMetadata[key]\n                }\n            }\n        }\n    }\n    if (!Array.isArray(o1)) {\n        o1 = setMetadata(o1, commonMetadata)\n    } else {\n        for (var i = 0; i < o1.length; i++) {\n            o1[i] = setMetadata(o1[i], commonMetadata)\n        }\n    }\n    return o1;\n};"
                        ]
                    }
                ],
                "sbg:categories": [
                    "SAM/BAM-Processing"
                ],
                "sbg:image_url": null,
                "sbg:cmdPreview": "java -Xmx2048M -jar /usr/gitc/picard.jar GatherBamFiles OUTPUT=sample_unknown.gathered.bam INPUT=reads.bam  ; mv  sample_unknown.gathered.bai sample_unknown.gathered.bam.bai",
                "sbg:toolkitVersion": "2.3.1",
                "sbg:license": "MIT License, Apache 2.0 Licence",
                "sbg:links": [
                    {
                        "label": "Homepage",
                        "id": "http://broadinstitute.github.io/picard/"
                    },
                    {
                        "label": "Source Code",
                        "id": "https://github.com/broadinstitute/picard/releases/tag/2.3.1"
                    },
                    {
                        "label": "Wiki",
                        "id": "http://broadinstitute.github.io/picard/"
                    },
                    {
                        "label": "Download",
                        "id": "https://github.com/broadinstitute/picard/zipball/master"
                    },
                    {
                        "label": "Publication",
                        "id": "http://broadinstitute.github.io/picard/"
                    }
                ],
                "sbg:toolkit": "Picard",
                "sbg:toolAuthor": "Broad Institute",
                "sbg:projectName": "GATK genomes-in-the-cloud:2.3.2-1510681135 DEV",
                "sbg:revisionsInfo": [
                    {
                        "sbg:revision": 0,
                        "sbg:modifiedBy": "stefan_stojanovic",
                        "sbg:modifiedOn": 1554406050,
                        "sbg:revisionNotes": "Copy of vladimirk/gatk4-0-4-0-toolkit-dev/picard-gatherbamfiles/11"
                    },
                    {
                        "sbg:revision": 1,
                        "sbg:modifiedBy": "stefan_stojanovic",
                        "sbg:modifiedOn": 1554406197,
                        "sbg:revisionNotes": "change docker version to GITC 2.3.2"
                    },
                    {
                        "sbg:revision": 2,
                        "sbg:modifiedBy": "stefan_stojanovic",
                        "sbg:modifiedOn": 1554406357,
                        "sbg:revisionNotes": "change --java-options expression, add compression_level"
                    },
                    {
                        "sbg:revision": 3,
                        "sbg:modifiedBy": "stefan_stojanovic",
                        "sbg:modifiedOn": 1554406613,
                        "sbg:revisionNotes": "add create_md5_file input and corresponding output file"
                    },
                    {
                        "sbg:revision": 4,
                        "sbg:modifiedBy": "stefan_stojanovic",
                        "sbg:modifiedOn": 1554407295,
                        "sbg:revisionNotes": "set lowercase enum true and false values for create_index input"
                    },
                    {
                        "sbg:revision": 5,
                        "sbg:modifiedBy": "stefan_stojanovic",
                        "sbg:modifiedOn": 1554452787,
                        "sbg:revisionNotes": "add in_reference input argument"
                    },
                    {
                        "sbg:revision": 6,
                        "sbg:modifiedBy": "stefan_stojanovic",
                        "sbg:modifiedOn": 1555583073,
                        "sbg:revisionNotes": "fix output file naming expression; fix glob for output bam"
                    },
                    {
                        "sbg:revision": 7,
                        "sbg:modifiedBy": "stefan_stojanovic",
                        "sbg:modifiedOn": 1555583267,
                        "sbg:revisionNotes": "edit secondary files for output bam"
                    }
                ],
                "sbg:appVersion": [
                    "v1.0"
                ],
                "sbg:id": "ana_d/gatk-genomes-in-the-cloud-2-3-2-1510681135-dev/picard-gatherbamfiles/7",
                "sbg:revision": 7,
                "sbg:revisionNotes": "edit secondary files for output bam",
                "sbg:modifiedOn": 1555583267,
                "sbg:modifiedBy": "stefan_stojanovic",
                "sbg:createdOn": 1554406050,
                "sbg:createdBy": "stefan_stojanovic",
                "sbg:project": "ana_d/gatk-genomes-in-the-cloud-2-3-2-1510681135-dev",
                "sbg:sbgMaintained": false,
                "sbg:validationErrors": [],
                "sbg:contributors": [
                    "stefan_stojanovic"
                ],
                "sbg:latestRevision": 7,
                "sbg:publisher": "sbg",
                "sbg:content_hash": "ae66683b170a169a0ee5fa21f5a70982811055b1a25bcd654024749ebb9daaf78"
            },
            "label": "GatherBamFiles",
            "sbg:x": 1070.3409423828125,
            "sbg:y": 13.573488235473633
        },
        {
            "id": "createsequencegroupinglists",
            "in": [
                {
                    "id": "ref_dict",
                    "source": "ref_dict"
                }
            ],
            "out": [
                {
                    "id": "sequence_grouping_with_unmapped"
                },
                {
                    "id": "sequence_grouping"
                }
            ],
            "run": {
                "class": "Workflow",
                "cwlVersion": "v1.0",
                "id": "ana_d/gatk-genomes-in-the-cloud-2-3-2-1510681135-dev/createsequencegroupinglists/3",
                "doc": "CreateSwuenceGroupingLists splits contigs into interval lists based on their lengths.\n\n### Common Use Cases\nThis workflow consits of two tools: CreateSequenceGroupingTSV which uses sequence dictionary to group contings into groups of similar lengths. SBG Lines to Interval List splits grouping files into interval lists, each having one line from grouping file.",
                "label": "CreateSequenceGroupingLists",
                "$namespaces": {
                    "sbg": "https://sevenbridges.com"
                },
                "inputs": [
                    {
                        "id": "ref_dict",
                        "sbg:fileTypes": "DICT",
                        "type": "File",
                        "label": "Sequence dictionary",
                        "sbg:x": -468.703857421875,
                        "sbg:y": -24.5
                    }
                ],
                "outputs": [
                    {
                        "id": "sequence_grouping_with_unmapped",
                        "outputSource": [
                            "sbg_lines_to_interval_list/out_intervals"
                        ],
                        "sbg:fileTypes": "INTERVALS",
                        "type": "File[]?",
                        "label": "Sequence grouping with unmapped",
                        "sbg:x": 238.7890625,
                        "sbg:y": -112.5
                    },
                    {
                        "id": "sequence_grouping",
                        "outputSource": [
                            "sbg_lines_to_interval_list_1/out_intervals"
                        ],
                        "sbg:fileTypes": "INTERVALS",
                        "type": "File[]?",
                        "label": "Sequence grouping",
                        "sbg:x": 240,
                        "sbg:y": 54
                    }
                ],
                "steps": [
                    {
                        "id": "createsequencegroupingtsv",
                        "in": [
                            {
                                "id": "ref_dict",
                                "source": "ref_dict"
                            }
                        ],
                        "out": [
                            {
                                "id": "sequence_grouping"
                            },
                            {
                                "id": "sequence_grouping_with_unmapped"
                            }
                        ],
                        "run": {
                            "class": "CommandLineTool",
                            "cwlVersion": "v1.0",
                            "$namespaces": {
                                "sbg": "https://sevenbridges.com"
                            },
                            "id": "ana_d/gatk-genomes-in-the-cloud-2-3-2-1510681135-dev/createsequencegroupingtsv/5",
                            "baseCommand": [
                                "python",
                                "CreateSequenceGroupingTSV.py"
                            ],
                            "inputs": [
                                {
                                    "id": "ref_dict",
                                    "type": "File",
                                    "inputBinding": {
                                        "prefix": "--ref_dict",
                                        "shellQuote": false,
                                        "position": 0
                                    },
                                    "label": "Reference Dictionary",
                                    "doc": "Reference dictionary containing information about chromosome names and their lengths.",
                                    "sbg:fileTypes": "DICT"
                                }
                            ],
                            "outputs": [
                                {
                                    "id": "sequence_grouping",
                                    "doc": "Each line of the file represents one group of chromosomes which are processed together in later steps of the GATK Germline workflow. The groups are determined based on the chromosomes sizes.",
                                    "label": "Sequence Grouping",
                                    "type": "File?",
                                    "outputBinding": {
                                        "glob": "sequence_grouping.txt",
                                        "outputEval": "$(inheritMetadata(self, inputs.ref_dict))"
                                    },
                                    "sbg:fileTypes": "TXT"
                                },
                                {
                                    "id": "sequence_grouping_with_unmapped",
                                    "doc": "The file has the same content as \"Sequence Grouping\" file, with an additional, last line containing \"unmapped\" string.",
                                    "label": "Sequence Grouping with Unmapped",
                                    "type": "File?",
                                    "outputBinding": {
                                        "glob": "sequence_grouping_with_unmapped.txt",
                                        "outputEval": "$(inheritMetadata(self, inputs.ref_dict))"
                                    },
                                    "sbg:fileTypes": "TXT"
                                }
                            ],
                            "doc": "CreateSequenceGroupingTSV tool takes reference dictionary file as an input and creates files which contain chromosome names grouped based on their sizes.\n\n###**Input**  \n\nReference dictionary file.\n\n###**Output** \n\n_sequence_grouping.txt_: A text file which contains chromosome groups.\n\n_sequence_grouping_with_unmapped.txt_: A text file which has the same content as _sequence_grouping.txt_ with additional, last line containing \"unmapped\" string.\n\n###**Common Use Cases**\n\nThe tool has only one input which is required and has no additional arguments:\n\n`python CreateSequenceGroupingTSV.py --ref_dict example_reference.dict`\n\n###**Changes Introduced by Seven Bridges**\n\nPython code provided within WGS Germline WDL was adjusted to be called as a script (`CreateSequenceGroupingTSV.py`).\n\n###**Common Issues and Important Notes**\n\nNone.",
                            "label": "CreateSequenceGroupingTSV",
                            "requirements": [
                                {
                                    "class": "ShellCommandRequirement"
                                },
                                {
                                    "class": "ResourceRequirement",
                                    "ramMin": 1000,
                                    "coresMin": 1
                                },
                                {
                                    "class": "DockerRequirement",
                                    "dockerPull": "images.sbgenomics.com/ana_d/genomes-in-the-cloud:2.3.2-1510681135"
                                },
                                {
                                    "class": "InitialWorkDirRequirement",
                                    "listing": [
                                        {
                                            "entryname": "CreateSequenceGroupingTSV.py",
                                            "entry": "import argparse\n\nargs = argparse.ArgumentParser(description='This tool takes reference dictionary file as an input'\n                                             ' and creates files which contain chromosome names grouped'\n                                             ' based on their sizes.')\n\nargs.add_argument('--ref_dict', help='Reference dictionary', required=True)\nparsed = args.parse_args()\nref_dict = parsed.ref_dict\n\nwith open(ref_dict, 'r') as ref_dict_file:\n    sequence_tuple_list = []\n    longest_sequence = 0\n    for line in ref_dict_file:\n        if line.startswith(\"@SQ\"):\n            line_split = line.split(\"\\t\")\n            # (Sequence_Name, Sequence_Length)\n            sequence_tuple_list.append((line_split[1].split(\"SN:\")[1], int(line_split[2].split(\"LN:\")[1])))\n    longest_sequence = sorted(sequence_tuple_list, key=lambda x: x[1], reverse=True)[0][1]\n# We are adding this to the intervals because hg38 has contigs named with embedded colons and a bug in GATK strips off\n# the last element after a :, so we add this as a sacrificial element.\nhg38_protection_tag = \":1+\"\n# initialize the tsv string with the first sequence\ntsv_string = sequence_tuple_list[0][0] + hg38_protection_tag\ntemp_size = sequence_tuple_list[0][1]\nfor sequence_tuple in sequence_tuple_list[1:]:\n    if temp_size + sequence_tuple[1] <= longest_sequence:\n        temp_size += sequence_tuple[1]\n        tsv_string += \"\\t\" + sequence_tuple[0] + hg38_protection_tag\n    else:\n        tsv_string += \"\\n\" + sequence_tuple[0] + hg38_protection_tag\n        temp_size = sequence_tuple[1]\n# add the unmapped sequences as a separate line to ensure that they are recalibrated as well\nwith open(\"./sequence_grouping.txt\", \"w\") as tsv_file:\n    tsv_file.write(tsv_string)\n    tsv_file.close()\n\ntsv_string += '\\n' + \"unmapped\"\n\nwith open(\"./sequence_grouping_with_unmapped.txt\", \"w\") as tsv_file_with_unmapped:\n    tsv_file_with_unmapped.write(tsv_string)\n    tsv_file_with_unmapped.close()",
                                            "writable": false
                                        }
                                    ]
                                },
                                {
                                    "class": "InlineJavascriptRequirement",
                                    "expressionLib": [
                                        "\nvar setMetadata = function(file, metadata) {\n    if (!('metadata' in file))\n        file['metadata'] = metadata;\n    else {\n        for (var key in metadata) {\n            file['metadata'][key] = metadata[key];\n        }\n    }\n    return file\n};\n\nvar inheritMetadata = function(o1, o2) {\n    var commonMetadata = {};\n    if (!Array.isArray(o2)) {\n        o2 = [o2]\n    }\n    for (var i = 0; i < o2.length; i++) {\n        var example = o2[i]['metadata'];\n        for (var key in example) {\n            if (i == 0)\n                commonMetadata[key] = example[key];\n            else {\n                if (!(commonMetadata[key] == example[key])) {\n                    delete commonMetadata[key]\n                }\n            }\n        }\n    }\n    if (!Array.isArray(o1)) {\n        o1 = setMetadata(o1, commonMetadata)\n    } else {\n        for (var i = 0; i < o1.length; i++) {\n            o1[i] = setMetadata(o1[i], commonMetadata)\n        }\n    }\n    return o1;\n};"
                                    ]
                                }
                            ],
                            "sbg:projectName": "GATK genomes-in-the-cloud:2.3.2-1510681135 DEV",
                            "sbg:revisionsInfo": [
                                {
                                    "sbg:revision": 0,
                                    "sbg:modifiedBy": "ana_d",
                                    "sbg:modifiedOn": 1552925347,
                                    "sbg:revisionNotes": null
                                },
                                {
                                    "sbg:revision": 1,
                                    "sbg:modifiedBy": "ana_d",
                                    "sbg:modifiedOn": 1552925466,
                                    "sbg:revisionNotes": "Copy of revision 3 in Vlada's project."
                                },
                                {
                                    "sbg:revision": 2,
                                    "sbg:modifiedBy": "ana_d",
                                    "sbg:modifiedOn": 1552935854,
                                    "sbg:revisionNotes": "Version in description fixed"
                                },
                                {
                                    "sbg:revision": 3,
                                    "sbg:modifiedBy": "stefan_stojanovic",
                                    "sbg:modifiedOn": 1554309854,
                                    "sbg:revisionNotes": "test"
                                },
                                {
                                    "sbg:revision": 4,
                                    "sbg:modifiedBy": "stefan_stojanovic",
                                    "sbg:modifiedOn": 1554309999,
                                    "sbg:revisionNotes": "test"
                                },
                                {
                                    "sbg:revision": 5,
                                    "sbg:modifiedBy": "stefan_stojanovic",
                                    "sbg:modifiedOn": 1554368346,
                                    "sbg:revisionNotes": "revert to revision 2"
                                }
                            ],
                            "sbg:image_url": null,
                            "sbg:toolkit": "GATK",
                            "sbg:toolAuthor": "Broad Institute",
                            "sbg:license": "BSD 3-clause",
                            "sbg:categories": [
                                "Other"
                            ],
                            "sbg:links": [
                                {
                                    "id": "https://github.com/gatk-workflows/broad-prod-wgs-germline-snps-indels",
                                    "label": "GATK Germline GitHub"
                                }
                            ],
                            "sbg:toolkitVersion": "4",
                            "sbg:appVersion": [
                                "v1.0"
                            ],
                            "sbg:id": "ana_d/gatk-genomes-in-the-cloud-2-3-2-1510681135-dev/createsequencegroupingtsv/5",
                            "sbg:revision": 5,
                            "sbg:revisionNotes": "revert to revision 2",
                            "sbg:modifiedOn": 1554368346,
                            "sbg:modifiedBy": "stefan_stojanovic",
                            "sbg:createdOn": 1552925347,
                            "sbg:createdBy": "ana_d",
                            "sbg:project": "ana_d/gatk-genomes-in-the-cloud-2-3-2-1510681135-dev",
                            "sbg:sbgMaintained": false,
                            "sbg:validationErrors": [],
                            "sbg:contributors": [
                                "stefan_stojanovic",
                                "ana_d"
                            ],
                            "sbg:latestRevision": 5,
                            "sbg:publisher": "sbg",
                            "sbg:content_hash": "a4b4265f8fce506ea213729bc5b8738a98d68fcb8a5f69ea251888359f19e066e"
                        },
                        "label": "CreateSequenceGroupingTSV",
                        "sbg:x": -253,
                        "sbg:y": -26
                    },
                    {
                        "id": "sbg_lines_to_interval_list",
                        "in": [
                            {
                                "id": "input_tsv",
                                "source": "createsequencegroupingtsv/sequence_grouping_with_unmapped"
                            }
                        ],
                        "out": [
                            {
                                "id": "out_intervals"
                            }
                        ],
                        "run": {
                            "class": "CommandLineTool",
                            "cwlVersion": "v1.0",
                            "$namespaces": {
                                "sbg": "https://sevenbridges.com"
                            },
                            "id": "ana_d/gatk-genomes-in-the-cloud-2-3-2-1510681135-dev/sbg-lines-to-interval-list/10",
                            "baseCommand": [
                                "python",
                                "lines_to_intervals.py"
                            ],
                            "inputs": [
                                {
                                    "sbg:category": "Required Arguments",
                                    "id": "input_tsv",
                                    "type": "File",
                                    "inputBinding": {
                                        "shellQuote": false,
                                        "position": 1
                                    },
                                    "label": "Input group file",
[truncated: 1,039,516 more chars]
