# Supplementary material for: The first insight into the genetic structure of the population of modern Serbia
Source: Sci Rep. 2021 Jul 7;11:13995. doi: 10.1038/s41598-021-93129-4 (PMC8263702; doi:10.1038/s41598-021-93129-4)
Supplement: Supplementary file 3 — Supplementary Dataset 2. [file 41598_2021_93129_MOESM3_ESM.zip › Supplementary file 3.txt]

{
    "class": "Workflow",
    "cwlVersion": "sbg:draft-2",
    "id": "m3006_td/srb-exome/hardfilt/0",
    "label": "HardFilt",
    "$namespaces": {
        "sbg": "https://sevenbridges.com"
    },
    "inputs": [
        {
            "type": [
                "File"
            ],
            "sbg:fileTypes": "VCF, VCF.GZ",
            "id": "#variant",
            "secondaryFiles": [
                ".tbi"
            ],
            "sbg:x": -801.6256103515625,
            "sbg:y": 43.46495056152344,
            "sbg:includeInPorts": true
        },
        {
            "type": [
                "File"
            ],
            "sbg:fileTypes": "FASTA, FA",
            "id": "#reference",
            "secondaryFiles": [
                ".fai",
                "^.dict"
            ],
            "sbg:x": -860.7747192382812,
            "sbg:y": -257,
            "sbg:includeInPorts": true
        },
        {
            "type": [
                "File"
            ],
            "label": "Species cache file",
            "description": "Cache file for the chosen species.",
            "sbg:fileTypes": "TAR.GZ",
            "id": "#cache_file",
            "sbg:x": -784.9019775390625,
            "sbg:y": 215.26226806640625,
            "sbg:includeInPorts": true
        }
    ],
    "outputs": [
        {
            "id": "#warning_file",
            "label": "Optional file with VEP warnings and errors",
            "description": "Optional file with VEP warnings and errors.",
            "source": [
                "#ensembl_vep_90_5.warning_file"
            ],
            "type": [
                "null",
                "File"
            ],
            "sbg:fileTypes": "TXT",
            "sbg:x": 1590.88818359375,
            "sbg:y": -228.7779541015625
        },
        {
            "id": "#vep_output_file",
            "label": "VEP output file",
            "description": "Output file (annotated VCF) from VEP.",
            "source": [
                "#ensembl_vep_90_5.vep_output_file"
            ],
            "type": [
                "null",
                "File"
            ],
            "sbg:fileTypes": "VCF, TXT, JSON, TAB",
            "sbg:x": 1594.71337890625,
            "sbg:y": -37.159053802490234
        },
        {
            "id": "#summary_file",
            "label": "Output summary stats file",
            "description": "Summary stats file, if requested.",
            "source": [
                "#ensembl_vep_90_5.summary_file"
            ],
            "type": [
                "null",
                "File"
            ],
            "sbg:fileTypes": "HTML, TXT",
            "sbg:x": 1591.951171875,
            "sbg:y": 114.91181182861328
        },
        {
            "id": "#compressed_vep_output",
            "label": "Compressed (bgzip/gzip) output",
            "description": "Compressed (bgzip/gzip) output.",
            "source": [
                "#ensembl_vep_90_5.compressed_vep_output"
            ],
            "type": [
                "null",
                "File"
            ],
            "sbg:fileTypes": "GZ",
            "sbg:x": 1637.4945068359375,
            "sbg:y": 278.3511657714844
        },
        {
            "id": "#output",
            "label": "The merged VCF file.",
            "description": "The merged VCF file. File format is determined by file extension.",
            "source": [
                "#gatk_mergevcfs.output"
            ],
            "type": [
                "null",
                "File"
            ],
            "sbg:fileTypes": "VCF",
            "doc": "The merged VCF file. File format is determined by file extension.",
            "sbg:x": 622.7272338867188,
            "sbg:y": -340.1890563964844
        }
    ],
    "steps": [
        {
            "id": "#gatk_4_0_selectvariants",
            "inputs": [
                {
                    "id": "#gatk_4_0_selectvariants.variant",
                    "source": "#variant"
                },
                {
                    "id": "#gatk_4_0_selectvariants.reference",
                    "source": "#reference"
                },
                {
                    "id": "#gatk_4_0_selectvariants.select_type_to_exclude",
                    "default": "INDEL"
                },
                {
                    "id": "#gatk_4_0_selectvariants.select_type_to_include",
                    "default": "SNP"
                }
            ],
            "outputs": [
                {
                    "id": "#gatk_4_0_selectvariants.select_variants_vcf"
                }
            ],
            "run": {
                "cwlVersion": "sbg:draft-2",
                "class": "CommandLineTool",
                "$namespaces": {
                    "sbg": "https://sevenbridges.com"
                },
                "id": "admin/sbg-public-data/gatk-4-0-selectvariants/16",
                "label": "GATK SelectVariants",
                "description": "Select a subset of variants from a VCF file.\n\n###**Overview**  \n\nThis tool allows you to select a subset of variants based on various criteria in order to facilitate certain analyses such as comparing and contrasting cases vs. controls, extracting variant or non-variant loci that meet certain requirements, or troubleshooting some unexpected results, to name but a few.\n\nThere are many different options for selecting subsets of variants from a larger callset:\n\nExtract one or more samples from a callset based on either a complete sample name or a pattern match.\nSpecify criteria for inclusion that place thresholds on annotation values, e.g. \"DP > 1000\" (depth of coverage greater than 1000x), \"AF < 0.25\" (sites with allele frequency less than 0.25). These criteria are written as \"JEXL expressions\", which are documented in the article about using JEXL expressions.\nProvide concordance or discordance tracks in order to include or exclude variants that are also present in other given callsets.\nSelect variants based on criteria like their type (e.g. INDELs only), evidence of mendelian violation, filtering status, allelicity, and so on.\nThere are also several options for recording the original values of certain annotations that are recalculated when a subsetting the new callset, trimming alleles, and so on.\n\n###**Input**  \n\nA variant call set in VCF format from which to select a subset.  \n\n###**Output**  \n\nA new VCF file containing the selected subset of variants.  \n\n###**Usage examples**   \n\n    ./gatk-launch SelectVariants \\\n     \t-R reference.fasta \\\n     \t-V input.vcf \\\n     \t-selectType SNP \\\n     \t-O output.vcf\n\n###**IMPORTANT NOTICE**  \n\nTools in GATK that require a fasta reference file also look for the reference file's corresponding *.fai* (fasta index) and *.dict* (fasta dictionary) files. The fasta index file allows random access to reference bases and the dictionary file is a dictionary of the contig names and sizes contained within the fasta reference. These two secondary files are essential for GATK to work properly. To append these two files to your fasta reference please use the '***SBG FASTA Indices***' tool within your GATK based workflow before using any of the GATK tools.",
                "baseCommand": [
                    "/opt/gatk",
                    "--java-options",
                    {
                        "class": "Expression",
                        "engine": "#cwl-js-engine",
                        "script": "{\n  if($job.inputs.memory_per_job){\n  \treturn '\\\"-Xmx'.concat($job.inputs.memory_per_job, 'M') + '\\\"'\n  }\n  \treturn '\\\"-Xmx2048M\\\"'\n}"
                    },
                    "SelectVariants"
                ],
                "inputs": [
                    {
                        "sbg:category": "Required Arguments",
                        "sbg:altPrefix": "",
                        "type": [
                            "File"
                        ],
                        "inputBinding": {
                            "position": 0,
                            "prefix": "--variant",
                            "separate": true,
                            "sbg:cmdInclude": true
                        },
                        "label": "Variant",
                        "description": "A VCF file containing variants Required.",
                        "sbg:fileTypes": "VCF, VCF.GZ",
                        "id": "#variant"
                    },
                    {
                        "sbg:category": "Optional Arguments",
                        "sbg:stageInput": null,
                        "sbg:altPrefix": "",
                        "type": [
                            "null",
                            "boolean"
                        ],
                        "inputBinding": {
                            "position": 0,
                            "prefix": "--add-output-sam-program-record",
                            "separate": true,
                            "sbg:cmdInclude": true
                        },
                        "label": "Add Output Sam Program Record",
                        "description": "If true, adds a PG tag to created SAM/BAM/CRAM files. Default value: true. Possible values: {true, false}.",
                        "id": "#add_output_sam_program_record"
                    },
                    {
                        "sbg:category": "Optional Arguments",
                        "sbg:altPrefix": "",
                        "type": [
                            "null",
                            "int"
                        ],
                        "inputBinding": {
                            "position": 0,
                            "prefix": "--cloud-index-prefetch-buffer",
                            "separate": true,
                            "sbg:cmdInclude": true
                        },
                        "label": "Cloud Index Prefetch Buffer",
                        "description": "Size of the cloud-only prefetch buffer (in MB; 0 to disable). Defaults to cloudPrefetchBuffer if unset. Default value: -1.",
                        "id": "#cloud_index_prefetch_buffer"
                    },
                    {
                        "sbg:category": "Optional Arguments",
                        "sbg:altPrefix": "",
                        "type": [
                            "null",
                            "int"
                        ],
                        "inputBinding": {
                            "position": 0,
                            "prefix": "--cloud-prefetch-buffer",
                            "separate": true,
                            "sbg:cmdInclude": true
                        },
                        "label": "Cloud Prefetch Buffer",
                        "description": "Size of the cloud-only prefetch buffer (in MB; 0 to disable). Default value: 40.",
                        "id": "#cloud_prefetch_buffer"
                    },
                    {
                        "sbg:category": "Optional Arguments",
                        "sbg:altPrefix": "",
                        "type": [
                            "null",
                            "string"
                        ],
                        "inputBinding": {
                            "position": 0,
                            "prefix": "--concordance",
                            "separate": true,
                            "sbg:cmdInclude": true
                        },
                        "label": "Concordance",
                        "description": "Output variants also called in this comparison track Default value: null.",
                        "id": "#concordance"
                    },
                    {
                        "sbg:category": "Optional Arguments",
                        "sbg:stageInput": null,
                        "sbg:altPrefix": "",
                        "type": [
                            "null",
                            "boolean"
                        ],
                        "inputBinding": {
                            "position": 0,
                            "prefix": "--create-output-bam-index",
                            "separate": true,
                            "sbg:cmdInclude": true
                        },
                        "label": "Create Output Bam Index",
                        "description": "If true, create a BAM/CRAM index when writing a coordinate-sorted BAM/CRAM file. Default value: true. Possible values: {true, false}.",
                        "id": "#create_output_bam_index"
                    },
                    {
                        "sbg:category": "Optional Arguments",
                        "sbg:altPrefix": "",
                        "type": [
                            "null",
                            {
                                "type": "enum",
                                "symbols": [
                                    "true",
                                    "false"
                                ],
                                "name": "null"
                            }
                        ],
                        "inputBinding": {
                            "position": 0,
                            "prefix": "--create-output-bam-md5",
                            "separate": true,
                            "sbg:cmdInclude": true
                        },
                        "label": "Create Output Bam Md5",
                        "description": "If true, create a MD5 digest for any BAM/SAM/CRAM file created Default value: false. Possible values: {true, false}.",
                        "id": "#create_output_bam_md5"
                    },
                    {
                        "sbg:category": "Optional Arguments",
                        "sbg:stageInput": null,
                        "sbg:altPrefix": "",
                        "type": [
                            "null",
                            "boolean"
                        ],
                        "inputBinding": {
                            "position": 0,
                            "prefix": "--create-output-variant-index",
                            "separate": true,
                            "sbg:cmdInclude": true
                        },
                        "label": "Create Output Variant Index",
                        "description": "If true, create a VCF index when writing a coordinate-sorted VCF file. Default value: true. Possible values: {true, false}.",
                        "id": "#create_output_variant_index"
                    },
                    {
                        "sbg:category": "Optional Arguments",
                        "sbg:stageInput": null,
                        "sbg:altPrefix": "",
                        "type": [
                            "null",
                            "boolean"
                        ],
                        "inputBinding": {
                            "position": 0,
                            "prefix": "--create-output-variant-md5",
                            "separate": true,
                            "sbg:cmdInclude": true
                        },
                        "label": "Create Output Variant Md5",
                        "description": "If true, create a a MD5 digest any VCF file created. Default value: false. Possible values: {true, false}.",
                        "id": "#create_output_variant_md5"
                    },
                    {
                        "sbg:category": "Optional Arguments",
                        "sbg:stageInput": null,
                        "sbg:altPrefix": "",
                        "type": [
                            "null",
                            "boolean"
                        ],
                        "inputBinding": {
                            "position": 0,
                            "prefix": "--disable-bam-index-caching",
                            "separate": true,
                            "sbg:cmdInclude": true
                        },
                        "label": "Disable Bam Index Caching",
                        "description": "If true, don't cache bam indexes, this will reduce memory requirements but may harm performance if many intervals are specified. Caching is automatically disabled if there are no intervals specified. Default value: false. Possible values: {true, false}.",
                        "id": "#disable_bam_index_caching"
                    },
                    {
                        "sbg:category": "Optional Arguments",
                        "sbg:altPrefix": "",
                        "type": [
                            "null",
                            {
                                "type": "enum",
                                "symbols": [
                                    "GoodCigarReadFilter",
                                    "MappedReadFilter",
                                    "MappingQualityAvailableReadFilter",
                                    "MappingQualityReadFilter",
                                    "NonZeroReferenceLengthAlignmentReadFilter",
                                    "NotDuplicateReadFilter",
                                    "NotSecondaryAlignmentReadFilter",
                                    "PassesVendorQualityCheckReadFilter",
                                    "WellformedReadFilter"
                                ],
                                "name": "null"
                            }
                        ],
                        "inputBinding": {
                            "position": 0,
                            "prefix": "--disable-read-filter",
                            "separate": true,
                            "sbg:cmdInclude": true
                        },
                        "label": "Disable Read Filter",
                        "description": "Read filters to be disabled before analysis This argument may be specified 0 or more times. Default value: null.",
                        "id": "#disable_read_filter"
                    },
                    {
                        "sbg:category": "Optional Arguments",
                        "sbg:stageInput": null,
                        "sbg:altPrefix": "",
                        "type": [
                            "null",
                            "boolean"
                        ],
                        "inputBinding": {
                            "position": 0,
                            "prefix": "--disable-sequence-dictionary-validation",
                            "separate": true,
                            "sbg:cmdInclude": true
                        },
                        "label": "Disable Sequence Dictionary Validation",
                        "description": "If specified, do not check the sequence dictionaries from our inputs for compatibility. Use at your own risk! Default value: false. Possible values: {true, false}.",
                        "id": "#disable_sequence_dictionary_validation"
                    },
                    {
                        "sbg:category": "Optional Arguments",
                        "sbg:stageInput": null,
                        "sbg:altPrefix": "",
                        "type": [
                            "null",
                            "boolean"
                        ],
                        "inputBinding": {
                            "position": 0,
                            "prefix": "--disable-tool-default-read-filters",
                            "separate": true,
                            "sbg:cmdInclude": true
                        },
                        "label": "Disable Tool Default Read Filters",
                        "description": "Disable all tool default read filters Default value: false. Possible values: {true, false}.",
                        "id": "#disable_tool_default_read_filters"
                    },
                    {
                        "sbg:category": "Optional Arguments",
                        "sbg:altPrefix": "",
                        "type": [
                            "null",
                            "File"
                        ],
                        "inputBinding": {
                            "position": 0,
                            "prefix": "--discordance",
                            "separate": true,
                            "sbg:cmdInclude": true
                        },
                        "label": "Discordance",
                        "description": "Output variants not called in this comparison track Default value: null.",
                        "id": "#discordance"
                    },
                    {
                        "sbg:category": "Optional Arguments",
                        "sbg:altPrefix": "",
                        "type": [
                            "null",
                            "string"
                        ],
                        "inputBinding": {
                            "position": 0,
                            "prefix": "--exclude-sample-expressions",
                            "separate": true,
                            "sbg:cmdInclude": true
                        },
                        "label": "Exclude Sample Expressions",
                        "description": "List of sample expressions to exclude This argument may be specified 0 or more times. Default value: null.",
                        "id": "#exclude_sample_expressions"
                    },
                    {
                        "sbg:category": "Optional Arguments",
                        "sbg:stageInput": null,
                        "sbg:altPrefix": "",
                        "type": [
                            "null",
                            {
                                "type": "array",
                                "items": "File"
                            }
                        ],
                        "inputBinding": {
                            "position": 0,
                            "prefix": "--exclude-sample-file",
                            "separate": true,
                            "sbg:cmdInclude": true
                        },
                        "label": "Exclude Sample File",
                        "description": "List of samples to exclude This argument may be specified 0 or more times. Default value: null.",
                        "id": "#exclude_sample_file"
                    },
                    {
                        "sbg:category": "Optional Arguments",
                        "sbg:altPrefix": "",
                        "type": [
                            "null",
                            "string"
                        ],
                        "inputBinding": {
                            "position": 0,
                            "prefix": "--exclude-sample-name",
                            "separate": true,
                            "sbg:cmdInclude": true
                        },
                        "label": "Exclude Sample Name",
                        "description": "Exclude genotypes from this sample This argument may be specified 0 or more times. Default value: null.",
                        "id": "#exclude_sample_name"
                    },
                    {
                        "sbg:category": "Optional Arguments",
                        "sbg:stageInput": null,
                        "sbg:altPrefix": "",
                        "type": [
                            "null",
                            "boolean"
                        ],
                        "inputBinding": {
                            "position": 0,
                            "prefix": "--exclude-filtered",
                            "separate": true,
                            "sbg:cmdInclude": true
                        },
                        "label": "Exclude Filtered",
                        "description": "Don't include filtered sites Default value: false. Possible values: {true, false}.",
                        "id": "#exclude_filtered"
                    },
                    {
                        "sbg:category": "Optional Arguments",
                        "type": [
                            "null",
                            "File"
                        ],
                        "inputBinding": {
                            "position": 0,
                            "prefix": "--exclude-ids",
                            "separate": true,
                            "sbg:cmdInclude": true
                        },
                        "label": "Exclude I Ds",
                        "description": "List of variant IDs to select Default value: null.",
                        "id": "#exclude_ids"
                    },
                    {
                        "sbg:category": "Optional Arguments",
                        "sbg:stageInput": null,
                        "sbg:altPrefix": "",
                        "type": [
                            "null",
                            "boolean"
                        ],
                        "inputBinding": {
                            "position": 0,
                            "prefix": "--exclude-non-variants",
                            "separate": true,
                            "sbg:cmdInclude": true
                        },
                        "label": "Exclude Non Variants",
                        "description": "Don't include non-variant sites Default value: false. Possible values: {true, false}.",
                        "id": "#exclude_non_variants"
                    },
                    {
                        "sbg:category": "Optional Arguments",
                        "type": [
                            "null",
                            "File"
                        ],
                        "inputBinding": {
                            "position": 0,
                            "prefix": "--input",
                            "separate": true,
                            "sbg:cmdInclude": true,
                            "secondaryFiles": [
                                ".bai"
                            ]
                        },
                        "label": "Input",
                        "description": "BAM/SAM/CRAM file containing reads This argument may be specified 0 or more times. Default value: null.",
                        "sbg:fileTypes": "BAM, SAM, CRAM",
                        "id": "#input"
                    },
                    {
                        "sbg:category": "Optional Arguments",
                        "sbg:altPrefix": "",
                        "type": [
                            "null",
                            "int"
                        ],
                        "inputBinding": {
                            "position": 0,
                            "prefix": "--interval-exclusion-padding",
                            "separate": true,
                            "sbg:cmdInclude": true
                        },
                        "label": "Interval Exclusion Padding",
                        "description": "Amount of padding (in bp) to add to each interval you are excluding. Default value: 0.",
                        "id": "#interval_exclusion_padding"
                    },
                    {
                        "sbg:category": "Optional Arguments",
                        "sbg:altPrefix": "",
                        "type": [
                            "null",
                            "int"
                        ],
                        "inputBinding": {
                            "position": 0,
                            "prefix": "--interval-padding",
                            "separate": true,
                            "sbg:cmdInclude": true
                        },
                        "label": "Interval Padding",
                        "description": "Amount of padding (in bp) to add to each interval you are including. Default value: 0.",
                        "id": "#interval_padding"
                    },
                    {
                        "sbg:category": "Optional Arguments",
                        "sbg:altPrefix": "",
                        "type": [
                            "null",
                            {
                                "type": "enum",
                                "symbols": [
                                    "UNION",
                                    "INTERSECTION"
                                ],
                                "name": "null"
                            }
                        ],
                        "inputBinding": {
                            "position": 0,
                            "prefix": "--interval-set-rule",
                            "separate": true,
                            "sbg:cmdInclude": true
                        },
                        "label": "Interval Set Rule",
                        "description": "Set merging approach to use for combining interval inputs Default value: UNION. Possible values: {UNION, INTERSECTION}.",
                        "id": "#interval_set_rule"
                    },
                    {
                        "sbg:category": "Optional Arguments",
                        "sbg:stageInput": null,
                        "sbg:altPrefix": "",
                        "type": [
                            "null",
                            "boolean"
                        ],
                        "inputBinding": {
                            "position": 0,
                            "prefix": "--invert-mendelian-violation",
                            "separate": true,
                            "sbg:cmdInclude": true
                        },
                        "label": "Invert Mendelian Violation",
                        "description": "Output non-mendelian violation sites only Default value: false. Possible values: {true, false}.",
                        "id": "#invert_mendelian_violation"
                    },
                    {
                        "sbg:category": "Optional Arguments",
                        "sbg:stageInput": null,
                        "sbg:altPrefix": "",
                        "type": [
                            "null",
                            "boolean"
                        ],
                        "inputBinding": {
                            "position": 0,
                            "prefix": "--invert-select",
                            "separate": true,
                            "sbg:cmdInclude": true
                        },
                        "label": "Invert Select",
                        "description": "Invert the selection criteria for -select Default value: false. Possible values: {true, false}.",
                        "id": "#invert_select"
                    },
                    {
                        "sbg:category": "Optional Arguments",
                        "type": [
                            "null",
                            "File"
                        ],
                        "inputBinding": {
                            "position": 0,
                            "prefix": "--keep-ids",
                            "separate": true,
                            "sbg:cmdInclude": true
                        },
                        "label": "Keep I Ds",
                        "description": "List of variant IDs to select Default value: null.",
                        "id": "#keep_ids"
                    },
                    {
                        "sbg:category": "Optional Arguments",
                        "sbg:stageInput": null,
                        "sbg:altPrefix": "",
                        "type": [
                            "null",
                            "int"
                        ],
                        "inputBinding": {
                            "position": 0,
                            "prefix": "--keep-original-ac",
                            "separate": true,
                            "sbg:cmdInclude": true
                        },
                        "label": "Keep Original Ac",
                        "description": "Store the original AC, AF, and AN values after subsetting Default value: false. Possible values: {true, false}.",
                        "id": "#keep_original_ac"
                    },
                    {
                        "sbg:category": "Optional Arguments",
                        "sbg:stageInput": null,
                        "sbg:altPrefix": "",
                        "type": [
                            "null",
                            "int"
                        ],
                        "inputBinding": {
                            "position": 0,
                            "prefix": "--keep-original-dp",
                            "separate": true,
                            "sbg:cmdInclude": true
                        },
                        "label": "Keep Original Dp",
                        "description": "Store the original DP value after subsetting Default value: false. Possible values: {true, false}.",
                        "id": "#keep_original_dp"
                    },
                    {
                        "sbg:category": "Optional Arguments",
                        "sbg:stageInput": null,
                        "sbg:altPrefix": "",
                        "type": [
                            "null",
                            "int"
                        ],
                        "inputBinding": {
                            "position": 0,
                            "prefix": "--lenient",
                            "separate": true,
                            "sbg:cmdInclude": true
                        },
                        "label": "Lenient",
                        "description": "Lenient processing of VCF files Default value: false. Possible values: {true, false}.",
                        "id": "#lenient"
                    },
                    {
                        "sbg:category": "Optional Arguments",
                        "sbg:altPrefix": "",
                        "type": [
                            "null",
                            "int"
                        ],
                        "inputBinding": {
                            "position": 0,
                            "prefix": "--max-filtered-genotypes",
                            "separate": true,
                            "sbg:cmdInclude": true
                        },
                        "label": "Max Filtered Genotypes",
                        "description": "Maximum number of samples filtered at the genotype level Default value: 2147483647.",
                        "id": "#max_filtered_genotypes"
                    },
                    {
                        "sbg:category": "Optional Arguments",
                        "sbg:altPrefix": "",
                        "type": [
                            "null",
                            "float"
                        ],
                        "inputBinding": {
                            "position": 0,
                            "prefix": "--max-fraction-filtered-genotypes",
                            "separate": true,
                            "sbg:cmdInclude": true
                        },
                        "label": "Max Fraction Filtered Genotypes",
                        "description": "Maximum fraction of samples filtered at the genotype level Default value: 1.0.",
                        "id": "#max_fraction_filtered_genotypes"
                    },
                    {
                        "sbg:category": "Optional Arguments",
                        "sbg:altPrefix": "",
                        "type": [
                            "null",
                            "int"
                        ],
                        "inputBinding": {
                            "position": 0,
                            "prefix": "--max-indel-size",
                            "separate": true,
                            "sbg:cmdInclude": true
                        },
                        "label": "Max Indel Size",
                        "description": "Maximum size of indels to include Default value: 2147483647.",
                        "id": "#max_indel_size"
                    },
                    {
                        "sbg:category": "Optional Arguments",
                        "sbg:altPrefix": "",
                        "type": [
                            "null",
                            "float"
                        ],
                        "inputBinding": {
                            "position": 0,
                            "prefix": "--max-nocal-lfraction",
                            "separate": true,
                            "sbg:cmdInclude": true
                        },
                        "label": "Max Nocal Lfraction",
                        "description": "Maximum fraction of samples with no-call genotypes Default value: 1.0.",
                        "id": "#max_nocal_lfraction"
                    },
                    {
                        "sbg:category": "Optional Arguments",
                        "sbg:altPrefix": "",
                        "type": [
                            "null",
                            "int"
                        ],
                        "inputBinding": {
                            "position": 0,
                            "prefix": "--max-nocal-lnumber",
                            "separate": true,
                            "sbg:cmdInclude": true
                        },
                        "label": "Max Nocal Lnumber",
                        "description": "Maximum number of samples with no-call genotypes Default value: 2147483647.",
                        "id": "#max_nocal_lnumber"
                    },
                    {
                        "sbg:category": "Optional Arguments",
                        "sbg:stageInput": null,
                        "sbg:altPrefix": "",
                        "type": [
                            "null",
                            "boolean"
                        ],
                        "inputBinding": {
                            "position": 0,
                            "prefix": "--mendelian-violation",
                            "separate": true,
                            "sbg:cmdInclude": true
                        },
                        "label": "Mendelian Violation",
                        "description": "Output mendelian violation sites only Default value: false. Possible values: {true, false}.",
                        "id": "#mendelian_violation"
                    },
                    {
                        "sbg:category": "Optional Arguments",
                        "sbg:altPrefix": "",
                        "type": [
                            "null",
                            "float"
                        ],
                        "inputBinding": {
                            "position": 0,
                            "prefix": "--mendelian-violation-qual-threshold",
                            "separate": true,
                            "sbg:cmdInclude": true
                        },
                        "label": "Mendelian Violation Qual Threshold",
                        "description": "Minimum GQ score for each trio member to accept a site as a violation Default value: 0.0.",
                        "id": "#mendelian_violation_qual_threshold"
                    },
                    {
                        "sbg:category": "Optional Arguments",
                        "sbg:altPrefix": "",
                        "type": [
                            "null",
                            "int"
                        ],
                        "inputBinding": {
                            "position": 0,
                            "prefix": "--min-filtered-genotypes",
                            "separate": true,
                            "sbg:cmdInclude": true
                        },
                        "label": "Min Filtered Genotypes",
                        "description": "Minimum number of samples filtered at the genotype level Default value: 0.",
                        "id": "#min_filtered_genotypes"
                    },
                    {
                        "sbg:category": "Optional Arguments",
                        "sbg:altPrefix": "",
                        "type": [
                            "null",
                            "float"
                        ],
                        "inputBinding": {
                            "position": 0,
                            "prefix": "--min-fraction-filtered-genotypes",
                            "separate": true,
                            "sbg:cmdInclude": true
                        },
                        "label": "Min Fraction Filtered Genotypes",
                        "description": "Maximum fraction of samples filtered at the genotype level Default value: 0.0.",
                        "id": "#min_fraction_filtered_genotypes"
                    },
                    {
                        "sbg:category": "Optional Arguments",
                        "sbg:altPrefix": "",
                        "type": [
                            "null",
                            "int"
                        ],
                        "inputBinding": {
                            "position": 0,
                            "prefix": "--min-indel-size",
                            "separate": true,
                            "sbg:cmdInclude": true
                        },
                        "label": "Min Indel Size",
                        "description": "Minimum size of indels to include Default value: 0.",
                        "id": "#min_indel_size"
                    },
                    {
                        "sbg:category": "Optional Arguments",
                        "sbg:altPrefix": "",
                        "type": [
                            "null",
                            "File"
                        ],
                        "inputBinding": {
                            "position": 0,
                            "prefix": "--pedigree",
                            "separate": true,
                            "sbg:cmdInclude": true
                        },
                        "label": "Pedigree",
                        "description": "Pedigree file Default value: null.",
                        "id": "#pedigree"
                    },
                    {
                        "sbg:category": "Optional Arguments",
                        "sbg:altPrefix": "",
                        "type": [
                            "null",
                            {
                                "type": "enum",
                                "symbols": [
                                    "true",
                                    "false"
                                ],
                                "name": "null"
                            }
                        ],
                        "inputBinding": {
                            "position": 0,
                            "prefix": "--preserve-alleles",
                            "separate": true,
                            "sbg:cmdInclude": true
                        },
                        "label": "Preserve Alleles",
                        "description": "Preserve original alleles, do not trim Default value: false. Possible values: {true, false}.",
                        "id": "#preserve_alleles"
                    },
                    {
                        "sbg:category": "Optional Arguments",
                        "sbg:altPrefix": "",
                        "type": [
                            "null",
                            {
                                "type": "enum",
                                "symbols": [
                                    "true",
                                    "false"
                                ],
                                "name": "null"
                            }
                        ],
                        "inputBinding": {
                            "position": 0,
                            "prefix": "--quiet",
                            "separate": true,
                            "sbg:cmdInclude": true
                        },
                        "label": "Quiet",
                        "description": "Whether to suppress job-summary info on System.err. Default value: false. Possible values: {true, false}.",
                        "id": "#quiet"
                    },
                    {
                        "sbg:category": "Optional Arguments",
                        "sbg:altPrefix": "",
                        "type": [
                            "null",
                            {
                                "type": "enum",
                                "symbols": [
                                    "AlignmentAgreesWithHeaderReadFilter",
                                    "AllowAllReadsReadFilter",
                                    "AmbiguousBaseReadFilter",
                                    "CigarContainsNoNOperator",
                                    "FirstOfPairReadFilter",
                                    "FragmentLengthReadFilter",
                                    "GoodCigarReadFilter",
                                    "HasReadGroupReadFilter",
                                    "LibraryReadFilter",
                                    "MappedReadFilter",
                                    "MappingQualityAvailableReadFilter",
                                    "MappingQualityNotZeroReadFilter",
                                    "MappingQualityReadFilter",
                                    "MatchingBasesAndQualsReadFilter",
                                    "MateDifferentStrandReadFilter",
                                    "MateOnSameContigOrNoMappedMateReadFilter",
                                    "MetricsReadFilter",
                                    "NonZeroFragmentLengthReadFilter",
                                    "NonZeroReferenceLengthAlignmentReadFilter",
                                    "NotDuplicateReadFilter",
                                    "NotOpticalDuplicateReadFilter",
                                    "NotSecondaryAlignmentReadFilter",
                                    "NotSupplementaryAlignmentReadFilter",
                                    "OverclippedReadFilter",
                                    "PairedReadFilter",
                                    "PassesVendorQualityCheckReadFilter",
                                    "PlatformReadFilter",
                                    "PlatformUnitReadFilter",
                                    "PrimaryLineReadFilter",
                                    "ProperlyPairedReadFilter",
                                    "ReadGroupBlackListReadFilter",
                                    "ReadGroupReadFilter",
                                    "ReadLengthEqualsCigarLengthReadFilter",
                                    "ReadLengthReadFilter",
                                    "ReadNameReadFilter",
                                    "ReadStrandFilter",
                                    "SampleReadFilter",
                                    "SecondOfPairReadFilter",
                                    "SeqIsStoredReadFilter",
                                    "ValidAlignmentEndReadFilter",
                                    "ValidAlignmentStartReadFilter",
                                    "WellformedReadFilter"
                                ],
                                "name": "null"
                            }
                        ],
                        "inputBinding": {
                            "position": 0,
                            "prefix": "--read-filter",
                            "separate": true,
                            "sbg:cmdInclude": true
                        },
                        "label": "Read Filter",
                        "description": "Read filters to be applied before analysis This argument may be specified 0 or more times. Default value: null.",
                        "id": "#read_filter"
                    },
                    {
                        "sbg:category": "Optional Arguments",
                        "sbg:altPrefix": "",
                        "type": [
                            "null",
                            "string"
                        ],
                        "inputBinding": {
                            "position": 0,
                            "prefix": "--read-index",
                            "separate": true,
                            "sbg:cmdInclude": true
                        },
                        "label": "Read Index",
                        "description": "Indices to use for the read inputs. If specified, an index must be provided for every read input and in the same order as the read inputs. If this argument is not specified, the path to the index for each input will be inferred automatically. This argument may be specified 0 or more times. Default value: null.",
                        "id": "#read_index"
                    },
                    {
                        "sbg:category": "Optional Arguments",
                        "sbg:altPrefix": "",
                        "type": [
                            "null",
                            {
                                "type": "enum",
                                "symbols": [
                                    "STRICT",
                                    "LENIENT",
                                    "SILENT"
                                ],
                                "name": "null"
                            }
                        ],
                        "inputBinding": {
                            "position": 0,
                            "prefix": "--read-validation-stringency",
                            "separate": true,
                            "sbg:cmdInclude": true
                        },
                        "label": "Read Validation Stringency",
                        "description": "Validation stringency for all SAM/BAM/CRAM/SRA files read by this program. The default stringency value SILENT can improve performance when processing a BAM file in which variable-length data (read, qualities, tags) do not otherwise need to be decoded. Default value: SILENT. Possible values: {STRICT, LENIENT, SILENT}.",
                        "id": "#read_validation_stringency"
                    },
                    {
                        "sbg:category": "Optional Arguments",
                        "sbg:altPrefix": "",
                        "type": [
                            "null",
                            "File"
                        ],
                        "inputBinding": {
                            "position": 0,
                            "prefix": "--reference",
                            "separate": true,
                            "sbg:cmdInclude": true,
                            "secondaryFiles": [
                                ".fai",
                                "^.dict"
                            ]
                        },
                        "label": "Reference",
                        "description": "Reference sequence Default value: null.",
                        "sbg:fileTypes": "FASTA, FA",
                        "id": "#reference"
                    },
                    {
                        "sbg:category": "Optional Arguments",
                        "sbg:altPrefix": "",
                        "type": [
                            "null",
                            "float"
                        ],
                        "inputBinding": {
                            "position": 0,
                            "prefix": "--remove-fraction-genotypes",
                            "separate": true,
                            "sbg:cmdInclude": true
                        },
                        "label": "Remove Fraction Genotypes",
                        "description": "Select a fraction of genotypes at random from the input and sets them to no-call Default value: 0.0.",
                        "id": "#remove_fraction_genotypes"
                    },
                    {
                        "sbg:category": "Optional Arguments",
                        "sbg:stageInput": null,
                        "sbg:altPrefix": "",
                        "type": [
                            "null",
                            "boolean"
                        ],
                        "inputBinding": {
                            "position": 0,
                            "prefix": "--remove-unused-alternates",
                            "separate": true,
                            "sbg:cmdInclude": true
                        },
                        "label": "Remove Unused Alternates",
                        "description": "Remove alternate alleles not present in any genotypes Default value: false. Possible values: {true, false}.",
                        "id": "#remove_unused_alternates"
                    },
                    {
                        "sbg:category": "Optional Arguments",
                        "sbg:altPrefix": "",
                        "type": [
                            "null",
                            {
                                "type": "enum",
                                "symbols": [
                                    "ALL",
                                    "BIALLELIC",
                                    "MULTIALLELIC"
                                ],
                                "name": "null"
                            }
                        ],
                        "inputBinding": {
                            "position": 0,
                            "prefix": "--restrict-alleles-to",
                            "separate": true,
                            "sbg:cmdInclude": true
                        },
                        "label": "Restrict Alleles To",
                        "description": "Select only variants of a particular allelicity Default value: ALL. Possible values: {ALL, BIALLELIC, MULTIALLELIC}.",
                        "id": "#restrict_alleles_to"
                    },
                    {
                        "sbg:category": "Optional Arguments",
                        "sbg:altPrefix": "",
                        "type": [
                            "null",
                            "string"
                        ],
                        "inputBinding": {
                            "position": 0,
                            "prefix": "--sample-expressions",
                            "separate": true,
                            "sbg:cmdInclude": true
                        },
                        "label": "Sample Expressions",
                        "description": "Regular expression to select multiple samples This argument may be specified 0 or more times. Default value: null.",
                        "id": "#sample_expressions"
                    },
                    {
                        "sbg:category": "Optional Arguments",
                        "sbg:altPrefix": "",
                        "type": [
                            "null",
                            "File"
                        ],
                        "inputBinding": {
                            "position": 0,
                            "prefix": "--sample-file",
                            "separate": true,
                            "sbg:cmdInclude": true
                        },
                        "label": "Sample File",
                        "description": "File containing a list of samples to include This argument may be specified 0 or more times. Default value: null.",
                        "id": "#sample_file"
                    },
                    {
                        "sbg:category": "Optional Arguments",
                        "sbg:altPrefix": "",
                        "type": [
                            "null",
                            "string"
                        ],
                        "inputBinding": {
                            "position": 0,
                            "prefix": "--sample-name",
                            "separate": true,
                            "sbg:cmdInclude": true
                        },
                        "label": "Sample Name",
                        "description": "Include genotypes from this sample This argument may be specified 0 or more times. Default value: null.",
                        "id": "#sample_name"
                    },
                    {
                        "sbg:category": "Optional Arguments",
                        "sbg:altPrefix": "",
                        "type": [
                            "null",
                            "float"
                        ],
                        "inputBinding": {
                            "position": 0,
                            "prefix": "--seconds-between-progress-updates",
                            "separate": true,
                            "sbg:cmdInclude": true
                        },
                        "label": "Seconds Between Progress Updates",
                        "description": "Output traversal statistics every time this many seconds elapse Default value: 10.0.",
                        "id": "#seconds_between_progress_updates"
                    },
                    {
                        "sbg:category": "Optional Arguments",
                        "sbg:altPrefix": "",
                        "type": [
                            "null",
                            "float"
                        ],
                        "inputBinding": {
                            "position": 0,
                            "prefix": "--select-random-fraction",
                            "separate": true,
                            "sbg:cmdInclude": true
                        },
                        "label": "Select Random Fraction",
                        "description": "Select a fraction of variants at random from the input Default value: 0.0.",
                        "id": "#select_random_fraction"
                    },
                    {
                        "sbg:toolDefaultValue": "[]",
                        "sbg:category": "Optional Arguments",
                        "type": [
                            "null",
                            {
                                "type": "array",
                                "items": "string"
                            }
                        ],
                        "label": "Select Expressions",
                        "description": "One or more criteria to use when selecting the data This argument may be specified 0 or more times. Default value: null.",
                        "id": "#select_expressions"
                    },
                    {
                        "sbg:category": "Optional Arguments",
                        "sbg:altPrefix": "",
                        "type": [
                            "null",
                            {
                                "type": "enum",
                                "symbols": [
                                    "NO_VARIATION",
                                    "SNP",
                                    "MNP",
                                    "INDEL",
                                    "SYMBOLIC",
                                    "MIXED"
                                ],
                                "name": "null"
                            }
                        ],
                        "inputBinding": {
                            "position": 0,
                            "prefix": "--select-type-to-exclude",
                            "separate": true,
                            "sbg:cmdInclude": true
                        },
                        "label": "Select Type To Exclude",
                        "description": "Do not select certain type of variants from the input file This argument may be specified 0 or more times. Default value: null. Possible values: {NO_VARIATION, SNP, MNP, INDEL, SYMBOLIC, MIXED}.",
                        "id": "#select_type_to_exclude"
                    },
                    {
                        "sbg:category": "Optional Arguments",
                        "sbg:altPrefix": "",
                        "type": [
                            "null",
                            {
                                "type": "enum",
                                "symbols": [
                                    "NO_VARIATION",
                                    "SNP",
                                    "MNP",
                                    "INDEL",
                                    "SYMBOLIC",
                                    "MIXED"
                                ],
                                "name": "null"
                            }
                        ],
                        "inputBinding": {
                            "position": 0,
                            "prefix": "--select-type-to-include",
                            "separate": true,
                            "sbg:cmdInclude": true
                        },
                        "label": "Select Type To Include",
                        "description": "Select only a certain type of variants from the input file This argument may be specified 0 or more times. Default value: null. Possible values: {NO_VARIATION, SNP, MNP, INDEL, SYMBOLIC, MIXED}.",
                        "id": "#select_type_to_include"
                    },
                    {
                        "sbg:category": "Optional Arguments",
                        "sbg:stageInput": null,
                        "sbg:altPrefix": "",
                        "type": [
                            "null",
                            "boolean"
                        ],
                        "inputBinding": {
                            "position": 0,
                            "prefix": "--set-filtered-gt-to-nocall",
                            "separate": true,
                            "sbg:cmdInclude": true
                        },
                        "label": "Set Filtered Gt To Nocall",
                        "description": "Set filtered genotypes to no-call Default value: false. Possible values: {true, false}.",
                        "id": "#set_filtered_gt_to_nocall"
                    },
                    {
                        "sbg:category": "Optional Arguments",
                        "sbg:stageInput": null,
                        "sbg:altPrefix": "",
                        "type": [
                            "null",
                            "boolean"
                        ],
                        "inputBinding": {
                            "position": 0,
                            "prefix": "--use-jdk-deflater",
                            "separate": true,
                            "sbg:cmdInclude": true
                        },
                        "label": "Use Jdk Deflater",
                        "description": "Whether to use the JdkDeflater (as opposed to IntelDeflater) Default value: false. Possible values: {true, false}.",
                        "id": "#use_jdk_deflater"
                    },
                    {
                        "sbg:category": "Optional Arguments",
                        "sbg:stageInput": null,
                        "sbg:altPrefix": "",
                        "type": [
                            "null",
                            "boolean"
                        ],
                        "inputBinding": {
                            "position": 0,
                            "prefix": "--use-jdk-inflater",
                            "separate": true,
                            "sbg:cmdInclude": true
                        },
                        "label": "Use Jdk Inflater",
                        "description": "Whether to use the JdkInflater (as opposed to IntelInflater) Default value: false. Possible values: {true, false}.",
                        "id": "#use_jdk_inflater"
                    },
                    {
                        "sbg:category": "Optional Arguments",
                        "sbg:altPrefix": "",
                        "type": [
                            "null",
                            {
                                "type": "enum",
                                "symbols": [
                                    "ERROR",
                                    "WARNING",
                                    "INFO",
                                    "DEBUG"
                                ],
                                "name": "null"
                            }
                        ],
                        "inputBinding": {
                            "position": 0,
                            "prefix": "--verbosity",
                            "separate": true,
                            "sbg:cmdInclude": true
                        },
                        "label": "Verbosity",
                        "description": "Control verbosity of logging. Default value: INFO. Possible values: {ERROR, WARNING, INFO, DEBUG}.",
                        "id": "#verbosity"
                    },
                    {
                        "sbg:category": "Conditional Arguments for readFilter",
                        "sbg:altPrefix": "",
                        "type": [
                            "null",
                            "float"
                        ],
                        "inputBinding": {
                            "position": 0,
                            "prefix": "--ambig-filter-frac",
                            "separate": true,
                            "sbg:cmdInclude": true
                        },
                        "label": "Ambig Filter Frac",
                        "description": "Threshold fraction of non-regular bases (e.g. N) above which to filter Default value: 0.05.",
                        "id": "#ambig_filter_frac"
                    },
                    {
                        "sbg:category": "Conditional Arguments for readFilter",
                        "sbg:altPrefix": "",
                        "type": [
                            "null",
                            "int"
                        ],
                        "inputBinding": {
                            "position": 0,
                            "prefix": "--max-fragment-length",
                            "separate": true,
                            "sbg:cmdInclude": true
                        },
                        "label": "Max Fragment Length",
                        "description": "Keep only read pairs with fragment length at most equal to the given value Default value: 1000000.",
                        "id": "#max_fragment_length"
                    },
                    {
                        "sbg:category": "Conditional Arguments for readFilter",
                        "sbg:altPrefix": "",
                        "type": [
                            "null",
                            "string"
                        ],
                        "inputBinding": {
                            "position": 0,
                            "prefix": "--library",
                            "separate": true,
                            "sbg:cmdInclude": true
                        },
                        "label": "Library",
                        "description": "The name of the library to keep Required.",
                        "id": "#library"
                    },
                    {
                        "sbg:category": "Conditional Arguments for readFilter",
                        "sbg:altPrefix": "",
                        "type": [
                            "null",
                            "int"
                        ],
                        "inputBinding": {
                            "position": 0,
                            "prefix": "--maximum-mapping-quality",
                            "separate": true,
                            "sbg:cmdInclude": true
                        },
                        "label": "Maximum Mapping Quality",
                        "description": "Maximum mapping quality to keep (inclusive) Default value: null.",
                        "id": "#maximum_mapping_quality"
                    },
                    {
                        "sbg:category": "Conditional Arguments for readFilter",
                        "sbg:altPrefix": "",
                        "type": [
                            "null",
                            "int"
                        ],
                        "inputBinding": {
                            "position": 0,
                            "prefix": "--minimum-mapping-quality",
                            "separate": true,
                            "sbg:cmdInclude": true
                        },
                        "label": "Minimum Mapping Quality",
                        "description": "Minimum mapping quality to keep (inclusive) Default value: 10.",
                        "id": "#minimum_mapping_quality"
                    },
                    {
                        "sbg:category": "Conditional Arguments for readFilter",
                        "sbg:stageInput": null,
                        "sbg:altPrefix": "",
                        "type": [
                            "null",
                            "boolean"
                        ],
                        "inputBinding": {
                            "position": 0,
                            "prefix": "--dont-require-soft-clips-both-ends",
                            "separate": true,
                            "sbg:cmdInclude": true
                        },
                        "label": "Dont Require Soft Clips Both Ends",
                        "description": "Allow a read to be filtered out based on having only 1 soft-clipped block. By default, both ends must have a soft-clipped block, setting this flag requires only 1 soft-clipped block. Default value: false. Possible values: {true, false}.",
                        "id": "#dont_require_soft_clips_both_ends"
                    },
                    {
                        "sbg:category": "Conditional Arguments for readFilter",
                        "sbg:altPrefix": "",
                        "type": [
                            "null",
                            "int"
                        ],
                        "inputBinding": {
                            "position": 0,
                            "prefix": "--filter-too-short",
                            "separate": true,
                            "sbg:cmdInclude": true
                        },
                        "label": "Filter Too Short",
                        "description": "Value for which reads with less than this number of aligned bases is considered too short Default value: 30.",
                        "id": "#filter_too_short"
                    },
                    {
                        "sbg:category": "Conditional Arguments for readFilter",
                        "sbg:altPrefix": "",
                        "type": [
                            "null",
                            "string"
                        ],
                        "inputBinding": {
                            "position": 0,
                            "prefix": "--pl-filter-name",
                            "separate": true,
                            "sbg:cmdInclude": true
                        },
                        "label": "Pl Filter Name",
                        "description": "Keep reads with RG:PL attribute containing this string This argument must be specified at least once. Required.",
                        "id": "#pl_filter_name"
                    },
                    {
                        "sbg:category": "Conditional Arguments for readFilter",
                        "sbg:altPrefix": "",
                        "type": [
                            "null",
                            "string"
                        ],
                        "inputBinding": {
                            "position": 0,
                            "prefix": "--black-listed-lanes",
                            "separate": true,
                            "sbg:cmdInclude": true
                        },
                        "label": "Black Listed Lanes",
                        "description": "Keep reads with platform units not on the list This argument must be specified at least once. Required.",
                        "id": "#black_listed_lanes"
                    },
                    {
                        "sbg:category": "Conditional Arguments for readFilter",
                        "sbg:altPrefix": "",
                        "type": [
                            "null",
                            "string"
                        ],
                        "inputBinding": {
                            "position": 0,
                            "prefix": "--black-list",
                            "separate": true,
                            "sbg:cmdInclude": true
                        },
                        "label": "Black List",
                        "description": "This argument must be specified at least once. Required.",
                        "id": "#black_list"
                    },
                    {
                        "sbg:category": "Conditional Arguments for readFilter",
                        "sbg:altPrefix": "",
                        "type": [
                            "null",
                            "string"
                        ],
                        "inputBinding": {
                            "position": 0,
                            "prefix": "--keep-read-group",
                            "separate": true,
                            "sbg:cmdInclude": true
                        },
                        "label": "Keep Read Group",
                        "description": "The name of the read group to keep Required.",
                        "id": "#keep_read_group"
                    },
                    {
                        "sbg:category": "Conditional Arguments for readFilter",
                        "sbg:altPrefix": "",
                        "type": [
                            "null",
                            "int"
                        ],
                        "inputBinding": {
                            "position": 0,
                            "prefix": "--max-read-length",
                            "separate": true,
                            "sbg:cmdInclude": true
                        },
                        "label": "Max Read Length",
                        "description": "Keep only reads with length at most equal to the specified value Required.",
                        "id": "#max_read_length"
                    },
                    {
                        "sbg:category": "Conditional Arguments for readFilter",
                        "sbg:altPrefix": "",
                        "type": [
                            "null",
                            "int"
                        ],
                        "inputBinding": {
                            "position": 0,
                            "prefix": "--min-read-length",
                            "separate": true,
                            "sbg:cmdInclude": true
                        },
                        "label": "Min Read Length",
                        "description": "Keep only reads with length at least equal to the specified value Default value: 1.",
                        "id": "#min_read_length"
                    },
                    {
                        "sbg:category": "Conditional Arguments for readFilter",
                        "sbg:altPrefix": "",
                        "type": [
                            "null",
                            "string"
                        ],
                        "inputBinding": {
                            "position": 0,
                            "prefix": "--read-name",
                            "separate": true,
                            "sbg:cmdInclude": true
                        },
                        "label": "Read Name",
                        "description": "Keep only reads with this read name Required.",
                        "id": "#read_name"
                    },
                    {
                        "sbg:category": "Conditional Arguments for readFilter",
                        "sbg:stageInput": null,
                        "sbg:altPrefix": "",
                        "type": [
                            "null",
                            "boolean"
                        ],
                        "inputBinding": {
                            "position": 0,
                            "prefix": "--keep-reverse",
                            "separate": true,
                            "sbg:cmdInclude": true
                        },
                        "label": "Keep Reverse",
                        "description": "Keep only reads on the reverse strand Required. Possible values: {true, false}.",
                        "id": "#keep_reverse"
                    },
                    {
                        "sbg:category": "Conditional Arguments for readFilter",
                        "sbg:altPrefix": "",
                        "type": [
                            "null",
                            "string"
                        ],
                        "inputBinding": {
                            "position": 0,
                            "prefix": "--sample",
                            "separate": true,
                            "sbg:cmdInclude": true
                        },
                        "label": "Sample",
                        "description": "The name of the sample(s) to keep, filtering out all others This argument must be specified at least once. Required.",
                        "id": "#sample"
                    },
                    {
                        "sbg:category": "Execution",
                        "type": [
                            "null",
                            "int"
                        ],
                        "label": "Memory Per Job",
                        "description": "Memory per job",
                        "id": "#memory_per_job"
                    },
                    {
                        "sbg:category": "Execution",
                        "type": [
                            "null",
                            "int"
                        ],
                        "label": "Memory Overhead Per Job",
                        "description": "Memory overhead per job",
                        "id": "#memory_overhead_per_job"
                    },
                    {
                        "sbg:category": "Optional Arguments",
                        "sbg:altPrefix": "",
                        "type": [
                            "null",
                            "File"
                        ],
                        "inputBinding": {
                            "position": 0,
                            "prefix": "--intervals",
                            "separate": true,
                            "sbg:cmdInclude": true
                        },
                        "label": "Intervals File",
                        "description": "One or more genomic intervals over which to operate This argument may be specified 0 or more times. Default value: null.",
                        "sbg:fileTypes": "TXT, BED",
                        "id": "#intervals_file"
                    },
                    {
                        "sbg:category": "Optional Arguments",
                        "sbg:altPrefix": "",
                        "type": [
                            "null",
                            "File"
                        ],
                        "inputBinding": {
                            "position": 0,
                            "prefix": "--exclude-intervals",
                            "separate": true,
                            "sbg:cmdInclude": true
                        },
                        "label": "Exclude Intervals File",
                        "description": "One or more genomic intervals to exclude from processing This argument may be specified 0 or more times. Default value: null.",
                        "sbg:fileTypes": "TXT, BED",
                        "id": "#exclude_intervals_file"
                    },
                    {
                        "sbg:category": "Optional Arguments",
                        "sbg:stageInput": null,
                        "sbg:altPrefix": "",
                        "type": [
                            "null",
                            "string"
                        ],
                        "inputBinding": {
                            "position": 0,
                            "prefix": "--intervals",
                            "separate": true,
                            "sbg:cmdInclude": true
                        },
                        "label": "Intervals String",
                        "description": "One or more genomic intervals over which to operate This argument may be specified 0 or more times. Default value: null.",
                        "id": "#intervals_string"
                    },
                    {
                        "sbg:category": "Optional Arguments",
                        "sbg:stageInput": null,
                        "sbg:altPrefix": "",
                        "type": [
                            "null",
                            "string"
                        ],
                        "inputBinding": {
                            "position": 0,
                            "prefix": "--exclude-intervals",
                            "separate": true,
                            "sbg:cmdInclude": true
                        },
                        "label": "Exclude Intervals String",
                        "description": "One or more genomic intervals to exclude from processing This argument may be specified 0 or more times. Default value: null.",
                        "id": "#exclude_intervals_string"
                    },
                    {
                        "sbg:category": "Conditional Arguments for readFilter",
                        "sbg:stageInput": null,
                        "sbg:altPrefix": "",
                        "type": [
                            "null",
                            "int"
                        ],
                        "inputBinding": {
                            "position": 0,
                            "prefix": "--ambig-filter-bases",
                            "separate": true,
                            "sbg:cmdInclude": true
                        },
                        "label": "Ambig Filter Bases",
                        "description": "Threshold number of ambiguous bases. If null, uses threshold fraction; otherwise, overrides threshold fraction. Cannot be used in conjunction with argument(s) maxAmbiguousBaseFraction.",
                        "id": "#ambig_filter_bases"
                    },
                    {
                        "sbg:toolDefaultValue": "20",
                        "sbg:category": "Optional Arguments",
                        "sbg:stageInput": null,
                        "sbg:altPrefix": "",
                        "type": [
                            "null",
                            "int"
                        ],
                        "inputBinding": {
                            "position": 0,
                            "prefix": "--gcs-max-retries",
                            "separate": true,
                            "sbg:cmdInclude": true
                        },
                        "label": "Gcs Max Retries",
                        "description": "If the GCS bucket channel errors out, how many times it will attempt to re-initiate the connection.",
                        "id": "#gcs_max_retries"
                    },
                    {
                        "sbg:toolDefaultValue": "ALL",
                        "sbg:category": "Optional Arguments",
                        "sbg:stageInput": null,
                        "sbg:altPrefix": "",
                        "type": [
                            "null",
                            {
                                "type": "enum",
                                "symbols": [
                                    "ALL",
                                    "OVERLAPPING_ONLY"
                                ],
                                "name": "interval_merging_rule"
                            }
                        ],
                        "inputBinding": {
                            "position": 0,
                            "prefix": "--interval-merging-rule",
                            "separate": true,
                            "sbg:cmdInclude": true
                        },
                        "label": "Interval Merging Rule",
                        "description": "Interval merging rule for abutting intervals.",
                        "id": "#interval_merging_rule"
                    }
                ],
                "outputs": [
                    {
                        "type": [
                            "File"
                        ],
                        "label": "Select Variants VCF",
                        "description": "File to which variants should be written.",
                        "sbg:fileTypes": "VCF",
                        "outputBinding": {
                            "glob": "*.vcf",
                            "sbg:inheritMetadataFrom": "#variant",
                            "secondaryFiles": [
                                ".idx"
                            ]
                        },
                        "id": "#select_variants_vcf"
                    }
                ],
                "requirements": [
                    {
                        "class": "ExpressionEngineRequirement",
                        "id": "#cwl-js-engine",
                        "requirements": [
                            {
                                "class": "DockerRequirement",
                                "dockerPull": "rabix/js-engine"
                            }
                        ]
                    }
                ],
                "hints": [
                    {
                        "class": "sbg:CPURequirement",
                        "value": 1
                    },
                    {
                        "class": "sbg:MemRequirement",
                        "value": {
                            "class": "Expression",
                            "engine": "#cwl-js-engine",
                            "script": "{\n  if($job.inputs.memory_per_job){\n    if($job.inputs.memory_overhead_per_job){\n    \treturn $job.inputs.memory_per_job + $job.inputs.memory_overhead_per_job\n    }\n    else\n  \t\treturn $job.inputs.memory_per_job\n  }\n  else if(!$job.inputs.memory_per_job && $job.inputs.memory_overhead_per_job){\n\t\treturn 2048 + $job.inputs.memory_overhead_per_job  \n  }\n  else\n  \treturn 2048\n}"
                        }
                    },
                    {
                        "class": "DockerRequirement",
                        "dockerImageId": "3c3b8e0ed4e5",
                        "dockerPull": "images.sbgenomics.com/teodora_aleksic/gatk:4.0.2.0"
                    }
                ],
                "arguments": [
                    {
                        "position": 0,
                        "prefix": "--output",
                        "separate": true,
                        "valueFrom": {
                            "class": "Expression",
                            "engine": "#cwl-js-engine",
                            "script": "{\n  read_name = [].concat($job.inputs.variant)[0].path.replace(/^.*[\\\\\\/]/, '').split('.')\n  read_namebase = read_name.slice(0, read_name.length-1).join('.')\n  return read_namebase + '.vcf'\n}"
                        }
                    },
                    {
                        "position": 0,
                        "prefix": "",
                        "separate": true,
                        "valueFrom": {
                            "class": "Expression",
                            "engine": "#cwl-js-engine",
                            "script": "{\n  if($job.inputs.select_expressions){\n\tsexpression = $job.inputs.select_expressions\n\tfilter = []\n\tfor (i = 0; i < sexpression.length; i++) {\n      \t\tfilter.push(\" --selectExpressions '\", sexpression[i], \"'\")\n    \t}\n\treturn filter.join(\"\").trim()\n  } \n}"
                        }
                    }
                ],
                "sbg:revisionNotes": "Copy of vladimirk/whole-exome-pipeline-bwa-gatk-4-0-with-metrics-demo/GATK_SelectVariants/47",
                "sbg:toolkitVersion": "4.0.2.0",
                "sbg:job": {
                    "inputs": {
                        "setFilteredGtToNocall": true,
                        "excludeFiltered": true,
                        "secondsBetweenProgressUpdates": null,
                        "unsafe": null,
                        "no_cmdline_in_header": true,
                        "exclude_intervals_string": "",
                        "use_jdk_inflater": false,
                        "gcs_max_retries": null,
                        "keepReverse": true,
                        "removeUnusedAlternates": true,
                        "validation_strictness": null,
                        "invertSelect": true,
                        "sample_expressions": "",
                        "mendelianViolation": true,
                        "disableSequenceDictionaryValidation": true,
                        "variant": {
                            "class": "File",
                            "secondaryFiles": [],
                            "size": 0,
                            "path": "/path/to/variant.ext"
                        },
                        "ambigFilterBases": 3,
                        "invertMendelianViolation": true,
                        "excludeNonVariants": true,
                        "select_expressions": null,
                        "keepOriginalDP": 1,
                        "disableToolDefaultReadFilters": true,
                        "exclude_sample_file": null,
                        "dontRequireSoftClipsBothEnds": true,
                        "intervals_string": "",
                        "addOutputSAMProgramRecord": true,
                        "variants": [
                            {
                                "path": "/example/bam.ext"
                            }
                        ],
                        "use_jdk_deflater": false,
                        "createOutputBamIndex": true,
                        "disableBamIndexCaching": true,
                        "memory_per_job": 2048,
                        "select_type_to_include": [
                            "INDEL",
                            "MIXED"
                        ],
                        "bqsr": {
                            "class": "File",
                            "secondaryFiles": [],
                            "size": 0,
                            "path": "/path/to/bqsr.ext"
                        },
                        "createOutputVariantMD5": true,
                        "createOutputVariantIndex": true,
                        "interval_merging_rule": null,
                        "maxNOCALLfraction": null,
                        "lenient": null,
                        "keepOriginalAC": 10,
                        "sample_name": "",
                        "memory_overhead_per_job": 0,
                        "reference": {
                            "secondaryFiles": [
                                {
                                    "path": ".fai"
                                },
                                {
                                    "path": "^.dict"
                                }
                            ],
                            "path": "/example/example.fasta"
                        },
                        "maxNOCALLnumber": null
                    },
                    "allocatedResources": {
                        "cpu": 1,
                        "mem": 2048
                    }
                },
                "sbg:links": [
                    {
                        "label": "Homepage",
                        "id": "https://software.broadinstitute.org/gatk/"
                    },
                    {
                        "label": "Documentation",
                        "id": "https://software.broadinstitute.org/gatk/documentation/tooldocs/current/"
                    },
                    {
                        "label": "Download",
                        "id": "https://software.broadinstitute.org/gatk/download/"
                    }
                ],
                "sbg:cmdPreview": "/opt/gatk --java-options \"-Xmx2048M\" SelectVariants --variant /path/to/variant.ext --output variant.vcf",
                "sbg:projectName": "SBG Public data",
                "sbg:image_url": null,
                "sbg:revisionsInfo": [
                    {
                        "sbg:revision": 0,
                        "sbg:modifiedBy": "admin",
                        "sbg:modifiedOn": 1509556152,
                        "sbg:revisionNotes": "Copy of vladimirk/whole-exome-pipeline-bwa-gatk-4-0-with-metrics-demo/GATK_SelectVariants/19"
                    },
                    {
                        "sbg:revision": 1,
                        "sbg:modifiedBy": "admin",
                        "sbg:modifiedOn": 1509556152,
                        "sbg:revisionNotes": "Copy of vladimirk/whole-exome-pipeline-bwa-gatk-4-0-with-metrics-demo/GATK_SelectVariants/20"
                    },
                    {
                        "sbg:revision": 2,
                        "sbg:modifiedBy": "admin",
                        "sbg:modifiedOn": 1509556152,
                        "sbg:revisionNotes": "Copy of vladimirk/whole-exome-pipeline-bwa-gatk-4-0-with-metrics-demo/GATK_SelectVariants/21"
                    },
                    {
                        "sbg:revision": 3,
                        "sbg:modifiedBy": "admin",
                        "sbg:modifiedOn": 1509556152,
                        "sbg:revisionNotes": "Copy of vladimirk/whole-exome-pipeline-bwa-gatk-4-0-with-metrics-demo/GATK_SelectVariants/22"
                    },
                    {
                        "sbg:revision": 4,
                        "sbg:modifiedBy": "admin",
                        "sbg:modifiedOn": 1509556152,
                        "sbg:revisionNotes": "Copy of vladimirk/whole-exome-pipeline-bwa-gatk-4-0-with-metrics-demo/GATK_SelectVariants/23"
                    },
                    {
                        "sbg:revision": 5,
                        "sbg:modifiedBy": "admin",
                        "sbg:modifiedOn": 1509556152,
                        "sbg:revisionNotes": "Copy of vladimirk/whole-exome-pipeline-bwa-gatk-4-0-with-metrics-demo/GATK_SelectVariants/24"
                    },
                    {
                        "sbg:revision": 6,
                        "sbg:modifiedBy": "admin",
                        "sbg:modifiedOn": 1509556152,
                        "sbg:revisionNotes": "Copy of vladimirk/whole-exome-pipeline-bwa-gatk-4-0-with-metrics-demo/GATK_SelectVariants/26"
                    },
                    {
                        "sbg:revision": 7,
                        "sbg:modifiedBy": "admin",
                        "sbg:modifiedOn": 1509556153,
                        "sbg:revisionNotes": "Copy of vladimirk/whole-exome-pipeline-bwa-gatk-4-0-with-metrics-demo/GATK_SelectVariants/27"
                    },
                    {
                        "sbg:revision": 8,
                        "sbg:modifiedBy": "admin",
                        "sbg:modifiedOn": 1517583235,
                        "sbg:revisionNotes": "Copy of vladimirk/whole-exome-pipeline-bwa-gatk-4-0-with-metrics-demo/GATK_SelectVariants/28"
                    },
                    {
                        "sbg:revision": 9,
                        "sbg:modifiedBy": "admin",
                        "sbg:modifiedOn": 1517583235,
                        "sbg:revisionNotes": "Copy of vladimirk/whole-exome-pipeline-bwa-gatk-4-0-with-metrics-demo/GATK_SelectVariants/29"
                    },
                    {
                        "sbg:revision": 10,
                        "sbg:modifiedBy": "admin",
                        "sbg:modifiedOn": 1517583235,
                        "sbg:revisionNotes": "Copy of vladimirk/whole-exome-pipeline-bwa-gatk-4-0-with-metrics-demo/GATK_SelectVariants/30"
                    },
                    {
                        "sbg:revision": 11,
                        "sbg:modifiedBy": "admin",
                        "sbg:modifiedOn": 1517583235,
                        "sbg:revisionNotes": "Copy of vladimirk/whole-exome-pipeline-bwa-gatk-4-0-with-metrics-demo/GATK_SelectVariants/39"
                    },
                    {
                        "sbg:revision": 12,
                        "sbg:modifiedBy": "admin",
                        "sbg:modifiedOn": 1517583235,
                        "sbg:revisionNotes": "Copy of vladimirk/whole-exome-pipeline-bwa-gatk-4-0-with-metrics-demo/GATK_SelectVariants/41"
                    },
                    {
                        "sbg:revision": 13,
                        "sbg:modifiedBy": "admin",
                        "sbg:modifiedOn": 1517583235,
                        "sbg:revisionNotes": "Copy of vladimirk/whole-exome-pipeline-bwa-gatk-4-0-with-metrics-demo/GATK_SelectVariants/43"
                    },
                    {
                        "sbg:revision": 14,
                        "sbg:modifiedBy": "admin",
                        "sbg:modifiedOn": 1517583235,
                        "sbg:revisionNotes": "Copy of vladimirk/whole-exome-pipeline-bwa-gatk-4-0-with-metrics-demo/GATK_SelectVariants/45"
                    },
                    {
                        "sbg:revision": 15,
                        "sbg:modifiedBy": "admin",
                        "sbg:modifiedOn": 1519745521,
                        "sbg:revisionNotes": "Copy of vladimirk/whole-exome-pipeline-bwa-gatk-4-0-with-metrics-demo/GATK_SelectVariants/46"
                    },
                    {
                        "sbg:revision": 16,
                        "sbg:modifiedBy": "admin",
                        "sbg:modifiedOn": 1521477586,
                        "sbg:revisionNotes": "Copy of vladimirk/whole-exome-pipeline-bwa-gatk-4-0-with-metrics-demo/GATK_SelectVariants/47"
                    }
                ],
                "sbg:categories": [
                    "GATK-4"
                ],
                "sbg:toolAuthor": "Broad Institute",
                "sbg:license": "Open source BSD (3-clause) license",
                "sbg:toolkit": "GATK",
                "sbg:publisher": "sbg",
                "sbg:appVersion": [
                    "sbg:draft-2"
                ],
                "sbg:id": "admin/sbg-public-data/gatk-4-0-selectvariants/16",
                "sbg:revision": 16,
                "sbg:modifiedOn": 1521477586,
                "sbg:modifiedBy": "admin",
                "sbg:createdOn": 1509556152,
                "sbg:createdBy": "admin",
                "sbg:project": "admin/sbg-public-data",
                "sbg:sbgMaintained": false,
                "sbg:validationErrors": [],
                "sbg:contributors": [
                    "admin"
                ],
                "sbg:latestRevision": 16,
                "sbg:content_hash": null
            },
            "label": "GATK SelectVariants",
            "sbg:x": -516.0729370117188,
            "sbg:y": -556.2041625976562
        },
        {
            "id": "#gatk_4_0_selectvariants_1",
            "inputs": [
                {
                    "id": "#gatk_4_0_selectvariants_1.variant",
                    "source": "#variant"
                },
                {
                    "id": "#gatk_4_0_selectvariants_1.reference",
                    "source": "#reference"
                },
                {
                    "id": "#gatk_4_0_selectvariants_1.select_type_to_exclude",
                    "default": "SNP"
                },
                {
                    "id": "#gatk_4_0_selectvariants_1.select_type_to_include",
                    "default": "INDEL"
                }
            ],
            "outputs": [
                {
                    "id": "#gatk_4_0_selectvariants_1.select_variants_vcf"
                }
            ],
            "run": {
                "cwlVersion": "sbg:draft-2",
                "class": "CommandLineTool",
                "$namespaces": {
                    "sbg": "https://sevenbridges.com"
                },
                "id": "admin/sbg-public-data/gatk-4-0-selectvariants/16",
                "label": "GATK SelectVariants",
                "description": "Select a subset of variants from a VCF file.\n\n###**Overview**  \n\nThis tool allows you to select a subset of variants based on various criteria in order to facilitate certain analyses such as comparing and contrasting cases vs. controls, extracting variant or non-variant loci that meet certain requirements, or troubleshooting some unexpected results, to name but a few.\n\nThere are many different options for selecting subsets of variants from a larger callset:\n\nExtract one or more samples from a callset based on either a complete sample name or a pattern match.\nSpecify criteria for inclusion that place thresholds on annotation values, e.g. \"DP > 1000\" (depth of coverage greater than 1000x), \"AF < 0.25\" (sites with allele frequency less than 0.25). These criteria are written as \"JEXL expressions\", which are documented in the article about using JEXL expressions.\nProvide concordance or discordance tracks in order to include or exclude variants that are also present in other given callsets.\nSelect variants based on criteria like their type (e.g. INDELs only), evidence of mendelian violation, filtering status, allelicity, and so on.\nThere are also several options for recording the original values of certain annotations that are recalculated when a subsetting the new callset, trimming alleles, and so on.\n\n###**Input**  \n\nA variant call set in VCF format from which to select a subset.  \n\n###**Output**  \n\nA new VCF file containing the selected subset of variants.  \n\n###**Usage examples**   \n\n    ./gatk-launch SelectVariants \\\n     \t-R reference.fasta \\\n     \t-V input.vcf \\\n     \t-selectType SNP \\\n     \t-O output.vcf\n\n###**IMPORTANT NOTICE**  \n\nTools in GATK that require a fasta reference file also look for the reference file's corresponding *.fai* (fasta index) and *.dict* (fasta dictionary) files. The fasta index file allows random access to reference bases and the dictionary file is a dictionary of the contig names and sizes contained within the fasta reference. These two secondary files are essential for GATK to work properly. To append these two files to your fasta reference please use the '***SBG FASTA Indices***' tool within your GATK based workflow before using any of the GATK tools.",
                "baseCommand": [
                    "/opt/gatk",
                    "--java-options",
                    {
                        "class": "Expression",
                        "engine": "#cwl-js-engine",
                        "script": "{\n  if($job.inputs.memory_per_job){\n  \treturn '\\\"-Xmx'.concat($job.inputs.memory_per_job, 'M') + '\\\"'\n  }\n  \treturn '\\\"-Xmx2048M\\\"'\n}"
                    },
                    "SelectVariants"
                ],
                "inputs": [
                    {
                        "sbg:category": "Required Arguments",
                        "sbg:altPrefix": "",
                        "type": [
                            "File"
                        ],
                        "inputBinding": {
                            "position": 0,
                            "prefix": "--variant",
                            "separate": true,
                            "sbg:cmdInclude": true
                        },
                        "label": "Variant",
                        "description": "A VCF file containing variants Required.",
                        "sbg:fileTypes": "VCF, VCF.GZ",
                        "id": "#variant"
                    },
                    {
                        "sbg:category": "Optional Arguments",
                        "sbg:stageInput": null,
                        "sbg:altPrefix": "",
                        "type": [
                            "null",
                            "boolean"
                        ],
                        "inputBinding": {
                            "position": 0,
                            "prefix": "--add-output-sam-program-record",
                            "separate": true,
                            "sbg:cmdInclude": true
                        },
                        "label": "Add Output Sam Program Record",
                        "description": "If true, adds a PG tag to created SAM/BAM/CRAM files. Default value: true. Possible values: {true, false}.",
                        "id": "#add_output_sam_program_record"
                    },
                    {
                        "sbg:category": "Optional Arguments",
                        "sbg:altPrefix": "",
                        "type": [
                            "null",
                            "int"
                        ],
                        "inputBinding": {
                            "position": 0,
                            "prefix": "--cloud-index-prefetch-buffer",
                            "separate": true,
                            "sbg:cmdInclude": true
                        },
                        "label": "Cloud Index Prefetch Buffer",
                        "description": "Size of the cloud-only prefetch buffer (in MB; 0 to disable). Defaults to cloudPrefetchBuffer if unset. Default value: -1.",
                        "id": "#cloud_index_prefetch_buffer"
                    },
                    {
                        "sbg:category": "Optional Arguments",
                        "sbg:altPrefix": "",
                        "type": [
                            "null",
                            "int"
                        ],
                        "inputBinding": {
                            "position": 0,
                            "prefix": "--cloud-prefetch-buffer",
                            "separate": true,
                            "sbg:cmdInclude": true
                        },
                        "label": "Cloud Prefetch Buffer",
                        "description": "Size of the cloud-only prefetch buffer (in MB; 0 to disable). Default value: 40.",
                        "id": "#cloud_prefetch_buffer"
                    },
                    {
                        "sbg:category": "Optional Arguments",
                        "sbg:altPrefix": "",
                        "type": [
                            "null",
                            "string"
                        ],
                        "inputBinding": {
                            "position": 0,
                            "prefix": "--concordance",
                            "separate": true,
                            "sbg:cmdInclude": true
                        },
                        "label": "Concordance",
                        "description": "Output variants also called in this comparison track Default value: null.",
                        "id": "#concordance"
                    },
                    {
                        "sbg:category": "Optional Arguments",
                        "sbg:stageInput": null,
                        "sbg:altPrefix": "",
                        "type": [
                            "null",
                            "boolean"
                        ],
                        "inputBinding": {
                            "position": 0,
                            "prefix": "--create-output-bam-index",
                            "separate": true,
                            "sbg:cmdInclude": true
                        },
                        "label": "Create Output Bam Index",
                        "description": "If true, create a BAM/CRAM index when writing a coordinate-sorted BAM/CRAM file. Default value: true. Possible values: {true, false}.",
                        "id": "#create_output_bam_index"
                    },
                    {
                        "sbg:category": "Optional Arguments",
                        "sbg:altPrefix": "",
                        "type": [
                            "null",
                            {
                                "type": "enum",
                                "symbols": [
                                    "true",
                                    "false"
                                ],
                                "name": "null"
                            }
                        ],
                        "inputBinding": {
                            "position": 0,
                            "prefix": "--create-output-bam-md5",
                            "separate": true,
                            "sbg:cmdInclude": true
                        },
                        "label": "Create Output Bam Md5",
                        "description": "If true, create a MD5 digest for any BAM/SAM/CRAM file created Default value: false. Possible values: {true, false}.",
                        "id": "#create_output_bam_md5"
                    },
                    {
                        "sbg:category": "Optional Arguments",
                        "sbg:stageInput": null,
                        "sbg:altPrefix": "",
                        "type": [
                            "null",
                            "boolean"
                        ],
                        "inputBinding": {
                            "position": 0,
                            "prefix": "--create-output-variant-index",
                            "separate": true,
                            "sbg:cmdInclude": true
                        },
                        "label": "Create Output Variant Index",
                        "description": "If true, create a VCF index when writing a coordinate-sorted VCF file. Default value: true. Possible values: {true, false}.",
                        "id": "#create_output_variant_index"
                    },
                    {
                        "sbg:category": "Optional Arguments",
                        "sbg:stageInput": null,
                        "sbg:altPrefix": "",
                        "type": [
                            "null",
                            "boolean"
                        ],
                        "inputBinding": {
                            "position": 0,
                            "prefix": "--create-output-variant-md5",
                            "separate": true,
                            "sbg:cmdInclude": true
                        },
                        "label": "Create Output Variant Md5",
                        "description": "If true, create a a MD5 digest any VCF file created. Default value: false. Possible values: {true, false}.",
                        "id": "#create_output_variant_md5"
                    },
                    {
                        "sbg:category": "Optional Arguments",
                        "sbg:stageInput": null,
                        "sbg:altPrefix": "",
                        "type": [
                            "null",
                            "boolean"
                        ],
                        "inputBinding": {
                            "position": 0,
                            "prefix": "--disable-bam-index-caching",
                            "separate": true,
                            "sbg:cmdInclude": true
                        },
                        "label": "Disable Bam Index Caching",
                        "description": "If true, don't cache bam indexes, this will reduce memory requirements but may harm performance if many intervals are specified. Caching is automatically disabled if there are no intervals specified. Default value: false. Possible values: {true, false}.",
                        "id": "#disable_bam_index_caching"
                    },
                    {
                        "sbg:category": "Optional Arguments",
                        "sbg:altPrefix": "",
                        "type": [
                            "null",
                            {
                                "type": "enum",
                                "symbols": [
                                    "GoodCigarReadFilter",
                                    "MappedReadFilter",
                                    "MappingQualityAvailableReadFilter",
                                    "MappingQualityReadFilter",
                                    "NonZeroReferenceLengthAlignmentReadFilter",
                                    "NotDuplicateReadFilter",
                                    "NotSecondaryAlignmentReadFilter",
                                    "PassesVendorQualityCheckReadFilter",
                                    "WellformedReadFilter"
                                ],
                                "name": "null"
                            }
                        ],
                        "inputBinding": {
                            "position": 0,
                            "prefix": "--disable-read-filter",
                            "separate": true,
                            "sbg:cmdInclude": true
                        },
                        "label": "Disable Read Filter",
                        "description": "Read filters to be disabled before analysis This argument may be specified 0 or more times. Default value: null.",
                        "id": "#disable_read_filter"
                    },
                    {
                        "sbg:category": "Optional Arguments",
                        "sbg:stageInput": null,
                        "sbg:altPrefix": "",
                        "type": [
                            "null",
                            "boolean"
                        ],
                        "inputBinding": {
                            "position": 0,
                            "prefix": "--disable-sequence-dictionary-validation",
                            "separate": true,
                            "sbg:cmdInclude": true
                        },
                        "label": "Disable Sequence Dictionary Validation",
                        "description": "If specified, do not check the sequence dictionaries from our inputs for compatibility. Use at your own risk! Default value: false. Possible values: {true, false}.",
                        "id": "#disable_sequence_dictionary_validation"
                    },
                    {
                        "sbg:category": "Optional Arguments",
                        "sbg:stageInput": null,
                        "sbg:altPrefix": "",
                        "type": [
                            "null",
                            "boolean"
                        ],
                        "inputBinding": {
                            "position": 0,
                            "prefix": "--disable-tool-default-read-filters",
                            "separate": true,
                            "sbg:cmdInclude": true
                        },
                        "label": "Disable Tool Default Read Filters",
                        "description": "Disable all tool default read filters Default value: false. Possible values: {true, false}.",
                        "id": "#disable_tool_default_read_filters"
                    },
                    {
                        "sbg:category": "Optional Arguments",
                        "sbg:altPrefix": "",
                        "type": [
                            "null",
                            "File"
                        ],
                        "inputBinding": {
                            "position": 0,
                            "prefix": "--discordance",
                            "separate": true,
                            "sbg:cmdInclude": true
                        },
                        "label": "Discordance",
                        "description": "Output variants not called in this comparison track Default value: null.",
                        "id": "#discordance"
                    },
                    {
                        "sbg:category": "Optional Arguments",
                        "sbg:altPrefix": "",
                        "type": [
                            "null",
                            "string"
                        ],
                        "inputBinding": {
                            "position": 0,
                            "prefix": "--exclude-sample-expressions",
                            "separate": true,
                            "sbg:cmdInclude": true
                        },
                        "label": "Exclude Sample Expressions",
                        "description": "List of sample expressions to exclude This argument may be specified 0 or more times. Default value: null.",
                        "id": "#exclude_sample_expressions"
                    },
                    {
                        "sbg:category": "Optional Arguments",
                        "sbg:stageInput": null,
                        "sbg:altPrefix": "",
                        "type": [
                            "null",
                            {
                                "type": "array",
                                "items": "File"
                            }
                        ],
                        "inputBinding": {
                            "position": 0,
                            "prefix": "--exclude-sample-file",
                            "separate": true,
                            "sbg:cmdInclude": true
                        },
                        "label": "Exclude Sample File",
                        "description": "List of samples to exclude This argument may be specified 0 or more times. Default value: null.",
                        "id": "#exclude_sample_file"
                    },
                    {
                        "sbg:category": "Optional Arguments",
                        "sbg:altPrefix": "",
                        "type": [
                            "null",
                            "string"
                        ],
                        "inputBinding": {
                            "position": 0,
                            "prefix": "--exclude-sample-name",
                            "separate": true,
                            "sbg:cmdInclude": true
                        },
                        "label": "Exclude Sample Name",
                        "description": "Exclude genotypes from this sample This argument may be specified 0 or more times. Default value: null.",
                        "id": "#exclude_sample_name"
                    },
                    {
                        "sbg:category": "Optional Arguments",
                        "sbg:stageInput": null,
                        "sbg:altPrefix": "",
                        "type": [
                            "null",
                            "boolean"
                        ],
                        "inputBinding": {
                            "position": 0,
                            "prefix": "--exclude-filtered",
                            "separate": true,
                            "sbg:cmdInclude": true
                        },
                        "label": "Exclude Filtered",
                        "description": "Don't include filtered sites Default value: false. Possible values: {true, false}.",
                        "id": "#exclude_filtered"
                    },
                    {
                        "sbg:category": "Optional Arguments",
                        "type": [
                            "null",
                            "File"
                        ],
                        "inputBinding": {
                            "position": 0,
                            "prefix": "--exclude-ids",
                            "separate": true,
                            "sbg:cmdInclude": true
                        },
                        "label": "Exclude I Ds",
                        "description": "List of variant IDs to select Default value: null.",
                        "id": "#exclude_ids"
                    },
                    {
                        "sbg:category": "Optional Arguments",
                        "sbg:stageInput": null,
                        "sbg:altPrefix": "",
                        "type": [
                            "null",
                            "boolean"
                        ],
                        "inputBinding": {
                            "position": 0,
                            "prefix": "--exclude-non-variants",
                            "separate": true,
                            "sbg:cmdInclude": true
                        },
                        "label": "Exclude Non Variants",
                        "description": "Don't include non-variant sites Default value: false. Possible values: {true, false}.",
                        "id": "#exclude_non_variants"
                    },
                    {
                        "sbg:category": "Optional Arguments",
                        "type": [
                            "null",
                            "File"
                        ],
                        "inputBinding": {
                            "position": 0,
                            "prefix": "--input",
                            "separate": true,
                            "sbg:cmdInclude": true,
                            "secondaryFiles": [
                                ".bai"
                            ]
                        },
                        "label": "Input",
                        "description": "BAM/SAM/CRAM file containing reads This argument may be specified 0 or more times. Default value: null.",
                        "sbg:fileTypes": "BAM, SAM, CRAM",
                        "id": "#input"
                    },
                    {
                        "sbg:category": "Optional Arguments",
                        "sbg:altPrefix": "",
                        "type": [
                            "null",
                            "int"
                        ],
                        "inputBinding": {
                            "position": 0,
                            "prefix": "--interval-exclusion-padding",
                            "separate": true,
                            "sbg:cmdInclude": true
                        },
                        "label": "Interval Exclusion Padding",
                        "description": "Amount of padding (in bp) to add to each interval you are excluding. Default value: 0.",
                        "id": "#interval_exclusion_padding"
                    },
                    {
                        "sbg:category": "Optional Arguments",
                        "sbg:altPrefix": "",
                        "type": [
                            "null",
                            "int"
                        ],
                        "inputBinding": {
                            "position": 0,
                            "prefix": "--interval-padding",
                            "separate": true,
                            "sbg:cmdInclude": true
                        },
                        "label": "Interval Padding",
                        "description": "Amount of padding (in bp) to add to each interval you are including. Default value: 0.",
                        "id": "#interval_padding"
                    },
                    {
                        "sbg:category": "Optional Arguments",
                        "sbg:altPrefix": "",
                        "type": [
                            "null",
                            {
                                "type": "enum",
                                "symbols": [
                                    "UNION",
                                    "INTERSECTION"
                                ],
                                "name": "null"
                            }
                        ],
                        "inputBinding": {
                            "position": 0,
                            "prefix": "--interval-set-rule",
                            "separate": true,
                            "sbg:cmdInclude": true
                        },
                        "label": "Interval Set Rule",
                        "description": "Set merging approach to use for combining interval inputs Default value: UNION. Possible values: {UNION, INTERSECTION}.",
                        "id": "#interval_set_rule"
                    },
                    {
                        "sbg:category": "Optional Arguments",
                        "sbg:stageInput": null,
                        "sbg:altPrefix": "",
                        "type": [
                            "null",
                            "boolean"
                        ],
                        "inputBinding": {
                            "position": 0,
                            "prefix": "--invert-mendelian-violation",
                            "separate": true,
                            "sbg:cmdInclude": true
                        },
                        "label": "Invert Mendelian Violation",
                        "description": "Output non-mendelian violation sites only Default value: false. Possible values: {true, false}.",
                        "id": "#invert_mendelian_violation"
                    },
                    {
                        "sbg:category": "Optional Arguments",
                        "sbg:stageInput": null,
                        "sbg:altPrefix": "",
                        "type": [
                            "null",
                            "boolean"
                        ],
                        "inputBinding": {
                            "position": 0,
                            "prefix": "--invert-select",
                            "separate": true,
                            "sbg:cmdInclude": true
                        },
                        "label": "Invert Select",
                        "description": "Invert the selection criteria for -select Default value: false. Possible values: {true, false}.",
                        "id": "#invert_select"
                    },
                    {
                        "sbg:category": "Optional Arguments",
                        "type": [
                            "null",
                            "File"
                        ],
                        "inputBinding": {
                            "position": 0,
                            "prefix": "--keep-ids",
                            "separate": true,
                            "sbg:cmdInclude": true
                        },
                        "label": "Keep I Ds",
                        "description": "List of variant IDs to select Default value: null.",
                        "id": "#keep_ids"
                    },
                    {
                        "sbg:category": "Optional Arguments",
                        "sbg:stageInput": null,
                        "sbg:altPrefix": "",
                        "type": [
                            "null",
                            "int"
                        ],
                        "inputBinding": {
                            "position": 0,
                            "prefix": "--keep-original-ac",
                            "separate": true,
                            "sbg:cmdInclude": true
                        },
                        "label": "Keep Original Ac",
                        "description": "Store the original AC, AF, and AN values after subsetting Default value: false. Possible values: {true, false}.",
                        "id": "#keep_original_ac"
                    },
                    {
                        "sbg:category": "Optional Arguments",
                        "sbg:stageInput": null,
                        "sbg:altPrefix": "",
                        "type": [
                            "null",
                            "int"
                        ],
                        "inputBinding": {
                            "position": 0,
                            "prefix": "--keep-original-dp",
                            "separate": true,
                            "sbg:cmdInclude": true
                        },
                        "label": "Keep Original Dp",
                        "description": "Store the original DP value after subsetting Default value: false. Possible values: {true, false}.",
                        "id": "#keep_original_dp"
                    },
                    {
                        "sbg:category": "Optional Arguments",
                        "sbg:stageInput": null,
                        "sbg:altPrefix": "",
                        "type": [
                            "null",
                            "int"
                        ],
                        "inputBinding": {
                            "position": 0,
                            "prefix": "--lenient",
                            "separate": true,
                            "sbg:cmdInclude": true
                        },
                        "label": "Lenient",
                        "description": "Lenient processing of VCF files Default value: false. Possible values: {true, false}.",
                        "id": "#lenient"
                    },
                    {
                        "sbg:category": "Optional Arguments",
                        "sbg:altPrefix": "",
                        "type": [
                            "null",
                            "int"
                        ],
                        "inputBinding": {
                            "position": 0,
                            "prefix": "--max-filtered-genotypes",
                            "separate": true,
                            "sbg:cmdInclude": true
                        },
                        "label": "Max Filtered Genotypes",
                        "description": "Maximum number of samples filtered at the genotype level Default value: 2147483647.",
                        "id": "#max_filtered_genotypes"
                    },
                    {
                        "sbg:category": "Optional Arguments",
                        "sbg:altPrefix": "",
                        "type": [
                            "null",
                            "float"
                        ],
                        "inputBinding": {
                            "position": 0,
                            "prefix": "--max-fraction-filtered-genotypes",
                            "separate": true,
                            "sbg:cmdInclude": true
                        },
                        "label": "Max Fraction Filtered Genotypes",
                        "description": "Maximum fraction of samples filtered at the genotype level Default value: 1.0.",
                        "id": "#max_fraction_filtered_genotypes"
                    },
                    {
                        "sbg:category": "Optional Arguments",
                        "sbg:altPrefix": "",
                        "type": [
                            "null",
                            "int"
                        ],
                        "inputBinding": {
                            "position": 0,
                            "prefix": "--max-indel-size",
                            "separate": true,
                            "sbg:cmdInclude": true
                        },
                        "label": "Max Indel Size",
                        "description": "Maximum size of indels to include Default value: 2147483647.",
                        "id": "#max_indel_size"
                    },
                    {
                        "sbg:category": "Optional Arguments",
                        "sbg:altPrefix": "",
                        "type": [
                            "null",
                            "float"
                        ],
                        "inputBinding": {
                            "position": 0,
                            "prefix": "--max-nocal-lfraction",
                            "separate": true,
                            "sbg:cmdInclude": true
                        },
                        "label": "Max Nocal Lfraction",
                        "description": "Maximum fraction of samples with no-call genotypes Default value: 1.0.",
                        "id": "#max_nocal_lfraction"
                    },
                    {
                        "sbg:category": "Optional Arguments",
                        "sbg:altPrefix": "",
                        "type": [
                            "null",
                            "int"
                        ],
                        "inputBinding": {
                            "position": 0,
                            "prefix": "--max-nocal-lnumber",
                            "separate": true,
                            "sbg:cmdInclude": true
                        },
                        "label": "Max Nocal Lnumber",
                        "description": "Maximum number of samples with no-call genotypes Default value: 2147483647.",
                        "id": "#max_nocal_lnumber"
                    },
                    {
                        "sbg:category": "Optional Arguments",
                        "sbg:stageInput": null,
                        "sbg:altPrefix": "",
                        "type": [
                            "null",
                            "boolean"
                        ],
                        "inputBinding": {
                            "position": 0,
                            "prefix": "--mendelian-violation",
                            "separate": true,
                            "sbg:cmdInclude": true
                        },
                        "label": "Mendelian Violation",
                        "description": "Output mendelian violation sites only Default value: false. Possible values: {true, false}.",
                        "id": "#mendelian_violation"
                    },
                    {
                        "sbg:category": "Optional Arguments",
                        "sbg:altPrefix": "",
                        "type": [
                            "null",
                            "float"
                        ],
                        "inputBinding": {
                            "position": 0,
                            "prefix": "--mendelian-violation-qual-threshold",
                            "separate": true,
                            "sbg:cmdInclude": true
                        },
                        "label": "Mendelian Violation Qual Threshold",
                        "description": "Minimum GQ score for each trio member to accept a site as a violation Default value: 0.0.",
                        "id": "#mendelian_violation_qual_threshold"
                    },
                    {
                        "sbg:category": "Optional Arguments",
                        "sbg:altPrefix": "",
                        "type": [
                            "null",
                            "int"
                        ],
                        "inputBinding": {
                            "position": 0,
                            "prefix": "--min-filtered-genotypes",
                            "separate": true,
                            "sbg:cmdInclude": true
                        },
                        "label": "Min Filtered Genotypes",
                        "description": "Minimum number of samples filtered at the genotype level Default value: 0.",
                        "id": "#min_filtered_genotypes"
                    },
                    {
                        "sbg:category": "Optional Arguments",
                        "sbg:altPrefix": "",
                        "type": [
                            "null",
                            "float"
                        ],
                        "inputBinding": {
                            "position": 0,
                            "prefix": "--min-fraction-filtered-genotypes",
                            "separate": true,
                            "sbg:cmdInclude": true
                        },
                        "label": "Min Fraction Filtered Genotypes",
                        "description": "Maximum fraction of samples filtered at the genotype level Default value: 0.0.",
                        "id": "#min_fraction_filtered_genotypes"
                    },
                    {
                        "sbg:category": "Optional Arguments",
                        "sbg:altPrefix": "",
                        "type": [
                            "null",
                            "int"
                        ],
                        "inputBinding": {
                            "position": 0,
                            "prefix": "--min-indel-size",
                            "separate": true,
                            "sbg:cmdInclude": true
                        },
                        "label": "Min Indel Size",
                        "description": "Minimum size of indels to include Default value: 0.",
                        "id": "#min_indel_size"
                    },
                    {
                        "sbg:category": "Optional Arguments",
                        "sbg:altPrefix": "",
                        "type": [
                            "null",
                            "File"
                        ],
                        "inputBinding": {
                            "position": 0,
                            "prefix": "--pedigree",
                            "separate": true,
                            "sbg:cmdInclude": true
                        },
                        "label": "Pedigree",
                        "description": "Pedigree file Default value: null.",
                        "id": "#pedigree"
                    },
                    {
                        "sbg:category": "Optional Arguments",
                        "sbg:altPrefix": "",
                        "type": [
                            "null",
                            {
                                "type": "enum",
                                "symbols": [
                                    "true",
                                    "false"
                                ],
                                "name": "null"
                            }
                        ],
                        "inputBinding": {
                            "position": 0,
                            "prefix": "--preserve-alleles",
                            "separate": true,
                            "sbg:cmdInclude": true
                        },
                        "label": "Preserve Alleles",
                        "description": "Preserve original alleles, do not trim Default value: false. Possible values: {true, false}.",
                        "id": "#preserve_alleles"
                    },
                    {
                        "sbg:category": "Optional Arguments",
                        "sbg:altPrefix": "",
                        "type": [
                            "null",
                            {
                                "type": "enum",
                                "symbols": [
                                    "true",
                                    "false"
                                ],
                                "name": "null"
                            }
                        ],
                        "inputBinding": {
                            "position": 0,
                            "prefix": "--quiet",
                            "separate": true,
                            "sbg:cmdInclude": true
                        },
                        "label": "Quiet",
                        "description": "Whether to suppress job-summary info on System.err. Default value: false. Possible values: {true, false}.",
                        "id": "#quiet"
                    },
                    {
                        "sbg:category": "Optional Arguments",
                        "sbg:altPrefix": "",
                        "type": [
                            "null",
                            {
                                "type": "enum",
                                "symbols": [
                                    "AlignmentAgreesWithHeaderReadFilter",
                                    "AllowAllReadsReadFilter",
                                    "AmbiguousBaseReadFilter",
                                    "CigarContainsNoNOperator",
                                    "FirstOfPairReadFilter",
                                    "FragmentLengthReadFilter",
                                    "GoodCigarReadFilter",
                                    "HasReadGroupReadFilter",
                                    "LibraryReadFilter",
                                    "MappedReadFilter",
                                    "MappingQualityAvailableReadFilter",
                                    "MappingQualityNotZeroReadFilter",
                                    "MappingQualityReadFilter",
                                    "MatchingBasesAndQualsReadFilter",
                                    "MateDifferentStrandReadFilter",
                                    "MateOnSameContigOrNoMappedMateReadFilter",
                                    "MetricsReadFilter",
                                    "NonZeroFragmentLengthReadFilter",
                                    "NonZeroReferenceLengthAlignmentReadFilter",
                                    "NotDuplicateReadFilter",
                                    "NotOpticalDuplicateReadFilter",
                                    "NotSecondaryAlignmentReadFilter",
                                    "NotSupplementaryAlignmentReadFilter",
                                    "OverclippedReadFilter",
                                    "PairedReadFilter",
                                    "PassesVendorQualityCheckReadFilter",
                                    "PlatformReadFilter",
                                    "PlatformUnitReadFilter",
                                    "PrimaryLineReadFilter",
                                    "ProperlyPairedReadFilter",
                                    "ReadGroupBlackListReadFilter",
                                    "ReadGroupReadFilter",
                                    "ReadLengthEqualsCigarLengthReadFilter",
                                    "ReadLengthReadFilter",
                                    "ReadNameReadFilter",
                                    "ReadStrandFilter",
                                    "SampleReadFilter",
                                    "SecondOfPairReadFilter",
                                    "SeqIsStoredReadFilter",
                                    "ValidAlignmentEndReadFilter",
                                    "ValidAlignmentStartReadFilter",
                                    "WellformedReadFilter"
                                ],
                                "name": "null"
                            }
                        ],
                        "inputBinding": {
                            "position": 0,
                            "prefix": "--read-filter",
                            "separate": true,
                            "sbg:cmdInclude": true
                        },
                        "label": "Read Filter",
                        "description": "Read filters to be applied before analysis This argument may be specified 0 or more times. Default value: null.",
                        "id": "#read_filter"
                    },
                    {
                        "sbg:category": "Optional Arguments",
                        "sbg:altPrefix": "",
                        "type": [
                            "null",
                            "string"
                        ],
                        "inputBinding": {
                            "position": 0,
                            "prefix": "--read-index",
                            "separate": true,
                            "sbg:cmdInclude": true
                        },
                        "label": "Read Index",
                        "description": "Indices to use for the read inputs. If specified, an index must be provided for every read input and in the same order as the read inputs. If this argument is not specified, the path to the index for each input will be inferred automatically. This argument may be specified 0 or more times. Default value: null.",
                        "id": "#read_index"
                    },
                    {
                        "sbg:category": "Optional Arguments",
                        "sbg:altPrefix": "",
                        "type": [
                            "null",
                            {
                                "type": "enum",
                                "symbols": [
                                    "STRICT",
                                    "LENIENT",
                                    "SILENT"
                                ],
                                "name": "null"
                            }
                        ],
                        "inputBinding": {
                            "position": 0,
                            "prefix": "--read-validation-stringency",
                            "separate": true,
                            "sbg:cmdInclude": true
                        },
                        "label": "Read Validation Stringency",
                        "description": "Validation stringency for all SAM/BAM/CRAM/SRA files read by this program. The default stringency value SILENT can improve performance when processing a BAM file in which variable-length data (read, qualities, tags) do not otherwise need to be decoded. Default value: SILENT. Possible values: {STRICT, LENIENT, SILENT}.",
                        "id": "#read_validation_stringency"
                    },
                    {
                        "sbg:category": "Optional Arguments",
                        "sbg:altPrefix": "",
                        "type": [
                            "null",
                            "File"
                        ],
                        "inputBinding": {
                            "position": 0,
                            "prefix": "--reference",
                            "separate": true,
                            "sbg:cmdInclude": true,
                            "secondaryFiles": [
                                ".fai",
                                "^.dict"
                            ]
                        },
                        "label": "Reference",
                        "description": "Reference sequence Default value: null.",
                        "sbg:fileTypes": "FASTA, FA",
                        "id": "#reference"
                    },
                    {
                        "sbg:category": "Optional Arguments",
                        "sbg:altPrefix": "",
                        "type": [
                            "null",
                            "float"
                        ],
                        "inputBinding": {
                            "position": 0,
                            "prefix": "--remove-fraction-genotypes",
                            "separate": true,
                            "sbg:cmdInclude": true
                        },
                        "label": "Remove Fraction Genotypes",
                        "description": "Select a fraction of genotypes at random from the input and sets them to no-call Default value: 0.0.",
                        "id": "#remove_fraction_genotypes"
                    },
                    {
                        "sbg:category": "Optional Arguments",
                        "sbg:stageInput": null,
                        "sbg:altPrefix": "",
                        "type": [
                            "null",
                            "boolean"
                        ],
                        "inputBinding": {
                            "position": 0,
                            "prefix": "--remove-unused-alternates",
                            "separate": true,
                            "sbg:cmdInclude": true
                        },
                        "label": "Remove Unused Alternates",
                        "description": "Remove alternate alleles not present in any genotypes Default value: false. Possible values: {true, false}.",
                        "id": "#remove_unused_alternates"
                    },
                    {
                        "sbg:category": "Optional Arguments",
                        "sbg:altPrefix": "",
                        "type": [
                            "null",
                            {
                                "type": "enum",
                                "symbols": [
                                    "ALL",
                                    "BIALLELIC",
                                    "MULTIALLELIC"
                                ],
                                "name": "null"
                            }
                        ],
                        "inputBinding": {
                            "position": 0,
                            "prefix": "--restrict-alleles-to",
                            "separate": true,
                            "sbg:cmdInclude": true
                        },
                        "label": "Restrict Alleles To",
                        "description": "Select only variants of a particular allelicity Default value: ALL. Possible values: {ALL, BIALLELIC, MULTIALLELIC}.",
                        "id": "#restrict_alleles_to"
                    },
                    {
                        "sbg:category": "Optional Arguments",
                        "sbg:altPrefix": "",
                        "type": [
                            "null",
                            "string"
                        ],
                        "inputBinding": {
                            "position": 0,
                            "prefix": "--sample-expressions",
                            "separate": true,
                            "sbg:cmdInclude": true
                        },
                        "label": "Sample Expressions",
                        "description": "Regular expression to select multiple samples This argument may be specified 0 or more times. Default value: null.",
                        "id": "#sample_expressions"
                    },
                    {
                        "sbg:category": "Optional Arguments",
                        "sbg:altPrefix": "",
                        "type": [
                            "null",
                            "File"
                        ],
                        "inputBinding": {
                            "position": 0,
                            "prefix": "--sample-file",
                            "separate": true,
                            "sbg:cmdInclude": true
                        },
                        "label": "Sample File",
                        "description": "File containing a list of samples to include This argument may be specified 0 or more times. Default value: null.",
                        "id": "#sample_file"
                    },
                    {
                        "sbg:category": "Optional Arguments",
                        "sbg:altPrefix": "",
                        "type": [
                            "null",
                            "string"
                        ],
                        "inputBinding": {
                            "position": 0,
                            "prefix": "--sample-name",
                            "separate": true,
                            "sbg:cmdInclude": true
                        },
                        "label": "Sample Name",
                        "description": "Include genotypes from this sample This argument may be specified 0 or more times. Default value: null.",
                        "id": "#sample_name"
                    },
                    {
                        "sbg:category": "Optional Arguments",
                        "sbg:altPrefix": "",
                        "type": [
                            "null",
                            "float"
                        ],
                        "inputBinding": {
                            "position": 0,
                            "prefix": "--seconds-between-progress-updates",
                            "separate": true,
                            "sbg:cmdInclude": true
                        },
                        "label": "Seconds Between Progress Updates",
                        "description": "Output traversal statistics every time this many seconds elapse Default value: 10.0.",
                        "id": "#seconds_between_progress_updates"
                    },
                    {
                        "sbg:category": "Optional Arguments",
                        "sbg:altPrefix": "",
                        "type": [
                            "null",
                            "float"
                        ],
                        "inputBinding": {
                            "position": 0,
                            "prefix": "--select-random-fraction",
                            "separate": true,
                            "sbg:cmdInclude": true
                        },
                        "label": "Select Random Fraction",
                        "description": "Select a fraction of variants at random from the input Default value: 0.0.",
                        "id": "#select_random_fraction"
                    },
                    {
                        "sbg:toolDefaultValue": "[]",
                        "sbg:category": "Optional Arguments",
                        "type": [
                            "null",
                            {
                                "type": "array",
                                "items": "string"
                            }
                        ],
                        "label": "Select Expressions",
                        "description": "One or more criteria to use when selecting the data This argument may be specified 0 or more times. Default value: null.",
                        "id": "#select_expressions"
                    },
                    {
                        "sbg:category": "Optional Arguments",
                        "sbg:altPrefix": "",
                        "type": [
                            "null",
                            {
                                "type": "enum",
                                "symbols": [
                                    "NO_VARIATION",
                                    "SNP",
                                    "MNP",
                                    "INDEL",
                                    "SYMBOLIC",
                                    "MIXED"
                                ],
                                "name": "null"
                            }
                        ],
                        "inputBinding": {
                            "position": 0,
                            "prefix": "--select-type-to-exclude",
                            "separate": true,
                            "sbg:cmdInclude": true
                        },
                        "label": "Select Type To Exclude",
                        "description": "Do not select certain type of variants from the input file This argument may be specified 0 or more times. Default value: null. Possible values: {NO_VARIATION, SNP, MNP, INDEL, SYMBOLIC, MIXED}.",
                        "id": "#select_type_to_exclude"
                    },
                    {
                        "sbg:category": "Optional Arguments",
                        "sbg:altPrefix": "",
                        "type": [
                            "null",
                            {
                                "type": "enum",
                                "symbols": [
                                    "NO_VARIATION",
                                    "SNP",
                                    "MNP",
                                    "INDEL",
                                    "SYMBOLIC",
                                    "MIXED"
                                ],
                                "name": "null"
                            }
                        ],
                        "inputBinding": {
                            "position": 0,
                            "prefix": "--select-type-to-include",
                            "separate": true,
                            "sbg:cmdInclude": true
                        },
                        "label": "Select Type To Include",
                        "description": "Select only a certain type of variants from the input file This argument may be specified 0 or more times. Default value: null. Possible values: {NO_VARIATION, SNP, MNP, INDEL, SYMBOLIC, MIXED}.",
                        "id": "#select_type_to_include"
                    },
                    {
                        "sbg:category": "Optional Arguments",
                        "sbg:stageInput": null,
                        "sbg:altPrefix": "",
                        "type": [
                            "null",
                            "boolean"
                        ],
                        "inputBinding": {
                            "position": 0,
                            "prefix": "--set-filtered-gt-to-nocall",
                            "separate": true,
                            "sbg:cmdInclude": true
                        },
                        "label": "Set Filtered Gt To Nocall",
                        "description": "Set filtered genotypes to no-call Default value: false. Possible values: {true, false}.",
                        "id": "#set_filtered_gt_to_nocall"
                    },
                    {
                        "sbg:category": "Optional Arguments",
                        "sbg:stageInput": null,
                        "sbg:altPrefix": "",
                        "type": [
                            "null",
                            "boolean"
                        ],
                        "inputBinding": {
                            "position": 0,
                            "prefix": "--use-jdk-deflater",
                            "separate": true,
                            "sbg:cmdInclude": true
                        },
                        "label": "Use Jdk Deflater",
                        "description": "Whether to use the JdkDeflater (as opposed to IntelDeflater) Default value: false. Possible values: {true, false}.",
                        "id": "#use_jdk_deflater"
                    },
                    {
                        "sbg:category": "Optional Arguments",
                        "sbg:stageInput": null,
                        "sbg:altPrefix": "",
                        "type": [
                            "null",
                            "boolean"
                        ],
                        "inputBinding": {
                            "position": 0,
                            "prefix": "--use-jdk-inflater",
                            "separate": true,
                            "sbg:cmdInclude": true
                        },
                        "label": "Use Jdk Inflater",
                        "description": "Whether to use the JdkInflater (as opposed to IntelInflater) Default value: false. Possible values: {true, false}.",
                        "id": "#use_jdk_inflater"
                    },
                    {
                        "sbg:category": "Optional Arguments",
                        "sbg:altPrefix": "",
                        "type": [
                            "null",
                            {
                                "type": "enum",
                                "symbols": [
                                    "ERROR",
                                    "WARNING",
                                    "INFO",
                                    "DEBUG"
                                ],
                                "name": "null"
                            }
                        ],
                        "inputBinding": {
                            "position": 0,
                            "prefix": "--verbosity",
                            "separate": true,
                            "sbg:cmdInclude": true
                        },
                        "label": "Verbosity",
                        "description": "Control verbosity of logging. Default value: INFO. Possible values: {ERROR, WARNING, INFO, DEBUG}.",
                        "id": "#verbosity"
                    },
                    {
                        "sbg:category": "Conditional Arguments for readFilter",
                        "sbg:altPrefix": "",
                        "type": [
                            "null",
                            "float"
                        ],
                        "inputBinding": {
                            "position": 0,
                            "prefix": "--ambig-filter-frac",
                            "separate": true,
                            "sbg:cmdInclude": true
                        },
                        "label": "Ambig Filter Frac",
                        "description": "Threshold fraction of non-regular bases (e.g. N) above which to filter Default value: 0.05.",
                        "id": "#ambig_filter_frac"
                    },
                    {
                        "sbg:category": "Conditional Arguments for readFilter",
                        "sbg:altPrefix": "",
                        "type": [
                            "null",
                            "int"
                        ],
                        "inputBinding": {
                            "position": 0,
                            "prefix": "--max-fragment-length",
                            "separate": true,
                            "sbg:cmdInclude": true
                        },
                        "label": "Max Fragment Length",
                        "description": "Keep only read pairs with fragment length at most equal to the given value Default value: 1000000.",
                        "id": "#max_fragment_length"
                    },
                    {
                        "sbg:category": "Conditional Arguments for readFilter",
                        "sbg:altPrefix": "",
                        "type": [
                            "null",
                            "string"
                        ],
                        "inputBinding": {
                            "position": 0,
                            "prefix": "--library",
                            "separate": true,
                            "sbg:cmdInclude": true
                        },
                        "label": "Library",
                        "description": "The name of the library to keep Required.",
                        "id": "#library"
                    },
                    {
                        "sbg:category": "Conditional Arguments for readFilter",
                        "sbg:altPrefix": "",
                        "type": [
                            "null",
                            "int"
                        ],
                        "inputBinding": {
                            "position": 0,
                            "prefix": "--maximum-mapping-quality",
                            "separate": true,
                            "sbg:cmdInclude": true
                        },
                        "label": "Maximum Mapping Quality",
                        "description": "Maximum mapping quality to keep (inclusive) Default value: null.",
                        "id": "#maximum_mapping_quality"
                    },
                    {
                        "sbg:category": "Conditional Arguments for readFilter",
                        "sbg:altPrefix": "",
                        "type": [
                            "null",
                            "int"
                        ],
                        "inputBinding": {
                            "position": 0,
                            "prefix": "--minimum-mapping-quality",
                            "separate": true,
                            "sbg:cmdInclude": true
                        },
                        "label": "Minimum Mapping Quality",
                        "description": "Minimum mapping quality to keep (inclusive) Default value: 10.",
                        "id": "#minimum_mapping_quality"
                    },
                    {
                        "sbg:category": "Conditional Arguments for readFilter",
                        "sbg:stageInput": null,
                        "sbg:altPrefix": "",
                        "type": [
                            "null",
                            "boolean"
                        ],
                        "inputBinding": {
                            "position": 0,
                            "prefix": "--dont-require-soft-clips-both-ends",
                            "separate": true,
                            "sbg:cmdInclude": true
                        },
                        "label": "Dont Require Soft Clips Both Ends",
                        "description": "Allow a read to be filtered out based on having only 1 soft-clipped block. By default, both ends must have a soft-clipped block, setting this flag requires only 1 soft-clipped block. Default value: false. Possible values: {true, false}.",
                        "id": "#dont_require_soft_clips_both_ends"
                    },
                    {
                        "sbg:category": "Conditional Arguments for readFilter",
                        "sbg:altPrefix": "",
                        "type": [
                            "null",
                            "int"
                        ],
                        "inputBinding": {
                            "position": 0,
                            "prefix": "--filter-too-short",
                            "separate": true,
                            "sbg:cmdInclude": true
                        },
                        "label": "Filter Too Short",
                        "description": "Value for which reads with less than this number of aligned bases is considered too short Default value: 30.",
                        "id": "#filter_too_short"
                    },
                    {
                        "sbg:category": "Conditional Arguments for readFilter",
                        "sbg:altPrefix": "",
                        "type": [
                            "null",
                            "string"
                        ],
                        "inputBinding": {
                            "position": 0,
                            "prefix": "--pl-filter-name",
                            "separate": true,
                            "sbg:cmdInclude": true
                        },
                        "label": "Pl Filter Name",
                        "description": "Keep reads with RG:PL attribute containing this string This argument must be specified at least once. Required.",
                        "id": "#pl_filter_name"
                    },
                    {
                        "sbg:category": "Conditional Arguments for readFilter",
                        "sbg:altPrefix": "",
                        "type": [
                            "null",
                            "string"
                        ],
                        "inputBinding": {
                            "position": 0,
                            "prefix": "--black-listed-lanes",
                            "separate": true,
                            "sbg:cmdInclude": true
                        },
                        "label": "Black Listed Lanes",
                        "description": "Keep reads with platform units not on the list This argument must be specified at least once. Required.",
                        "id": "#black_listed_lanes"
                    },
                    {
                        "sbg:category": "Conditional Arguments for readFilter",
                        "sbg:altPrefix": "",
                        "type": [
                            "null",
                            "string"
                        ],
                        "inputBinding": {
                            "position": 0,
                            "prefix": "--black-list",
                            "separate": true,
                            "sbg:cmdInclude": true
                        },
                        "label": "Black List",
                        "description": "This argument must be specified at least once. Required.",
                        "id": "#black_list"
                    },
                    {
                        "sbg:category": "Conditional Arguments for readFilter",
                        "sbg:altPrefix": "",
                        "type": [
                            "null",
                            "string"
                        ],
                        "inputBinding": {
                            "position": 0,
                            "prefix": "--keep-read-group",
                            "separate": true,
                            "sbg:cmdInclude": true
                        },
                        "label": "Keep Read Group",
                        "description": "The name of the read group to keep Required.",
                        "id": "#keep_read_group"
                    },
                    {
                        "sbg:category": "Conditional Arguments for readFilter",
                        "sbg:altPrefix": "",
                        "type": [
                            "null",
                            "int"
                        ],
                        "inputBinding": {
                            "position": 0,
                            "prefix": "--max-read-length",
                            "separate": true,
                            "sbg:cmdInclude": true
                        },
                        "label": "Max Read Length",
                        "description": "Keep only reads with length at most equal to the specified value Required.",
                        "id": "#max_read_length"
                    },
                    {
                        "sbg:category": "Conditional Arguments for readFilter",
                        "sbg:altPrefix": "",
                        "type": [
                            "null",
                            "int"
                        ],
                        "inputBinding": {
                            "position": 0,
                            "prefix": "--min-read-length",
                            "separate": true,
                            "sbg:cmdInclude": true
                        },
                        "label": "Min Read Length",
                        "description": "Keep only reads with length at least equal to the specified value Default value: 1.",
                        "id": "#min_read_length"
                    },
                    {
                        "sbg:category": "Conditional Arguments for readFilter",
                        "sbg:altPrefix": "",
                        "type": [
                            "null",
                            "string"
                        ],
                        "inputBinding": {
                            "position": 0,
                            "prefix": "--read-name",
                            "separate": true,
                            "sbg:cmdInclude": true
                        },
                        "label": "Read Name",
                        "description": "Keep only reads with this read name Required.",
                        "id": "#read_name"
                    },
                    {
                        "sbg:category": "Conditional Arguments for readFilter",
                        "sbg:stageInput": null,
                        "sbg:altPrefix": "",
                        "type": [
                            "null",
                            "boolean"
                        ],
                        "inputBinding": {
                            "position": 0,
                            "prefix": "--keep-reverse",
                            "separate": true,
                            "sbg:cmdInclude": true
                        },
                        "label": "Keep Reverse",
                        "description": "Keep only reads on the reverse strand Required. Possible values: {true, false}.",
                        "id": "#keep_reverse"
                    },
                    {
                        "sbg:category": "Conditional Arguments for readFilter",
                        "sbg:altPrefix": "",
                        "type": [
                            "null",
                            "string"
                        ],
                        "inputBinding": {
                            "position": 0,
                            "prefix": "--sample",
                            "separate": true,
                            "sbg:cmdInclude": true
                        },
                        "label": "Sample",
                        "description": "The name of the sample(s) to keep, filtering out all others This argument must be specified at least once. Required.",
                        "id": "#sample"
                    },
                    {
                        "sbg:category": "Execution",
                        "type": [
                            "null",
                            "int"
                        ],
                        "label": "Memory Per Job",
                        "description": "Memory per job",
                        "id": "#memory_per_job"
                    },
                    {
                        "sbg:category": "Execution",
                        "type": [
                            "null",
                            "int"
                        ],
                        "label": "Memory Overhead Per Job",
                        "description": "Memory overhead per job",
                        "id": "#memory_overhead_per_job"
                    },
                    {
                        "sbg:category": "Optional Arguments",
                        "sbg:altPrefix": "",
                        "type": [
                            "null",
                            "File"
                        ],
                        "inputBinding": {
                            "position": 0,
                            "prefix": "--intervals",
                            "separate": true,
                            "sbg:cmdInclude": true
                        },
                        "label": "Intervals File",
                        "description": "One or more genomic intervals over which to operate This argument may be specified 0 or more times. Default value: null.",
                        "sbg:fileTypes": "TXT, BED",
                        "id": "#intervals_file"
                    },
                    {
                        "sbg:category": "Optional Arguments",
                        "sbg:altPrefix": "",
                        "type": [
                            "null",
                            "File"
                        ],
                        "inputBinding": {
                            "position": 0,
                            "prefix": "--exclude-intervals",
                            "separate": true,
                            "sbg:cmdInclude": true
                        },
                        "label": "Exclude Intervals File",
                        "description": "One or more genomic intervals to exclude from processing This argument may be specified 0 or more times. Default value: null.",
                        "sbg:fileTypes": "TXT, BED",
                        "id": "#exclude_intervals_file"
                    },
                    {
                        "sbg:category": "Optional Arguments",
                        "sbg:stageInput": null,
                        "sbg:altPrefix": "",
                        "type": [
                            "null",
                            "string"
                        ],
                        "inputBinding": {
                            "position": 0,
                            "prefix": "--intervals",
                            "separate": true,
                            "sbg:cmdInclude": true
                        },
                        "label": "Intervals String",
                        "description": "One or more genomic intervals over which to operate This argument may be specified 0 or more times. Default value: null.",
                        "id": "#intervals_string"
                    },
                    {
                        "sbg:category": "Optional Arguments",
                        "sbg:stageInput": null,
                        "sbg:altPrefix": "",
                        "type": [
                            "null",
                            "string"
                        ],
                        "inputBinding": {
                            "position": 0,
                            "prefix": "--exclude-intervals",
                            "separate": true,
                            "sbg:cmdInclude": true
                        },
                        "label": "Exclude Intervals String",
                        "description": "One or more genomic intervals to exclude from processing This argument may be specified 0 or more times. Default value: null.",
                        "id": "#exclude_intervals_string"
                    },
                    {
                        "sbg:category": "Conditional Arguments for readFilter",
                        "sbg:stageInput": null,
                        "sbg:altPrefix": "",
                        "type": [
                            "null",
                            "int"
                        ],
                        "inputBinding": {
                            "position": 0,
                            "prefix": "--ambig-filter-bases",
                            "separate": true,
                            "sbg:cmdInclude": true
                        },
                        "label": "Ambig Filter Bases",
                        "description": "Threshold number of ambiguous bases. If null, uses threshold fraction; otherwise, overrides threshold fraction. Cannot be used in conjunction with argument(s) maxAmbiguousBaseFraction.",
                        "id": "#ambig_filter_bases"
                    },
                    {
                        "sbg:toolDefaultValue": "20",
                        "sbg:category": "Optional Arguments",
                        "sbg:stageInput": null,
                        "sbg:altPrefix": "",
                        "type": [
                            "null",
                            "int"
                        ],
                        "inputBinding": {
                            "position": 0,
                            "prefix": "--gcs-max-retries",
                            "separate": true,
                            "sbg:cmdInclude": true
                        },
                        "label": "Gcs Max Retries",
                        "description": "If the GCS bucket channel errors out, how many times it will attempt to re-initiate the connection.",
                        "id": "#gcs_max_retries"
                    },
                    {
                        "sbg:toolDefaultValue": "ALL",
                        "sbg:category": "Optional Arguments",
                        "sbg:stageInput": null,
                        "sbg:altPrefix": "",
                        "type": [
                            "null",
                            {
                                "type": "enum",
                                "symbols": [
                                    "ALL",
                                    "OVERLAPPING_ONLY"
                                ],
                                "name": "interval_merging_rule"
                            }
                        ],
                        "inputBinding": {
                            "position": 0,
                            "prefix": "--interval-merging-rule",
                            "separate": true,
                            "sbg:cmdInclude": true
                        },
                        "label": "Interval Merging Rule",
                        "description": "Interval merging rule for abutting intervals.",
                        "id": "#interval_merging_rule"
                    }
                ],
                "outputs": [
                    {
                        "type": [
                            "File"
                        ],
                        "label": "Select Variants VCF",
                        "description": "File to which variants should be written.",
                        "sbg:fileTypes": "VCF",
                        "outputBinding": {
                            "glob": "*.vcf",
                            "sbg:inheritMetadataFrom": "#variant",
                            "secondaryFiles": [
                                ".idx"
                            ]
                        },
                        "id": "#select_variants_vcf"
                    }
                ],
                "requirements": [
                    {
                        "class": "ExpressionEngineRequirement",
                        "id": "#cwl-js-engine",
                        "requirements": [
                            {
                                "class": "DockerRequirement",
                                "dockerPull": "rabix/js-engine"
                            }
                        ]
                    }
                ],
                "hints": [
                    {
                        "class": "sbg:CPURequirement",
                        "value": 1
                    },
                    {
                        "class": "sbg:MemRequirement",
                        "value": {
                            "class": "Expression",
                            "engine": "#cwl-js-engine",
                            "script": "{\n  if($job.inputs.memory_per_job){\n    if($job.inputs.memory_overhead_per_job){\n    \treturn $job.inputs.memory_per_job + $job.inputs.memory_overhead_per_job\n    }\n    else\n  \t\treturn $job.inputs.memory_per_job\n  }\n  else if(!$job.inputs.memory_per_job && $job.inputs.memory_overhead_per_job){\n\t\treturn 2048 + $job.inputs.memory_overhead_per_job  \n  }\n  else\n  \treturn 2048\n}"
                        }
                    },
                    {
                        "class": "DockerRequirement",
                        "dockerImageId": "3c3b8e0ed4e5",
                        "dockerPull": "images.sbgenomics.com/teodora_aleksic/gatk:4.0.2.0"
                    }
                ],
                "arguments": [
                    {
                        "position": 0,
                        "prefix": "--output",
                        "separate": true,
                        "valueFrom": {
                            "class": "Expression",
                            "engine": "#cwl-js-engine",
                            "script": "{\n  read_name = [].concat($job.inputs.variant)[0].path.replace(/^.*[\\\\\\/]/, '').split('.')\n  read_namebase = read_name.slice(0, read_name.length-1).join('.')\n  return read_namebase + '.vcf'\n}"
                        }
                    },
                    {
                        "position": 0,
                        "prefix": "",
                        "separate": true,
                        "valueFrom": {
                            "class": "Expression",
                            "engine": "#cwl-js-engine",
                            "script": "{\n  if($job.inputs.select_expressions){\n\tsexpression = $job.inputs.select_expressions\n\tfilter = []\n\tfor (i = 0; i < sexpression.length; i++) {\n      \t\tfilter.push(\" --selectExpressions '\", sexpression[i], \"'\")\n    \t}\n\treturn filter.join(\"\").trim()\n  } \n}"
                        }
                    }
                ],
                "sbg:revisionNotes": "Copy of vladimirk/whole-exome-pipeline-bwa-gatk-4-0-with-metrics-demo/GATK_SelectVariants/47",
                "sbg:toolkitVersion": "4.0.2.0",
                "sbg:job": {
                    "inputs": {
                        "setFilteredGtToNocall": true,
                        "excludeFiltered": true,
                        "secondsBetweenProgressUpdates": null,
                        "unsafe": null,
                        "no_cmdline_in_header": true,
                        "exclude_intervals_string": "",
                        "use_jdk_inflater": false,
                        "gcs_max_retries": null,
                        "keepReverse": true,
                        "removeUnusedAlternates": true,
                        "validation_strictness": null,
                        "invertSelect": true,
                        "sample_expressions": "",
                        "mendelianViolation": true,
                        "disableSequenceDictionaryValidation": true,
                        "variant": {
                            "class": "File",
                            "secondaryFiles": [],
                            "size": 0,
                            "path": "/path/to/variant.ext"
                        },
                        "ambigFilterBases": 3,
                        "invertMendelianViolation": true,
                        "excludeNonVariants": true,
                        "select_expressions": null,
                        "keepOriginalDP": 1,
                        "disableToolDefaultReadFilters": true,
                        "exclude_sample_file": null,
                        "dontRequireSoftClipsBothEnds": true,
                        "intervals_string": "",
                        "addOutputSAMProgramRecord": true,
                        "variants": [
                            {
                                "path": "/example/bam.ext"
                            }
                        ],
                        "use_jdk_deflater": false,
                        "createOutputBamIndex": true,
                        "disableBamIndexCaching": true,
                        "memory_per_job": 2048,
                        "select_type_to_include": [
                            "INDEL",
                            "MIXED"
                        ],
                        "bqsr": {
                            "class": "File",
                            "secondaryFiles": [],
                            "size": 0,
                            "path": "/path/to/bqsr.ext"
                        },
                        "createOutputVariantMD5": true,
                        "createOutputVariantIndex": true,
                        "interval_merging_rule": null,
                        "maxNOCALLfraction": null,
                        "lenient": null,
                        "keepOriginalAC": 10,
                        "sample_name": "",
                        "memory_overhead_per_job": 0,
                        "reference": {
                            "secondaryFiles": [
                                {
                                    "path": ".fai"
                                },
                                {
                                    "path": "^.dict"
                                }
                            ],
                            "path": "/example/example.fasta"
                        },
                        "maxNOCALLnumber": null
                    },
                    "allocatedResources": {
                        "cpu": 1,
                        "mem": 2048
                    }
                },
                "sbg:links": [
                    {
                        "label": "Homepage",
                        "id": "https://software.broadinstitute.org/gatk/"
                    },
                    {
                        "label": "Documentation",
                        "id": "https://software.broadinstitute.org/gatk/documentation/tooldocs/current/"
                    },
                    {
                        "label": "Download",
                        "id": "https://software.broadinstitute.org/gatk/download/"
                    }
                ],
                "sbg:cmdPreview": "/opt/gatk --java-options \"-Xmx2048M\" SelectVariants --variant /path/to/variant.ext --output variant.vcf",
                "sbg:projectName": "SBG Public data",
                "sbg:image_url": null,
                "sbg:revisionsInfo": [
                    {
                        "sbg:revision": 0,
                        "sbg:modifiedBy": "admin",
                        "sbg:modifiedOn": 1509556152,
                        "sbg:revisionNotes": "Copy of vladimirk/whole-exome-pipeline-bwa-gatk-4-0-with-metrics-demo/GATK_SelectVariants/19"
                    },
                    {
                        "sbg:revision": 1,
                        "sbg:modifiedBy": "admin",
                        "sbg:modifiedOn": 1509556152,
                        "sbg:revisionNotes": "Copy of vladimirk/whole-exome-pipeline-bwa-gatk-4-0-with-metrics-demo/GATK_SelectVariants/20"
                    },
                    {
                        "sbg:revision": 2,
                        "sbg:modifiedBy": "admin",
                        "sbg:modifiedOn": 1509556152,
                        "sbg:revisionNotes": "Copy of vladimirk/whole-exome-pipeline-bwa-gatk-4-0-with-metrics-demo/GATK_SelectVariants/21"
                    },
                    {
                        "sbg:revision": 3,
                        "sbg:modifiedBy": "admin",
                        "sbg:modifiedOn": 1509556152,
                        "sbg:revisionNotes": "Copy of vladimirk/whole-exome-pipeline-bwa-gatk-4-0-with-metrics-demo/GATK_SelectVariants/22"
                    },
                    {
                        "sbg:revision": 4,
                        "sbg:modifiedBy": "admin",
                        "sbg:modifiedOn": 1509556152,
                        "sbg:revisionNotes": "Copy of vladimirk/whole-exome-pipeline-bwa-gatk-4-0-with-metrics-demo/GATK_SelectVariants/23"
                    },
                    {
                        "sbg:revision": 5,
                        "sbg:modifiedBy": "admin",
                        "sbg:modifiedOn": 1509556152,
                        "sbg:revisionNotes": "Copy of vladimirk/whole-exome-pipeline-bwa-gatk-4-0-with-metrics-demo/GATK_SelectVariants/24"
                    },
                    {
                        "sbg:revision": 6,
                        "sbg:modifiedBy": "admin",
                        "sbg:modifiedOn": 1509556152,
                        "sbg:revisionNotes": "Copy of vladimirk/whole-exome-pipeline-bwa-gatk-4-0-with-metrics-demo/GATK_SelectVariants/26"
                    },
                    {
                        "sbg:revision": 7,
                        "sbg:modifiedBy": "admin",
                        "sbg:modifiedOn": 1509556153,
                        "sbg:revisionNotes": "Copy of vladimirk/whole-exome-pipeline-bwa-gatk-4-0-with-metrics-demo/GATK_SelectVariants/27"
                    },
                    {
                        "sbg:revision": 8,
                        "sbg:modifiedBy": "admin",
                        "sbg:modifiedOn": 1517583235,
                        "sbg:revisionNotes": "Copy of vladimirk/whole-exome-pipeline-bwa-gatk-4-0-with-metrics-demo/GATK_SelectVariants/28"
                    },
                    {
                        "sbg:revision": 9,
                        "sbg:modifiedBy": "admin",
                        "sbg:modifiedOn": 1517583235,
                        "sbg:revisionNotes": "Copy of vladimirk/whole-exome-pipeline-bwa-gatk-4-0-with-metrics-demo/GATK_SelectVariants/29"
                    },
                    {
                        "sbg:revision": 10,
                        "sbg:modifiedBy": "admin",
                        "sbg:modifiedOn": 1517583235,
                        "sbg:revisionNotes": "Copy of vladimirk/whole-exome-pipeline-bwa-gatk-4-0-with-metrics-demo/GATK_SelectVariants/30"
                    },
                    {
                        "sbg:revision": 11,
                        "sbg:modifiedBy": "admin",
                        "sbg:modifiedOn": 1517583235,
                        "sbg:revisionNotes": "Copy of vladimirk/whole-exome-pipeline-bwa-gatk-4-0-with-metrics-demo/GATK_SelectVariants/39"
                    },
                    {
                        "sbg:revision": 12,
                        "sbg:modifiedBy": "admin",
                        "sbg:modifiedOn": 1517583235,
                        "sbg:revisionNotes": "Copy of vladimirk/whole-exome-pipeline-bwa-gatk-4-0-with-metrics-demo/GATK_SelectVariants/41"
                    },
                    {
                        "sbg:revision": 13,
                        "sbg:modifiedBy": "admin",
                        "sbg:modifiedOn": 1517583235,
                        "sbg:revisionNotes": "Copy of vladimirk/whole-exome-pipeline-bwa-gatk-4-0-with-metrics-demo/GATK_SelectVariants/43"
                    },
                    {
                        "sbg:revision": 14,
                        "sbg:modifiedBy": "admin",
                        "sbg:modifiedOn": 1517583235,
                        "sbg:revisionNotes": "Copy of vladimirk/whole-exome-pipeline-bwa-gatk-4-0-with-metrics-demo/GATK_SelectVariants/45"
                    },
                    {
                        "sbg:revision": 15,
                        "sbg:modifiedBy": "admin",
                        "sbg:modifiedOn": 1519745521,
                        "sbg:revisionNotes": "Copy of vladimirk/whole-exome-pipeline-bwa-gatk-4-0-with-metrics-demo/GATK_SelectVariants/46"
                    },
                    {
                        "sbg:revision": 16,
                        "sbg:modifiedBy": "admin",
                        "sbg:modifiedOn": 1521477586,
                        "sbg:revisionNotes": "Copy of vladimirk/whole-exome-pipeline-bwa-gatk-4-0-with-metrics-demo/GATK_SelectVariants/47"
                    }
                ],
                "sbg:categories": [
                    "GATK-4"
                ],
                "sbg:toolAuthor": "Broad Institute",
                "sbg:license": "Open source BSD (3-clause) license",
                "sbg:toolkit": "GATK",
                "sbg:publisher": "sbg",
                "sbg:appVersion": [
                    "sbg:draft-2"
                ],
                "sbg:id": "admin/sbg-public-data/gatk-4-0-selectvariants/16",
                "sbg:revision": 16,
                "sbg:modifiedOn": 1521477586,
                "sbg:modifiedBy": "admin",
                "sbg:createdOn": 1509556152,
                "sbg:createdBy": "admin",
                "sbg:project": "admin/sbg-public-data",
                "sbg:sbgMaintained": false,
                "sbg:validationErrors": [],
                "sbg:contributors": [
                    "admin"
                ],
                "sbg:latestRevision": 16,
                "sbg:content_hash": null
            },
            "label": "GATK SelectVariants",
            "sbg:x": -383,
            "sbg:y": 60
        },
        {
            "id": "#gatk_4_0_variantfiltration",
            "inputs": [
                {
                    "id": "#gatk_4_0_variantfiltration.variant",
                    "source": "#gatk_4_0_selectvariants.select_variants_vcf"
                },
                {
                    "id": "#gatk_4_0_variantfiltration.filter_expression",
                    "default": [
                        "QD<2.0",
                        "FS>60.0",
                        "MQ<40.0",
                        "MQRankSum<-12.5",
                        "ReadPosRankSum<-8.0",
                        "SOR>3.0",
                        "QUAL<30.0"
                    ]
                },
                {
                    "id": "#gatk_4_0_variantfiltration.filter_name",
                    "default": "''QD20'' ''FS60'' ''MQ40'' ''MQrankSum-12.5'' ''ReadPosRankSum-8'' ''SOR3'' ''QUAL30''"
                },
                {
                    "id": "#gatk_4_0_variantfiltration.reference",
                    "source": "#reference"
                },
                {
                    "id": "#gatk_4_0_variantfiltration.split_filter_expressions",
                    "default": true
                }
            ],
            "outputs": [
                {
                    "id": "#gatk_4_0_variantfiltration.filtered_vcf"
                }
            ],
            "run": {
                "cwlVersion": "sbg:draft-2",
                "class": "CommandLineTool",
                "$namespaces": {
                    "sbg": "https://sevenbridges.com"
                },
                "id": "admin/sbg-public-data/gatk-4-0-variantfiltration/21",
                "label": "GATK VariantFiltration",
                "description": "Filter variant calls based on INFO and FORMAT annotations.\n\n###**Overview**  \n\nThis tool is designed for hard-filtering variant calls based on certain criteria. Records are hard-filtered by changing the value in the FILTER field to something other than PASS. Filtered records will be preserved in the output unless their removal is requested in the command line.\n\n###**Input**  \n\n- A VCF of variant calls to filter.\n- One or more filtering expressions and corresponding filter names.\n\n###**Output**  \n\nA filtered VCF in which passing variants are annotated as PASS and failing variants are annotated with the name(s) of the filter(s) they failed. \n\n###**Usage example**  \n\n    ./gatk-launch VariantFiltration \\\n   \t\t-R reference.fasta \\\n   \t\t-V input.vcf \\\n   \t\t-O output.vcf \\\n   \t\t--filterExpression \"AB < 0.2 || MQ0 > 50\" \\\n   \t\t--filterName \"my_filters\"\n\n###**Note** \n\nComposing filtering expressions can range from very simple to extremely complicated depending on what you're trying to do. Please see [this document](https://software.broadinstitute.org/gatk/documentation/article.php?id=1255) for more details on how to compose and use filtering expressions effectively.\n\n###**IMPORTANT NOTICE**  \n\nTools in GATK that require a fasta reference file also look for the reference file's corresponding *.fai* (fasta index) and *.dict* (fasta dictionary) files. The fasta index file allows random access to reference bases and the dictionary file is a dictionary of the contig names and sizes contained within the fasta reference. These two secondary files are essential for GATK to work properly. To append these two files to your fasta reference please use the '***SBG FASTA Indices***' tool within your GATK based workflow before using any of the GATK tools.",
                "baseCommand": [
                    "/opt/gatk",
                    "--java-options",
                    {
                        "class": "Expression",
                        "engine": "#cwl-js-engine",
                        "script": "{\n  if($job.inputs.memory_per_job){\n  \treturn '\\\"-Xmx'.concat($job.inputs.memory_per_job, 'M') + '\\\"'\n  }\n  \treturn '\\\"-Xmx2048M\\\"'\n}"
                    },
                    "VariantFiltration"
                ],
                "inputs": [
                    {
                        "sbg:category": "Required Arguments",
                        "sbg:altPrefix": "",
                        "type": [
                            "File"
                        ],
                        "inputBinding": {
                            "position": 0,
                            "prefix": "--variant",
                            "separate": true,
                            "sbg:cmdInclude": true
                        },
                        "label": "Variant",
                        "description": "A VCF file containing variants Required.",
                        "sbg:fileTypes": "VCF, VCF.GZ",
                        "id": "#variant"
                    },
                    {
                        "sbg:category": "Optional Arguments",
                        "sbg:stageInput": null,
                        "sbg:altPrefix": "",
                        "type": [
                            "null",
                            "boolean"
                        ],
                        "inputBinding": {
                            "position": 0,
                            "prefix": "--add-output-sam-program-record",
                            "separate": true,
                            "sbg:cmdInclude": true
                        },
                        "label": "Add Output Sam Program Record",
                        "description": "If true, adds a PG tag to created SAM/BAM/CRAM files. Default value: true. Possible values: {true, false}.",
                        "id": "#add_output_sam_program_record"
                    },
                    {
                        "sbg:category": "Optional Arguments",
                        "sbg:altPrefix": "",
                        "type": [
                            "null",
                            "int"
                        ],
                        "inputBinding": {
                            "position": 0,
                            "prefix": "--cloud-index-prefetch-buffer",
                            "separate": true,
                            "sbg:cmdInclude": true
                        },
                        "label": "Cloud Index Prefetch Buffer",
                        "description": "Size of the cloud-only prefetch buffer (in MB; 0 to disable). Defaults to cloudPrefetchBuffer if unset. Default value: -1.",
                        "id": "#cloud_index_prefetch_buffer"
                    },
                    {
                        "sbg:category": "Optional Arguments",
                        "sbg:altPrefix": "",
                        "type": [
                            "null",
                            "int"
                        ],
                        "inputBinding": {
                            "position": 0,
                            "prefix": "--cloud-prefetch-buffer",
                            "separate": true,
                            "sbg:cmdInclude": true
                        },
                        "label": "Cloud Prefetch Buffer",
                        "description": "Size of the cloud-only prefetch buffer (in MB; 0 to disable). Default value: 40.",
                        "id": "#cloud_prefetch_buffer"
                    },
                    {
                        "sbg:category": "Optional Arguments",
                        "sbg:altPrefix": "",
                        "type": [
                            "null",
                            "int"
                        ],
                        "inputBinding": {
                            "position": 0,
                            "prefix": "--cluster-size",
                            "separate": true,
                            "sbg:cmdInclude": true
                        },
                        "label": "Cluster Size",
                        "description": "The number of SNPs which make up a cluster. Must be at least 2 Default value: 3.",
                        "id": "#cluster_size"
                    },
                    {
                        "sbg:category": "Optional Arguments",
                        "sbg:altPrefix": "",
                        "type": [
                            "null",
                            "int"
                        ],
                        "inputBinding": {
                            "position": 0,
                            "prefix": "--cluster-window-size",
                            "separate": true,
                            "sbg:cmdInclude": true
                        },
                        "label": "Cluster Window Size",
                        "description": "The window size (in bases) in which to evaluate clustered SNPs Default value: 0.",
                        "id": "#cluster_window_size"
                    },
                    {
                        "sbg:category": "Optional Arguments",
                        "sbg:stageInput": null,
                        "sbg:altPrefix": "",
                        "type": [
                            "null",
                            "boolean"
                        ],
                        "inputBinding": {
                            "position": 0,
                            "prefix": "--create-output-bam-index",
                            "separate": true,
                            "sbg:cmdInclude": true
                        },
                        "label": "Create Output Bam Index",
                        "description": "If true, create a BAM/CRAM index when writing a coordinate-sorted BAM/CRAM file. Default value: true. Possible values: {true, false}.",
                        "id": "#create_output_bam_index"
                    },
                    {
                        "sbg:category": "Optional Arguments",
                        "sbg:stageInput": null,
                        "sbg:altPrefix": "",
                        "type": [
                            "null",
                            "boolean"
                        ],
                        "inputBinding": {
                            "position": 0,
                            "prefix": "--create-output-bam-md5",
                            "separate": true,
                            "sbg:cmdInclude": true
                        },
                        "label": "Create Output Bam Md5",
                        "description": "If true, create a MD5 digest for any BAM/SAM/CRAM file created Default value: false. Possible values: {true, false}.",
                        "id": "#create_output_bam_md5"
                    },
                    {
                        "sbg:category": "Optional Arguments",
                        "sbg:stageInput": null,
                        "sbg:altPrefix": "",
                        "type": [
                            "null",
                            "boolean"
                        ],
                        "inputBinding": {
                            "position": 0,
                            "prefix": "--create-output-variant-index",
                            "separate": true,
                            "sbg:cmdInclude": true
                        },
                        "label": "Create Output Variant Index",
                        "description": "If true, create a VCF index when writing a coordinate-sorted VCF file. Default value: true. Possible values: {true, false}.",
                        "id": "#create_output_variant_index"
                    },
                    {
                        "sbg:category": "Optional Arguments",
                        "sbg:stageInput": null,
                        "sbg:altPrefix": "",
                        "type": [
                            "null",
                            "boolean"
                        ],
                        "inputBinding": {
                            "position": 0,
                            "prefix": "--create-output-variant-md5",
                            "separate": true,
                            "sbg:cmdInclude": true
                        },
                        "label": "Create Output Variant Md5",
                        "description": "If true, create a a MD5 digest any VCF file created. Default value: false. Possible values: {true, false}.",
                        "id": "#create_output_variant_md5"
                    },
                    {
                        "sbg:category": "Optional Arguments",
                        "sbg:stageInput": null,
                        "sbg:altPrefix": "",
                        "type": [
                            "null",
                            "boolean"
                        ],
                        "inputBinding": {
                            "position": 0,
                            "prefix": "--disable-bam-index-caching",
                            "separate": true,
                            "sbg:cmdInclude": true
                        },
                        "label": "Disable Bam Index Caching",
                        "description": "If true, don't cache bam indexes, this will reduce memory requirements but may harm performance if many intervals are specified. Caching is automatically disabled if there are no intervals specified. Default value: false. Possible values: {true, false}.",
                        "id": "#disable_bam_index_caching"
                    },
                    {
                        "sbg:category": "Optional Arguments",
                        "sbg:altPrefix": "",
                        "type": [
                            "null",
                            {
                                "type": "enum",
                                "symbols": [
                                    "GoodCigarReadFilter",
                                    "MappedReadFilter",
                                    "MappingQualityAvailableReadFilter",
                                    "MappingQualityReadFilter",
                                    "NonZeroReferenceLengthAlignmentReadFilter",
                                    "NotDuplicateReadFilter",
                                    "NotSecondaryAlignmentReadFilter",
                                    "PassesVendorQualityCheckReadFilter",
                                    "WellformedReadFilter"
                                ],
                                "name": "null"
                            }
                        ],
                        "inputBinding": {
                            "position": 0,
                            "prefix": "--disable-read-filter",
                            "separate": true,
                            "sbg:cmdInclude": true
                        },
                        "label": "Disable Read Filter",
                        "description": "Read filters to be disabled before analysis This argument may be specified 0 or more times. Default value: null.",
                        "id": "#disable_read_filter"
                    },
                    {
                        "sbg:category": "Optional Arguments",
                        "sbg:stageInput": null,
                        "sbg:altPrefix": "",
                        "type": [
                            "null",
                            "boolean"
                        ],
                        "inputBinding": {
                            "position": 0,
                            "prefix": "--disable-sequence-dictionary-validation",
                            "separate": true,
                            "sbg:cmdInclude": true
                        },
                        "label": "Disable Sequence Dictionary Validation",
                        "description": "If specified, do not check the sequence dictionaries from our inputs for compatibility. Use at your own risk! Default value: false. Possible values: {true, false}.",
                        "id": "#disable_sequence_dictionary_validation"
                    },
                    {
                        "sbg:category": "Optional Arguments",
                        "sbg:stageInput": null,
                        "sbg:altPrefix": "",
                        "type": [
                            "null",
                            "boolean"
                        ],
                        "inputBinding": {
                            "position": 0,
                            "prefix": "--disable-tool-default-read-filters",
                            "separate": true,
                            "sbg:cmdInclude": true
                        },
                        "label": "Disable Tool Default Read Filters",
                        "description": "Disable all tool default read filters Default value: false. Possible values: {true, false}.",
                        "id": "#disable_tool_default_read_filters"
                    },
                    {
                        "sbg:category": "Optional Arguments",
                        "type": [
                            "null",
                            {
                                "type": "array",
                                "items": "string"
                            }
                        ],
                        "label": "Filter Expression",
                        "description": "One or more expression used with INFO fields to filter This argument may be specified 0 or more times. Default value: null.",
                        "id": "#filter_expression"
                    },
                    {
                        "sbg:category": "Optional Arguments",
                        "type": [
                            "null",
                            "string"
                        ],
                        "label": "Filter Name",
                        "description": "This argument may be specified 0 or more times. Default value: null.",
                        "id": "#filter_name"
                    },
                    {
                        "sbg:category": "Optional Arguments",
                        "sbg:stageInput": null,
                        "sbg:altPrefix": "",
                        "type": [
                            "null",
                            "boolean"
                        ],
                        "inputBinding": {
                            "position": 0,
                            "prefix": "--filter-not-in-mask",
                            "separate": true,
                            "sbg:cmdInclude": true
                        },
                        "label": "Filter Not In Mask",
                        "description": "Filter records NOT in given input mask. Default value: false. Possible values: {true, false}.",
                        "id": "#filter_not_in_mask"
                    },
                    {
                        "sbg:category": "Optional Arguments",
                        "type": [
                            "null",
                            {
                                "type": "array",
                                "items": "string"
                            }
                        ],
                        "label": "Genotype Filter Expression",
                        "description": "One or more expression used with FORMAT (sample/genotype-level) fields to filter (see documentation guide for more info) This argument may be specified 0 or more times.",
                        "id": "#genotype_filter_expression"
                    },
                    {
                        "sbg:category": "Optional Arguments",
                        "type": [
                            "null",
                            "string"
                        ],
                        "label": "Genotype Filter Name",
                        "description": "Names to use for the list of sample/genotype filters (must be a 1-to-1 mapping); this name is put in the FILTER field for variants that get filtered This argument may be specified 0 or more times.",
                        "id": "#genotype_filter_name"
                    },
                    {
                        "sbg:category": "Optional Arguments",
                        "type": [
                            "null",
                            "File"
                        ],
                        "inputBinding": {
                            "position": 0,
                            "prefix": "--input",
                            "separate": true,
                            "sbg:cmdInclude": true,
                            "secondaryFiles": [
                                ".bai"
                            ]
                        },
                        "label": "Input",
                        "description": "BAM/SAM/CRAM file containing reads This argument may be specified 0 or more times. Default value: null.",
                        "sbg:fileTypes": "BAM, SAM, CRAM",
                        "id": "#input"
                    },
                    {
                        "sbg:category": "Optional Arguments",
                        "sbg:altPrefix": "",
                        "type": [
                            "null",
                            "int"
                        ],
                        "inputBinding": {
                            "position": 0,
                            "prefix": "--interval-exclusion-padding",
                            "separate": true,
                            "sbg:cmdInclude": true
                        },
                        "label": "Interval Exclusion Padding",
                        "description": "Amount of padding (in bp) to add to each interval you are excluding. Default value: 0.",
                        "id": "#interval_exclusion_padding"
                    },
                    {
                        "sbg:category": "Optional Arguments",
                        "sbg:altPrefix": "",
                        "type": [
                            "null",
                            "int"
                        ],
                        "inputBinding": {
                            "position": 0,
                            "prefix": "--interval-padding",
                            "separate": true,
                            "sbg:cmdInclude": true
                        },
                        "label": "Interval Padding",
                        "description": "Amount of padding (in bp) to add to each interval you are including. Default value: 0.",
                        "id": "#interval_padding"
                    },
                    {
                        "sbg:category": "Optional Arguments",
                        "sbg:altPrefix": "",
                        "type": [
                            "null",
                            {
                                "type": "enum",
                                "symbols": [
                                    "UNION",
                                    "INTERSECTION"
                                ],
                                "name": "null"
                            }
                        ],
                        "inputBinding": {
                            "position": 0,
                            "prefix": "--interval-set-rule",
                            "separate": true,
                            "sbg:cmdInclude": true
                        },
                        "label": "Interval Set Rule",
                        "description": "Set merging approach to use for combining interval inputs Default value: UNION. Possible values: {UNION, INTERSECTION}.",
                        "id": "#interval_set_rule"
                    },
                    {
                        "sbg:category": "Optional Arguments",
                        "sbg:stageInput": null,
                        "sbg:altPrefix": "",
                        "type": [
                            "null",
                            "boolean"
                        ],
                        "inputBinding": {
                            "position": 0,
                            "prefix": "--invalidate-previous-filters",
                            "separate": true,
                            "sbg:cmdInclude": true
                        },
                        "label": "Invalidate Previous Filters",
                        "description": "Remove previous filters applied to the VCF Default value: false. Possible values: {true, false}.",
                        "id": "#invalidate_previous_filters"
                    },
                    {
                        "sbg:category": "Optional Arguments",
                        "sbg:stageInput": null,
                        "sbg:altPrefix": "",
                        "type": [
                            "null",
                            "boolean"
                        ],
                        "inputBinding": {
                            "position": 0,
                            "prefix": "--invert-filter-expression",
                            "separate": true,
                            "sbg:cmdInclude": true
                        },
                        "label": "Invert Filter Expression",
                        "description": "Invert the selection criteria for --filterExpression Default value: false. Possible values: {true, false}.",
                        "id": "#invert_filter_expression"
                    },
                    {
                        "sbg:category": "Optional Arguments",
                        "sbg:stageInput": null,
                        "sbg:altPrefix": "",
                        "type": [
                            "null",
                            "boolean"
                        ],
                        "inputBinding": {
                            "position": 0,
                            "prefix": "--invert-genotype-filter-expression",
                            "separate": true,
                            "sbg:cmdInclude": true
                        },
                        "label": "Invert Genotype Filter Expression",
                        "description": "Invert the selection criteria for --genotypeFilterExpression Default value: false. Possible values: {true, false}.",
                        "id": "#invert_genotype_filter_expression"
                    },
                    {
                        "sbg:category": "Optional Arguments",
                        "sbg:stageInput": null,
                        "sbg:altPrefix": "",
                        "type": [
                            "null",
                            "boolean"
                        ],
                        "inputBinding": {
                            "position": 0,
                            "prefix": "--lenient",
                            "separate": true,
                            "sbg:cmdInclude": true
                        },
                        "label": "Lenient",
                        "description": "Lenient processing of VCF files Default value: false. Possible values: {true, false}.",
                        "id": "#lenient"
                    },
                    {
                        "sbg:category": "Optional Arguments",
                        "sbg:altPrefix": "",
                        "type": [
                            "null",
                            "string"
                        ],
                        "inputBinding": {
                            "position": 0,
                            "prefix": "--mask",
                            "separate": true,
                            "sbg:cmdInclude": true
                        },
                        "label": "Mask",
                        "description": "Input mask Default value: null.",
                        "id": "#mask"
                    },
                    {
                        "sbg:category": "Optional Arguments",
                        "sbg:altPrefix": "",
                        "type": [
                            "null",
                            "int"
                        ],
                        "inputBinding": {
                            "position": 0,
                            "prefix": "--mask-extension",
                            "separate": true,
                            "sbg:cmdInclude": true
                        },
                        "label": "Mask Extension",
                        "description": "How many bases beyond records from a provided 'mask' should variants be filtered Default value: 0.",
                        "id": "#mask_extension"
                    },
                    {
                        "sbg:category": "Optional Arguments",
                        "sbg:altPrefix": "",
                        "type": [
                            "null",
                            "string"
                        ],
                        "inputBinding": {
                            "position": 0,
                            "prefix": "--mask-name",
                            "separate": true,
                            "sbg:cmdInclude": true
                        },
                        "label": "Mask Name",
                        "description": "The text to put in the FILTER field if a 'mask' is provided and overlaps with a variant call Default value: Mask.",
                        "id": "#mask_name"
                    },
                    {
                        "sbg:category": "Optional Arguments",
                        "sbg:stageInput": null,
                        "sbg:altPrefix": "",
                        "type": [
                            "null",
                            "boolean"
                        ],
                        "inputBinding": {
                            "position": 0,
                            "prefix": "--missing-values-in-expressions-should-evaluate-as-failing",
                            "separate": true,
                            "sbg:cmdInclude": true
                        },
                        "label": "Missing Values In Expressions Should Evaluate As Failing",
                        "description": "When evaluating the JEXL expressions, missing values should be considered failing the expression Default value: false. Possible values: {true, false}.",
                        "id": "#missing_values_in_expressions_should_evaluate_as_failing"
                    },
                    {
                        "sbg:category": "Optional Arguments",
                        "sbg:stageInput": null,
                        "sbg:altPrefix": "",
                        "type": [
                            "null",
                            "boolean"
                        ],
                        "inputBinding": {
                            "position": 0,
                            "prefix": "--quiet",
                            "separate": true,
                            "sbg:cmdInclude": true
                        },
                        "label": "Quiet",
                        "description": "Whether to suppress job-summary info on System.err. Default value: false. Possible values: {true, false}.",
                        "id": "#quiet"
                    },
                    {
                        "sbg:category": "Optional Arguments",
                        "sbg:altPrefix": "",
                        "type": [
                            "null",
                            {
                                "type": "enum",
                                "symbols": [
                                    "AlignmentAgreesWithHeaderReadFilter",
                                    "AllowAllReadsReadFilter",
                                    "AmbiguousBaseReadFilter",
                                    "CigarContainsNoNOperator",
                                    "FirstOfPairReadFilter",
                                    "FragmentLengthReadFilter",
                                    "GoodCigarReadFilter",
                                    "HasReadGroupReadFilter",
                                    "LibraryReadFilter",
                                    "MappedReadFilter",
                                    "MappingQualityAvailableReadFilter",
                                    "MappingQualityNotZeroReadFilter",
                                    "MappingQualityReadFilter",
                                    "MatchingBasesAndQualsReadFilter",
                                    "MateDifferentStrandReadFilter",
                                    "MateOnSameContigOrNoMappedMateReadFilter",
                                    "MetricsReadFilter",
                                    "NonZeroFragmentLengthReadFilter",
                                    "NonZeroReferenceLengthAlignmentReadFilter",
                                    "NotDuplicateReadFilter",
                                    "NotOpticalDuplicateReadFilter",
                                    "NotSecondaryAlignmentReadFilter",
                                    "NotSupplementaryAlignmentReadFilter",
                                    "OverclippedReadFilter",
                                    "PairedReadFilter",
                                    "PassesVendorQualityCheckReadFilter",
                                    "PlatformReadFilter",
                                    "PlatformUnitReadFilter",
                                    "PrimaryLineReadFilter",
                                    "ProperlyPairedReadFilter",
                                    "ReadGroupBlackListReadFilter",
                                    "ReadGroupReadFilter",
                                    "ReadLengthEqualsCigarLengthReadFilter",
                                    "ReadLengthReadFilter",
                                    "ReadNameReadFilter",
                                    "ReadStrandFilter",
                                    "SampleReadFilter",
                                    "SecondOfPairReadFilter",
                                    "SeqIsStoredReadFilter",
                                    "ValidAlignmentEndReadFilter",
                                    "ValidAlignmentStartReadFilter",
                                    "WellformedReadFilter"
                                ],
                                "name": "null"
                            }
                        ],
                        "inputBinding": {
                            "position": 0,
                            "prefix": "--read-filter",
                            "separate": true,
                            "sbg:cmdInclude": true
                        },
                        "label": "Read Filter",
                        "description": "Read filters to be applied before analysis This argument may be specified 0 or more times. Default value: null.",
                        "id": "#read_filter"
                    },
                    {
                        "sbg:category": "Optional Arguments",
                        "sbg:altPrefix": "",
                        "type": [
                            "null",
                            "string"
                        ],
                        "inputBinding": {
                            "position": 0,
                            "prefix": "--read-index",
                            "separate": true,
                            "sbg:cmdInclude": true
                        },
                        "label": "Read Index",
                        "description": "Indices to use for the read inputs. If specified, an index must be provided for every read input and in the same order as the read inputs. If this argument is not specified, the path to the index for each input will be inferred automatically. This argument may be specified 0 or more times. Default value: null.",
                        "id": "#read_index"
                    },
                    {
                        "sbg:category": "Optional Arguments",
                        "sbg:altPrefix": "",
                        "type": [
                            "null",
                            {
                                "type": "enum",
                                "symbols": [
                                    "STRICT",
                                    "LENIENT",
                                    "SILENT"
                                ],
                                "name": "null"
                            }
                        ],
                        "inputBinding": {
                            "position": 0,
                            "prefix": "--read-validation-stringency",
                            "separate": true,
                            "sbg:cmdInclude": true
                        },
                        "label": "Read Validation Stringency",
                        "description": "Validation stringency for all SAM/BAM/CRAM/SRA files read by this program. The default stringency value SILENT can improve performance when processing a BAM file in which variable-length data (read, qualities, tags) do not otherwise need to be decoded. Default value: SILENT. Possible values: {STRICT, LENIENT, SILENT}.",
                        "id": "#read_validation_stringency"
                    },
                    {
                        "sbg:toolDefaultValue": "FASTA,FA",
                        "sbg:category": "Optional Arguments",
                        "sbg:altPrefix": "",
                        "type": [
                            "File"
                        ],
                        "inputBinding": {
                            "position": 0,
                            "prefix": "--reference",
                            "separate": true,
                            "sbg:cmdInclude": true,
                            "secondaryFiles": [
                                ".fai",
                                "^.dict"
                            ]
                        },
                        "label": "Reference",
                        "description": "Reference sequence Default value: null.",
                        "sbg:fileTypes": "FASTA, FA",
                        "id": "#reference"
                    },
                    {
                        "sbg:category": "Optional Arguments",
                        "sbg:altPrefix": "",
                        "type": [
                            "null",
                            "float"
                        ],
                        "inputBinding": {
                            "position": 0,
                            "prefix": "--seconds-between-progress-updates",
                            "separate": true,
                            "sbg:cmdInclude": true
                        },
                        "label": "Seconds Between Progress Updates",
                        "description": "Output traversal statistics every time this many seconds elapse Default value: 10.0.",
                        "id": "#seconds_between_progress_updates"
                    },
                    {
                        "sbg:category": "Optional Arguments",
                        "sbg:stageInput": null,
                        "sbg:altPrefix": "",
                        "type": [
                            "null",
                            "boolean"
                        ],
                        "inputBinding": {
                            "position": 0,
                            "prefix": "--set-filtered-gt-to-nocall",
                            "separate": true,
                            "sbg:cmdInclude": true
                        },
                        "label": "Set Filtered Gt To Nocall",
                        "description": "Set filtered genotypes to no-call Default value: false. Possible values: {true, false}.",
                        "id": "#set_filtered_gt_to_nocall"
                    },
                    {
                        "sbg:category": "Optional Arguments",
                        "sbg:stageInput": null,
                        "sbg:altPrefix": "",
                        "type": [
                            "null",
                            "boolean"
                        ],
                        "inputBinding": {
                            "position": 0,
                            "prefix": "--use-jdk-deflater",
                            "separate": true,
                            "sbg:cmdInclude": true
                        },
                        "label": "Use Jdk Deflater",
                        "description": "Whether to use the JdkDeflater (as opposed to IntelDeflater) Default value: false. Possible values: {true, false}.",
                        "id": "#use_jdk_deflater"
                    },
                    {
                        "sbg:category": "Optional Arguments",
                        "sbg:stageInput": null,
                        "sbg:altPrefix": "",
                        "type": [
                            "null",
                            "boolean"
                        ],
                        "inputBinding": {
                            "position": 0,
                            "prefix": "--use-jdk-inflater",
                            "separate": true,
                            "sbg:cmdInclude": true
                        },
                        "label": "Use Jdk Inflater",
                        "description": "Whether to use the JdkInflater (as opposed to IntelInflater) Default value: false. Possible values: {true, false}.",
                        "id": "#use_jdk_inflater"
                    },
                    {
                        "sbg:category": "Optional Arguments",
                        "sbg:altPrefix": "",
                        "type": [
                            "null",
                            {
                                "type": "enum",
                                "symbols": [
                                    "ERROR",
                                    "WARNING",
                                    "INFO",
                                    "DEBUG"
                                ],
                                "name": "null"
                            }
                        ],
                        "inputBinding": {
                            "position": 0,
                            "prefix": "--verbosity",
                            "separate": true,
                            "sbg:cmdInclude": true
                        },
                        "label": "Verbosity",
                        "description": "Control verbosity of logging. Default value: INFO. Possible values: {ERROR, WARNING, INFO, DEBUG}.",
                        "id": "#verbosity"
                    },
                    {
                        "sbg:category": "Conditional Arguments for readFilter",
                        "sbg:altPrefix": "",
                        "type": [
                            "null",
                            "float"
                        ],
                        "inputBinding": {
                            "position": 0,
                            "prefix": "--ambig-filter-frac",
                            "separate": true,
                            "sbg:cmdInclude": true
                        },
                        "label": "Ambig Filter Frac",
                        "description": "Threshold fraction of non-regular bases (e.g. N) above which to filter Default value: 0.05.",
                        "id": "#ambig_filter_frac"
                    },
                    {
                        "sbg:category": "Conditional Arguments for readFilter",
                        "sbg:altPrefix": "",
                        "type": [
                            "null",
                            "int"
                        ],
                        "inputBinding": {
                            "position": 0,
                            "prefix": "--max-fragment-length",
                            "separate": true,
                            "sbg:cmdInclude": true
                        },
                        "label": "Max Fragment Length",
                        "description": "Keep only read pairs with fragment length at most equal to the given value Default value: 1000000.",
                        "id": "#max_fragment_length"
                    },
                    {
                        "sbg:category": "Conditional Arguments for readFilter",
                        "sbg:altPrefix": "",
                        "type": [
                            "null",
                            "string"
                        ],
                        "inputBinding": {
                            "position": 0,
                            "prefix": "--library",
                            "separate": true,
                            "sbg:cmdInclude": true
                        },
                        "label": "Library",
                        "description": "The name of the library to keep Required.",
                        "id": "#library"
                    },
                    {
                        "sbg:category": "Conditional Arguments for readFilter",
                        "sbg:altPrefix": "",
                        "type": [
                            "null",
                            "int"
                        ],
                        "inputBinding": {
                            "position": 0,
                            "prefix": "--maximum-mapping-quality",
                            "separate": true,
                            "sbg:cmdInclude": true
                        },
                        "label": "Maximum Mapping Quality",
                        "description": "Maximum mapping quality to keep (inclusive) Default value: null.",
                        "id": "#maximum_mapping_quality"
                    },
                    {
                        "sbg:category": "Conditional Arguments for readFilter",
                        "sbg:altPrefix": "",
                        "type": [
                            "null",
                            "int"
                        ],
                        "inputBinding": {
                            "position": 0,
                            "prefix": "--minimum-mapping-quality",
                            "separate": true,
                            "sbg:cmdInclude": true
                        },
                        "label": "Minimum Mapping Quality",
                        "description": "Minimum mapping quality to keep (inclusive) Default value: 10.",
                        "id": "#minimum_mapping_quality"
                    },
                    {
                        "sbg:category": "Conditional Arguments for readFilter",
                        "sbg:stageInput": null,
                        "sbg:altPrefix": "",
                        "type": [
                            "null",
                            "boolean"
                        ],
                        "inputBinding": {
                            "position": 0,
                            "prefix": "--dont-require-soft-clips-both-ends",
                            "separate": true,
                            "sbg:cmdInclude": true
                        },
                        "label": "Dont Require Soft Clips Both Ends",
                        "description": "Allow a read to be filtered out based on having only 1 soft-clipped block. By default, both ends must have a soft-clipped block, setting this flag requires only 1 soft-clipped block. Default value: false. Possible values: {true, false}.",
                        "id": "#dont_require_soft_clips_both_ends"
                    },
                    {
                        "sbg:category": "Conditional Arguments for readFilter",
                        "sbg:altPrefix": "",
                        "type": [
                            "null",
                            "int"
                        ],
                        "inputBinding": {
                            "position": 0,
                            "prefix": "--filter-too-short",
                            "separate": true,
                            "sbg:cmdInclude": true
                        },
                        "label": "Filter Too Short",
                        "description": "Value for which reads with less than this number of aligned bases is considered too short Default value: 30.",
                        "id": "#filter_too_short"
                    },
                    {
                        "sbg:category": "Conditional Arguments for readFilter",
                        "sbg:altPrefix": "",
                        "type": [
                            "null",
                            "string"
                        ],
                        "inputBinding": {
                            "position": 0,
                            "prefix": "--pl-filter-name",
                            "separate": true,
                            "sbg:cmdInclude": true
                        },
                        "label": "Pl Filter Name",
                        "description": "Keep reads with RG:PL attribute containing this string This argument must be specified at least once. Required.",
                        "id": "#pl_filter_name"
                    },
                    {
                        "sbg:category": "Conditional Arguments for readFilter",
                        "sbg:altPrefix": "",
                        "type": [
                            "null",
                            "string"
                        ],
                        "inputBinding": {
                            "position": 0,
                            "prefix": "--black-listed-lanes",
                            "separate": true,
                            "sbg:cmdInclude": true
                        },
                        "label": "Black Listed Lanes",
                        "description": "Keep reads with platform units not on the list This argument must be specified at least once. Required.",
                        "id": "#black_listed_lanes"
                    },
                    {
                        "sbg:category": "Conditional Arguments for readFilter",
                        "sbg:altPrefix": "",
                        "type": [
                            "null",
                            "string"
                        ],
                        "inputBinding": {
                            "position": 0,
                            "prefix": "--black-list",
                            "separate": true,
                            "sbg:cmdInclude": true
                        },
                        "label": "Black List",
                        "description": "This argument must be specified at least once. Required.",
                        "id": "#black_list"
                    },
                    {
                        "sbg:category": "Conditional Arguments for readFilter",
                        "sbg:altPrefix": "",
                        "type": [
                            "null",
                            "string"
                        ],
                        "inputBinding": {
                            "position": 0,
                            "prefix": "--keep-read-group",
                            "separate": true,
                            "sbg:cmdInclude": true
                        },
                        "label": "Keep Read Group",
                        "description": "The name of the read group to keep Required.",
                        "id": "#keep_read_group"
                    },
                    {
                        "sbg:category": "Conditional Arguments for readFilter",
                        "sbg:altPrefix": "",
                        "type": [
                            "null",
                            "int"
                        ],
                        "inputBinding": {
                            "position": 0,
                            "prefix": "--max-read-length",
                            "separate": true,
                            "sbg:cmdInclude": true
                        },
                        "label": "Max Read Length",
                        "description": "Keep only reads with length at most equal to the specified value Required.",
                        "id": "#max_read_length"
                    },
                    {
                        "sbg:category": "Conditional Arguments for readFilter",
                        "sbg:altPrefix": "",
                        "type": [
                            "null",
                            "int"
                        ],
                        "inputBinding": {
                            "position": 0,
                            "prefix": "--min-read-length",
                            "separate": true,
                            "sbg:cmdInclude": true
                        },
                        "label": "Min Read Length",
                        "description": "Keep only reads with length at least equal to the specified value Default value: 1.",
                        "id": "#min_read_length"
                    },
                    {
                        "sbg:category": "Conditional Arguments for readFilter",
                        "sbg:altPrefix": "",
                        "type": [
                            "null",
                            "string"
                        ],
                        "inputBinding": {
                            "position": 0,
                            "prefix": "--read-name",
                            "separate": true,
                            "sbg:cmdInclude": true
                        },
                        "label": "Read Name",
                        "description": "Keep only reads with this read name Required.",
                        "id": "#read_name"
                    },
                    {
                        "sbg:category": "Conditional Arguments for readFilter",
                        "sbg:stageInput": null,
                        "sbg:altPrefix": "",
                        "type": [
                            "null",
                            "boolean"
                        ],
                        "inputBinding": {
                            "position": 0,
                            "prefix": "--keep-reverse",
                            "separate": true,
                            "sbg:cmdInclude": true
                        },
                        "label": "Keep Reverse",
                        "description": "Keep only reads on the reverse strand Required. Possible values: {true, false}.",
                        "id": "#keep_reverse"
                    },
                    {
                        "sbg:category": "Conditional Arguments for readFilter",
                        "sbg:altPrefix": "",
                        "type": [
                            "null",
                            "string"
                        ],
                        "inputBinding": {
                            "position": 0,
                            "prefix": "--sample",
                            "separate": true,
                            "sbg:cmdInclude": true
                        },
                        "label": "Sample",
                        "description": "The name of the sample(s) to keep, filtering out all others This argument must be specified at least once. Required.",
                        "id": "#sample"
                    },
                    {
                        "sbg:category": "Execution",
                        "type": [
                            "null",
                            "int"
                        ],
                        "label": "Memory Per Job",
                        "description": "Memory per job",
                        "id": "#memory_per_job"
                    },
                    {
                        "sbg:category": "Execution",
                        "type": [
                            "null",
                            "int"
                        ],
                        "label": "Memory Overhead Per Job",
                        "description": "Memory overhead per job",
                        "id": "#memory_overhead_per_job"
                    },
                    {
                        "sbg:category": "Optional Arguments",
                        "sbg:altPrefix": "",
                        "type": [
                            "null",
                            "File"
                        ],
                        "inputBinding": {
                            "position": 0,
                            "prefix": "--intervals",
                            "separate": true,
                            "sbg:cmdInclude": true
                        },
                        "label": "Intervals File",
                        "description": "One or more genomic intervals over which to operate This argument may be specified 0 or more times. Default value: null.",
                        "sbg:fileTypes": "TXT, BED",
                        "id": "#intervals_file"
                    },
                    {
                        "sbg:category": "Optional Arguments",
                        "sbg:stageInput": null,
                        "sbg:altPrefix": "",
                        "type": [
                            "null",
                            "File"
                        ],
                        "inputBinding": {
                            "position": 0,
                            "prefix": "--exclude-intervals",
                            "separate": true,
                            "sbg:cmdInclude": true
                        },
                        "label": "Exclude Intervals File",
                        "description": "One or more genomic intervals to exclude from processing This argument may be specified 0 or more times. Default value: null.",
                        "sbg:fileTypes": "TXT, BED",
                        "id": "#exclude_intervals_file"
                    },
                    {
                        "sbg:category": "Optional Arguments",
                        "sbg:stageInput": null,
                        "sbg:altPrefix": "",
                        "type": [
                            "null",
                            "string"
                        ],
                        "inputBinding": {
                            "position": 0,
                            "prefix": "--intervals",
                            "separate": true,
                            "sbg:cmdInclude": true
                        },
                        "label": "Intervals String",
                        "description": "One or more genomic intervals over which to operate This argument may be specified 0 or more times. Default value: null.",
                        "id": "#intervals_string"
                    },
                    {
                        "sbg:category": "Optional Arguments",
                        "sbg:stageInput": null,
                        "sbg:altPrefix": "",
                        "type": [
                            "null",
                            "string"
                        ],
                        "inputBinding": {
                            "position": 0,
                            "prefix": "--exclude-intervals",
                            "separate": true,
                            "sbg:cmdInclude": true
                        },
                        "label": "Exclude Intervals String",
                        "description": "One or more genomic intervals to exclude from processing This argument may be specified 0 or more times. Default value: null.",
                        "id": "#exclude_intervals_string"
                    },
                    {
                        "sbg:category": "Conditional Arguments for readFilter",
                        "sbg:stageInput": null,
                        "sbg:altPrefix": "",
                        "type": [
                            "null",
                            "int"
                        ],
                        "inputBinding": {
                            "position": 0,
                            "prefix": "--ambig-filter-bases",
                            "separate": true,
                            "sbg:cmdInclude": true
                        },
                        "label": "Ambig Filter Bases",
                        "description": "Threshold number of ambiguous bases. If null, uses threshold fraction; otherwise, overrides threshold fraction. Cannot be used in conjunction with argument(s) maxAmbiguousBaseFraction.",
                        "id": "#ambig_filter_bases"
                    },
                    {
                        "sbg:toolDefaultValue": "20",
                        "sbg:category": "Optional Arguments",
                        "sbg:stageInput": null,
                        "sbg:altPrefix": "",
                        "type": [
                            "null",
                            "int"
                        ],
                        "inputBinding": {
                            "position": 0,
                            "prefix": "--gcs-max-retries",
                            "separate": true,
                            "sbg:cmdInclude": true
                        },
                        "label": "Gcs Max Retries",
                        "description": "If the GCS bucket channel errors out, how many times it will attempt to re-initiate the connection.",
                        "id": "#gcs_max_retries"
                    },
                    {
                        "sbg:toolDefaultValue": "ALL",
                        "sbg:category": "Optional Arguments",
                        "sbg:stageInput": null,
                        "sbg:altPrefix": "",
                        "type": [
                            "null",
                            {
                                "type": "enum",
                                "symbols": [
                                    "ALL",
                                    "OVERLAPPING_ONLY"
                                ],
                                "name": "interval_merging_rule"
                            }
                        ],
                        "inputBinding": {
                            "position": 0,
                            "prefix": "--interval-merging-rule",
                            "separate": true,
                            "sbg:cmdInclude": true
                        },
                        "label": "Interval Merging Rule",
                        "description": "Interval merging rule for abutting intervals.",
                        "id": "#interval_merging_rule"
                    },
                    {
                        "sbg:category": "Optional Arguments",
                        "sbg:stageInput": null,
                        "type": [
                            "null",
                            "boolean"
                        ],
                        "label": "Split Filter Expressions",
                        "description": "Split filter expressions into separate tool arguments",
                        "id": "#split_filter_expressions"
                    }
                ],
                "outputs": [
                    {
                        "type": [
                            "File"
                        ],
                        "label": "Filtered VCF",
                        "description": "File to which variants should be written.",
                        "sbg:fileTypes": "VCF",
                        "outputBinding": {
                            "glob": "*.vcf",
                            "sbg:inheritMetadataFrom": "#variant",
                            "secondaryFiles": [
                                ".idx"
                            ]
                        },
                        "id": "#filtered_vcf"
                    }
                ],
                "requirements": [
                    {
                        "class": "ExpressionEngineRequirement",
                        "id": "#cwl-js-engine",
                        "requirements": [
                            {
                                "class": "DockerRequirement",
                                "dockerPull": "rabix/js-engine"
                            }
                        ]
                    }
                ],
                "hints": [
                    {
                        "class": "sbg:CPURequirement",
                        "value": 1
                    },
                    {
                        "class": "sbg:MemRequirement",
                        "value": {
                            "class": "Expression",
                            "engine": "#cwl-js-engine",
                            "script": "{\n  if($job.inputs.memory_per_job){\n    if($job.inputs.memory_overhead_per_job){\n    \treturn $job.inputs.memory_per_job + $job.inputs.memory_overhead_per_job\n    }\n    else\n  \t\treturn $job.inputs.memory_per_job\n  }\n  else if(!$job.inputs.memory_per_job && $job.inputs.memory_overhead_per_job){\n\t\treturn 2048 + $job.inputs.memory_overhead_per_job  \n  }\n  else\n  \treturn 2048\n}"
                        }
                    },
                    {
                        "class": "DockerRequirement",
                        "dockerImageId": "3c3b8e0ed4e5",
                        "dockerPull": "images.sbgenomics.com/teodora_aleksic/gatk:4.0.2.0"
                    }
                ],
                "arguments": [
                    {
                        "position": 1,
                        "prefix": "--output",
                        "separate": true,
                        "valueFrom": {
                            "class": "Expression",
                            "engine": "#cwl-js-engine",
                            "script": "{\n  read_name = [].concat($job.inputs.variant)[0].path.replace(/^.*[\\\\\\/]/, '').split('.')\n  read_namebase = read_name.slice(0, read_name.length-1).join('.')\n  return read_namebase + '.vcf'\n}"
                        }
                    },
                    {
                        "position": 0,
                        "separate": true,
                        "valueFrom": {
                            "class": "Expression",
                            "engine": "#cwl-js-engine",
                            "script": "{ \n    /** Extracts filter name from expression */\n    function getVariableName(filterExpression){\n        var expressions = ['!=', '==', '>=', '<=', '>', '<']\n\n        for (var i = 0; i < expressions.length; i++) {\n            var indexOf = filterExpression.indexOf(expressions[i])\n\n            if (indexOf >= 0)\n                return filterExpression.slice(0, indexOf).trim()\n        }\n\n        return ''\n    }\n\n    /** Combines multiple filters into a new filter name */\n    function getFilterName(filterExpressions){\n        var newFilterName = ''\n\n        for (var i = 0; i < filterExpressions.length; i++) {\n            var variableName = getVariableName(filterExpressions[i])\n\n            newFilterName = newFilterName ? (newFilterName + '-' + variableName) : variableName\n        }\n\n        return newFilterName\n    }\n\n    filterName = $job.inputs.filter_name\n    filterExpressions = $job.inputs.filter_expression\n    splitFilterExpressions = $job.inputs.split_filter_expressions\n    \n    // Adds filter expressions to the command line\n    if (filterExpressions && filterExpressions.length > 0) \n    {  \n        if (splitFilterExpressions) // Adds each expression as a separate filter\n        {\n            cmd = []\n\n            for (i = 0; i < filterExpressions.length; i++) \n            {\n                var variableName = getVariableName(filterExpressions[i])\n\n                cmd.push('--filter-name')\n                cmd.push('\"' + variableName + '\"')\n                cmd.push('--filter-expression')\n                cmd.push('\"' + filterExpressions[i] + '\"')\n            }\n\n            return cmd.join(' ')\n        }\n        else // Adds all expressions as a single filter\n        { \n            filterName = filterName ? filterName : getFilterName(filterExpressions)\n\n            var expressions = []\n\n            for (var i = 0; i < filterExpressions.length; i++) \n            {\n                expressions.push(filterExpressions[i])\n\n                if (i < filterExpressions.length - 1)\n                expressions.push('||')\n            }\n\n            expressions = expressions.join(' ').trim()\n            expressions = '\"' + expressions + '\"'\n\n            return(['--filter-name', \n                    '\"' +  filterName + '\"', \n                    '--filter-expression', \n                    expressions].join(' ').trim())   \n        }\n    }\n    else\n        return ''\n}"
                        }
                    },
                    {
                        "position": 0,
                        "separate": true,
                        "valueFrom": {
                            "class": "Expression",
                            "engine": "#cwl-js-engine",
                            "script": "{ \n    /** Extracts filter name from expression */\n    function getVariableName(filterExpression){\n        var expressions = ['!=', '==', '>=', '<=', '>', '<']\n\n        for (var i = 0; i < expressions.length; i++) {\n            var indexOf = filterExpression.indexOf(expressions[i])\n\n            if (indexOf >= 0)\n                return filterExpression.slice(0, indexOf).trim()\n        }\n\n        return ''\n    }\n\n    /** Combines multiple filters into a new filter name */\n    function getFilterName(filterExpressions){\n        var newFilterName = ''\n\n        for (var i = 0; i < filterExpressions.length; i++) {\n            var variableName = getVariableName(filterExpressions[i])\n\n            newFilterName = newFilterName ? (newFilterName + '-' + variableName) : variableName\n        }\n\n        return newFilterName\n    }\n\n    filterName = $job.inputs.genotype_filter_name\n    filterExpressions = $job.inputs.genotype_filter_expression\n    splitFilterExpressions = $job.inputs.split_filter_expressions\n    \n    // Adds filter expressions to the command line\n    if (filterExpressions && filterExpressions.length > 0) \n    {  \n        if (splitFilterExpressions) // Adds each expression as a separate filter\n        {\n            cmd = []\n\n            for (i = 0; i < filterExpressions.length; i++) \n            {\n                var variableName = getVariableName(filterExpressions[i])\n\n                cmd.push('--genotype-filter-name')\n                cmd.push('\"' + variableName + '\"')\n                cmd.push('--genotype-filter-expression')\n                cmd.push('\"' + filterExpressions[i] + '\"')\n            }\n\n            return cmd.join(' ')\n        }\n        else // Adds all expressions as a single filter\n        { \n            filterName = filterName ? filterName : getFilterName(filterExpressions)\n\n            var expressions = []\n\n            for (var i = 0; i < filterExpressions.length; i++) \n            {\n                expressions.push(filterExpressions[i])\n\n                if (i < filterExpressions.length - 1)\n                expressions.push('||')\n            }\n\n            expressions = expressions.join(' ').trim()\n            expressions = '\"' + expressions + '\"'\n\n            return(['--genotype-filter-name', \n                    '\"' +  filterName + '\"', \n                    '--genotype-filter-expression', \n                    expressions].join(' ').trim())   \n        }\n    }\n    else\n        return ''\n}"
                        }
                    }
                ],
                "sbg:revisionNotes": "Copy of vladimirk/whole-exome-pipeline-bwa-gatk-4-0-with-metrics-demo/GATK_VariantFiltration/56",
                "sbg:toolkitVersion": "4.0.2.0",
                "sbg:job": {
                    "inputs": {
                        "setFilteredGtToNocall": false,
                        "use_jdk_inflater": false,
                        "genotype_filter_expression": [],
                        "no_cmdline_in_header": true,
                        "excludeIntervals": [
                            {
                                "class": "File",
                                "secondaryFiles": [],
                                "size": 0,
                                "path": "/path/to/excludeIntervals-1.ext"
                            },
                            {
                                "class": "File",
                                "secondaryFiles": [],
                                "size": 0,
                                "path": "/path/to/excludeIntervals-2.ext"
                            }
                        ],
                        "gcs_max_retries": null,
                        "invalidatePreviousFilters": false,
                        "variant": {
                            "class": "File",
                            "secondaryFiles": [
                                {
                                    "path": ".idx"
                                }
                            ],
                            "size": 0,
                            "path": "/path/to/variant.ext"
                        },
                        "genotypeFilterName": "",
                        "no_call": true,
                        "invertGenotypeFilterExpression": false,
                        "dontRequireSoftClipsBothEnds": false,
                        "disableBamIndexCaching": false,
                        "pedigree": {
                            "class": "File",
                            "secondaryFiles": [],
                            "size": 0,
                            "path": "/path/to/pedigree.ext"
                        },
                        "use_jdk_deflater": false,
                        "intervals": "intervals-string-value",
                        "filter_expression": [
                            "qd<2",
                            "rank>10"
                        ],
                        "createOutputVariantIndex": false,
                        "createOutputBamMD5": false,
                        "reference": {
                            "class": "File",
                            "secondaryFiles": [
                                {
                                    "path": ".fai"
                                },
                                {
                                    "path": "^.dict"
                                }
                            ],
                            "size": 0,
                            "path": "/path/to/reference.ext"
                        },
                        "validation_strictness": null,
                        "invert_selection": true,
                        "clusterSize": 3,
                        "filterNotInMask": false,
                        "clusterWindowSize": 35,
                        "unsafe": null,
                        "intervals_string": "",
                        "exclude_intervals_string": "",
                        "invert_criteria": true,
                        "splitFilterExpressions": true,
                        "QUIET": false,
                        "filter_not_in_mask": false,
                        "lenient": false,
                        "bqsr": {
                            "class": "File",
                            "secondaryFiles": [],
                            "size": 0,
                            "path": "/path/to/bqsr.ext"
                        },
                        "disableSequenceDictionaryValidation": false,
                        "ambigFilterBases": null,
                        "disableToolDefaultReadFilters": false,
                        "invertFilterExpression": false,
                        "interval_merging_rule": null,
                        "missingValuesInExpressionsShouldEvaluateAsFailing": false,
                        "createOutputVariantMD5": false,
                        "filterName": "",
                        "addOutputSAMProgramRecord": false,
                        "variants": [
                            {
                                "path": "varaint.vcf"
                            }
                        ],
                        "createOutputBamIndex": false,
                        "memory_overhead_per_job": 0,
                        "genotypeFilterExpression": null,
                        "memory_per_job": 2048,
                        "genotype_filter_name": "",
                        "secondsBetweenProgressUpdates": null,
                        "filter_name": [
                            "qd",
                            "rank"
                        ],
                        "keepReverse": false,
                        "filterExpression": [
                            "V1 != 1.0",
                            "V2 == 2.0",
                            "V3 > 3",
                            "V4 >= 4",
                            "V5 < 5",
                            "V6 <= 6"
                        ]
                    },
                    "allocatedResources": {
                        "cpu": 1,
                        "mem": 2048
                    }
                },
                "sbg:links": [
                    {
                        "label": "Homepage",
                        "id": "https://software.broadinstitute.org/gatk/"
                    },
                    {
                        "label": "Documentation",
                        "id": "https://software.broadinstitute.org/gatk/documentation/tooldocs/current/"
                    },
                    {
                        "label": "Download",
                        "id": "https://software.broadinstitute.org/gatk/download/"
                    }
                ],
                "sbg:cmdPreview": "/opt/gatk --java-options \"-Xmx2048M\" VariantFiltration --variant /path/to/variant.ext --reference /path/to/reference.ext  --filter-name \"qd,rank\" --filter-expression \"qd<2 || rank>10\"   --output variant.vcf",
                "sbg:projectName": "SBG Public data",
                "sbg:image_url": null,
                "sbg:revisionsInfo": [
                    {
                        "sbg:revision": 0,
                        "sbg:modifiedBy": "admin",
                        "sbg:modifiedOn": 1509556151,
                        "sbg:revisionNotes": "Copy of vladimirk/whole-exome-pipeline-bwa-gatk-4-0-with-metrics-demo/GATK_VariantFiltration/17"
                    },
                    {
                        "sbg:revision": 1,
                        "sbg:modifiedBy": "admin",
                        "sbg:modifiedOn": 1509556151,
                        "sbg:revisionNotes": "Copy of vladimirk/whole-exome-pipeline-bwa-gatk-4-0-with-metrics-demo/GATK_VariantFiltration/18"
                    },
                    {
                        "sbg:revision": 2,
                        "sbg:modifiedBy": "admin",
                        "sbg:modifiedOn": 1509556151,
                        "sbg:revisionNotes": "Copy of vladimirk/whole-exome-pipeline-bwa-gatk-4-0-with-metrics-demo/GATK_VariantFiltration/19"
                    },
                    {
                        "sbg:revision": 3,
                        "sbg:modifiedBy": "admin",
                        "sbg:modifiedOn": 1509556151,
                        "sbg:revisionNotes": "Copy of vladimirk/whole-exome-pipeline-bwa-gatk-4-0-with-metrics-demo/GATK_VariantFiltration/22"
                    },
                    {
                        "sbg:revision": 4,
                        "sbg:modifiedBy": "admin",
                        "sbg:modifiedOn": 1509556151,
                        "sbg:revisionNotes": "Copy of vladimirk/whole-exome-pipeline-bwa-gatk-4-0-with-metrics-demo/GATK_VariantFiltration/23"
                    },
                    {
                        "sbg:revision": 5,
                        "sbg:modifiedBy": "admin",
                        "sbg:modifiedOn": 1509556151,
                        "sbg:revisionNotes": "Copy of vladimirk/whole-exome-pipeline-bwa-gatk-4-0-with-metrics-demo/GATK_VariantFiltration/25"
                    },
                    {
                        "sbg:revision": 6,
                        "sbg:modifiedBy": "admin",
                        "sbg:modifiedOn": 1509556152,
                        "sbg:revisionNotes": "Copy of vladimirk/whole-exome-pipeline-bwa-gatk-4-0-with-metrics-demo/GATK_VariantFiltration/26"
                    },
                    {
                        "sbg:revision": 7,
                        "sbg:modifiedBy": "admin",
                        "sbg:modifiedOn": 1509556152,
                        "sbg:revisionNotes": "Copy of vladimirk/whole-exome-pipeline-bwa-gatk-4-0-with-metrics-demo/GATK_VariantFiltration/27"
                    },
                    {
                        "sbg:revision": 8,
                        "sbg:modifiedBy": "admin",
                        "sbg:modifiedOn": 1509556152,
                        "sbg:revisionNotes": "Copy of vladimirk/whole-exome-pipeline-bwa-gatk-4-0-with-metrics-demo/GATK_VariantFiltration/28"
                    },
                    {
                        "sbg:revision": 9,
                        "sbg:modifiedBy": "admin",
                        "sbg:modifiedOn": 1509556152,
                        "sbg:revisionNotes": "Copy of vladimirk/whole-exome-pipeline-bwa-gatk-4-0-with-metrics-demo/GATK_VariantFiltration/29"
                    },
                    {
                        "sbg:revision": 10,
                        "sbg:modifiedBy": "admin",
                        "sbg:modifiedOn": 1517583236,
                        "sbg:revisionNotes": "Copy of vladimirk/whole-exome-pipeline-bwa-gatk-4-0-with-metrics-demo/GATK_VariantFiltration/34"
                    },
                    {
                        "sbg:revision": 11,
                        "sbg:modifiedBy": "admin",
                        "sbg:modifiedOn": 1517583236,
                        "sbg:revisionNotes": "Copy of vladimirk/whole-exome-pipeline-bwa-gatk-4-0-with-metrics-demo/GATK_VariantFiltration/35"
                    },
                    {
                        "sbg:revision": 12,
                        "sbg:modifiedBy": "admin",
                        "sbg:modifiedOn": 1517583236,
                        "sbg:revisionNotes": "Copy of vladimirk/whole-exome-pipeline-bwa-gatk-4-0-with-metrics-demo/GATK_VariantFiltration/36"
                    },
                    {
                        "sbg:revision": 13,
                        "sbg:modifiedBy": "admin",
                        "sbg:modifiedOn": 1517583236,
                        "sbg:revisionNotes": "Copy of vladimirk/whole-exome-pipeline-bwa-gatk-4-0-with-metrics-demo/GATK_VariantFiltration/37"
                    },
                    {
                        "sbg:revision": 14,
                        "sbg:modifiedBy": "admin",
                        "sbg:modifiedOn": 1517583236,
                        "sbg:revisionNotes": "Copy of vladimirk/whole-exome-pipeline-bwa-gatk-4-0-with-metrics-demo/GATK_VariantFiltration/46"
                    },
                    {
                        "sbg:revision": 15,
                        "sbg:modifiedBy": "admin",
                        "sbg:modifiedOn": 1517583236,
                        "sbg:revisionNotes": "Copy of vladimirk/whole-exome-pipeline-bwa-gatk-4-0-with-metrics-demo/GATK_VariantFiltration/48"
                    },
                    {
                        "sbg:revision": 16,
                        "sbg:modifiedBy": "admin",
                        "sbg:modifiedOn": 1517583236,
                        "sbg:revisionNotes": "Copy of vladimirk/whole-exome-pipeline-bwa-gatk-4-0-with-metrics-demo/GATK_VariantFiltration/50"
                    },
                    {
                        "sbg:revision": 17,
                        "sbg:modifiedBy": "admin",
                        "sbg:modifiedOn": 1517583236,
                        "sbg:revisionNotes": "Copy of vladimirk/whole-exome-pipeline-bwa-gatk-4-0-with-metrics-demo/GATK_VariantFiltration/51"
                    },
                    {
                        "sbg:revision": 18,
                        "sbg:modifiedBy": "admin",
                        "sbg:modifiedOn": 1517583236,
                        "sbg:revisionNotes": "Copy of vladimirk/whole-exome-pipeline-bwa-gatk-4-0-with-metrics-demo/GATK_VariantFiltration/52"
                    },
                    {
                        "sbg:revision": 19,
                        "sbg:modifiedBy": "admin",
                        "sbg:modifiedOn": 1517583236,
                        "sbg:revisionNotes": "Copy of vladimirk/whole-exome-pipeline-bwa-gatk-4-0-with-metrics-demo/GATK_VariantFiltration/54"
                    },
                    {
                        "sbg:revision": 20,
                        "sbg:modifiedBy": "admin",
                        "sbg:modifiedOn": 1519745521,
                        "sbg:revisionNotes": "Copy of vladimirk/whole-exome-pipeline-bwa-gatk-4-0-with-metrics-demo/GATK_VariantFiltration/55"
                    },
                    {
                        "sbg:revision": 21,
                        "sbg:modifiedBy": "admin",
                        "sbg:modifiedOn": 1521477587,
                        "sbg:revisionNotes": "Copy of vladimirk/whole-exome-pipeline-bwa-gatk-4-0-with-metrics-demo/GATK_VariantFiltration/56"
                    }
                ],
                "sbg:categories": [
                    "GATK-4"
                ],
                "sbg:toolAuthor": "Broad Institute",
                "sbg:license": "Open source BSD (3-clause) license",
                "sbg:toolkit": "GATK",
                "sbg:publisher": "sbg",
                "sbg:appVersion": [
                    "sbg:draft-2"
                ],
                "sbg:id": "admin/sbg-public-data/gatk-4-0-variantfiltration/21",
                "sbg:revision": 21,
                "sbg:modifiedOn": 1521477587,
                "sbg:modifiedBy": "admin",
                "sbg:createdOn": 1509556151,
                "sbg:createdBy": "admin",
                "sbg:project": "admin/sbg-public-data",
                "sbg:sbgMaintained": false,
                "sbg:validationErrors": [],
                "sbg:contributors": [
                    "admin"
                ],
                "sbg:latestRevision": 21,
                "sbg:content_hash": null
            },
            "label": "GATK VariantFiltration",
            "sbg:x": -196.96676635742188,
            "sbg:y": -493.8411865234375
        },
        {
            "id": "#gatk_4_0_variantfiltration_1",
            "inputs": [
                {
                    "id": "#gatk_4_0_variantfiltration_1.variant",
                    "source": "#gatk_4_0_selectvariants_1.select_variants_vcf"
                },
                {
                    "id": "#gatk_4_0_variantfiltration_1.filter_expression",
                    "default": [
                        "QD < 2.0",
                        "FS > 200.0",
                        "ReadPosRankSum < -20.0",
                        "QUAL<30.0"
                    ]
                },
                {
                    "id": "#gatk_4_0_variantfiltration_1.filter_name",
                    "default": "''QD20'' ''FS200'' ''ReadPosRankSum-20'' ''QUAL30''"
                },
                {
                    "id": "#gatk_4_0_variantfiltration_1.reference",
                    "source": "#reference"
                },
                {
                    "id": "#gatk_4_0_variantfiltration_1.split_filter_expressions",
                    "default": true
                }
            ],
            "outputs": [
                {
                    "id": "#gatk_4_0_variantfiltration_1.filtered_vcf"
                }
            ],
            "run": {
                "cwlVersion": "sbg:draft-2",
                "class": "CommandLineTool",
                "$namespaces": {
                    "sbg": "https://sevenbridges.com"
                },
                "id": "admin/sbg-public-data/gatk-4-0-variantfiltration/21",
                "label": "GATK VariantFiltration",
                "description": "Filter variant calls based on INFO and FORMAT annotations.\n\n###**Overview**  \n\nThis tool is designed for hard-filtering variant calls based on certain criteria. Records are hard-filtered by changing the value in the FILTER field to something other than PASS. Filtered records will be preserved in the output unless their removal is requested in the command line.\n\n###**Input**  \n\n- A VCF of variant calls to filter.\n- One or more filtering expressions and corresponding filter names.\n\n###**Output**  \n\nA filtered VCF in which passing variants are annotated as PASS and failing variants are annotated with the name(s) of the filter(s) they failed. \n\n###**Usage example**  \n\n    ./gatk-launch VariantFiltration \\\n   \t\t-R reference.fasta \\\n   \t\t-V input.vcf \\\n   \t\t-O output.vcf \\\n   \t\t--filterExpression \"AB < 0.2 || MQ0 > 50\" \\\n   \t\t--filterName \"my_filters\"\n\n###**Note** \n\nComposing filtering expressions can range from very simple to extremely complicated depending on what you're trying to do. Please see [this document](https://software.broadinstitute.org/gatk/documentation/article.php?id=1255) for more details on how to compose and use filtering expressions effectively.\n\n###**IMPORTANT NOTICE**  \n\nTools in GATK that require a fasta reference file also look for the reference file's corresponding *.fai* (fasta index) and *.dict* (fasta dictionary) files. The fasta index file allows random access to reference bases and the dictionary file is a dictionary of the contig names and sizes contained within the fasta reference. These two secondary files are essential for GATK to work properly. To append these two files to your fasta reference please use the '***SBG FASTA Indices***' tool within your GATK based workflow before using any of the GATK tools.",
                "baseCommand": [
                    "/opt/gatk",
                    "--java-options",
                    {
                        "class": "Expression",
                        "engine": "#cwl-js-engine",
                        "script": "{\n  if($job.inputs.memory_per_job){\n  \treturn '\\\"-Xmx'.concat($job.inputs.memory_per_job, 'M') + '\\\"'\n  }\n  \treturn '\\\"-Xmx2048M\\\"'\n}"
                    },
                    "VariantFiltration"
                ],
                "inputs": [
                    {
                        "sbg:category": "Required Arguments",
                        "sbg:altPrefix": "",
                        "type": [
                            "File"
                        ],
                        "inputBinding": {
                            "position": 0,
                            "prefix": "--variant",
                            "separate": true,
                            "sbg:cmdInclude": true
                        },
                        "label": "Variant",
                        "description": "A VCF file containing variants Required.",
                        "sbg:fileTypes": "VCF, VCF.GZ",
                        "id": "#variant"
                    },
                    {
                        "sbg:category": "Optional Arguments",
                        "sbg:stageInput": null,
                        "sbg:altPrefix": "",
                        "type": [
                            "null",
                            "boolean"
                        ],
                        "inputBinding": {
                            "position": 0,
                            "prefix": "--add-output-sam-program-record",
                            "separate": true,
                            "sbg:cmdInclude": true
                        },
                        "label": "Add Output Sam Program Record",
                        "description": "If true, adds a PG tag to created SAM/BAM/CRAM files. Default value: true. Possible values: {true, false}.",
                        "id": "#add_output_sam_program_record"
                    },
                    {
                        "sbg:category": "Optional Arguments",
                        "sbg:altPrefix": "",
                        "type": [
                            "null",
                            "int"
                        ],
                        "inputBinding": {
                            "position": 0,
                            "prefix": "--cloud-index-prefetch-buffer",
                            "separate": true,
                            "sbg:cmdInclude": true
                        },
                        "label": "Cloud Index Prefetch Buffer",
                        "description": "Size of the cloud-only prefetch buffer (in MB; 0 to disable). Defaults to cloudPrefetchBuffer if unset. Default value: -1.",
                        "id": "#cloud_index_prefetch_buffer"
                    },
                    {
                        "sbg:category": "Optional Arguments",
                        "sbg:altPrefix": "",
                        "type": [
                            "null",
                            "int"
                        ],
                        "inputBinding": {
                            "position": 0,
                            "prefix": "--cloud-prefetch-buffer",
                            "separate": true,
                            "sbg:cmdInclude": true
                        },
                        "label": "Cloud Prefetch Buffer",
                        "description": "Size of the cloud-only prefetch buffer (in MB; 0 to disable). Default value: 40.",
                        "id": "#cloud_prefetch_buffer"
                    },
                    {
                        "sbg:category": "Optional Arguments",
                        "sbg:altPrefix": "",
                        "type": [
                            "null",
                            "int"
                        ],
                        "inputBinding": {
                            "position": 0,
                            "prefix": "--cluster-size",
                            "separate": true,
                            "sbg:cmdInclude": true
                        },
                        "label": "Cluster Size",
                        "description": "The number of SNPs which make up a cluster. Must be at least 2 Default value: 3.",
                        "id": "#cluster_size"
                    },
                    {
                        "sbg:category": "Optional Arguments",
                        "sbg:altPrefix": "",
                        "type": [
                            "null",
                            "int"
                        ],
                        "inputBinding": {
                            "position": 0,
                            "prefix": "--cluster-window-size",
                            "separate": true,
                            "sbg:cmdInclude": true
                        },
                        "label": "Cluster Window Size",
                        "description": "The window size (in bases) in which to evaluate clustered SNPs Default value: 0.",
                        "id": "#cluster_window_size"
                    },
                    {
                        "sbg:category": "Optional Arguments",
                        "sbg:stageInput": null,
                        "sbg:altPrefix": "",
                        "type": [
                            "null",
                            "boolean"
                        ],
                        "inputBinding": {
                            "position": 0,
                            "prefix": "--create-output-bam-index",
                            "separate": true,
                            "sbg:cmdInclude": true
                        },
                        "label": "Create Output Bam Index",
                        "description": "If true, create a BAM/CRAM index when writing a coordinate-sorted BAM/CRAM file. Default value: true. Possible values: {true, false}.",
                        "id": "#create_output_bam_index"
                    },
                    {
                        "sbg:category": "Optional Arguments",
                        "sbg:stageInput": null,
                        "sbg:altPrefix": "",
                        "type": [
                            "null",
                            "boolean"
                        ],
                        "inputBinding": {
                            "position": 0,
                            "prefix": "--create-output-bam-md5",
                            "separate": true,
                            "sbg:cmdInclude": true
                        },
                        "label": "Create Output Bam Md5",
                        "description": "If true, create a MD5 digest for any BAM/SAM/CRAM file created Default value: false. Possible values: {true, false}.",
                        "id": "#create_output_bam_md5"
                    },
                    {
                        "sbg:category": "Optional Arguments",
                        "sbg:stageInput": null,
                        "sbg:altPrefix": "",
                        "type": [
                            "null",
                            "boolean"
                        ],
                        "inputBinding": {
                            "position": 0,
                            "prefix": "--create-output-variant-index",
                            "separate": true,
                            "sbg:cmdInclude": true
                        },
                        "label": "Create Output Variant Index",
                        "description": "If true, create a VCF index when writing a coordinate-sorted VCF file. Default value: true. Possible values: {true, false}.",
                        "id": "#create_output_variant_index"
                    },
                    {
                        "sbg:category": "Optional Arguments",
                        "sbg:stageInput": null,
                        "sbg:altPrefix": "",
                        "type": [
                            "null",
                            "boolean"
                        ],
                        "inputBinding": {
                            "position": 0,
                            "prefix": "--create-output-variant-md5",
                            "separate": true,
                            "sbg:cmdInclude": true
                        },
                        "label": "Create Output Variant Md5",
                        "description": "If true, create a a MD5 digest any VCF file created. Default value: false. Possible values: {true, false}.",
                        "id": "#create_output_variant_md5"
                    },
                    {
                        "sbg:category": "Optional Arguments",
                        "sbg:stageInput": null,
                        "sbg:altPrefix": "",
                        "type": [
                            "null",
                            "boolean"
                        ],
                        "inputBinding": {
                            "position": 0,
                            "prefix": "--disable-bam-index-caching",
                            "separate": true,
                            "sbg:cmdInclude": true
                        },
                        "label": "Disable Bam Index Caching",
                        "description": "If true, don't cache bam indexes, this will reduce memory requirements but may harm performance if many intervals are specified. Caching is automatically disabled if there are no intervals specified. Default value: false. Possible values: {true, false}.",
                        "id": "#disable_bam_index_caching"
                    },
                    {
                        "sbg:category": "Optional Arguments",
                        "sbg:altPrefix": "",
                        "type": [
                            "null",
                            {
                                "type": "enum",
                                "symbols": [
                                    "GoodCigarReadFilter",
                                    "MappedReadFilter",
                                    "MappingQualityAvailableReadFilter",
                                    "MappingQualityReadFilter",
                                    "NonZeroReferenceLengthAlignmentReadFilter",
                                    "NotDuplicateReadFilter",
                                    "NotSecondaryAlignmentReadFilter",
                                    "PassesVendorQualityCheckReadFilter",
                                    "WellformedReadFilter"
                                ],
                                "name": "null"
                            }
                        ],
                        "inputBinding": {
                            "position": 0,
                            "prefix": "--disable-read-filter",
                            "separate": true,
                            "sbg:cmdInclude": true
                        },
                        "label": "Disable Read Filter",
                        "description": "Read filters to be disabled before analysis This argument may be specified 0 or more times. Default value: null.",
                        "id": "#disable_read_filter"
                    },
                    {
                        "sbg:category": "Optional Arguments",
                        "sbg:stageInput": null,
                        "sbg:altPrefix": "",
                        "type": [
                            "null",
                            "boolean"
                        ],
                        "inputBinding": {
                            "position": 0,
                            "prefix": "--disable-sequence-dictionary-validation",
                            "separate": true,
                            "sbg:cmdInclude": true
                        },
                        "label": "Disable Sequence Dictionary Validation",
                        "description": "If specified, do not check the sequence dictionaries from our inputs for compatibility. Use at your own risk! Default value: false. Possible values: {true, false}.",
                        "id": "#disable_sequence_dictionary_validation"
                    },
                    {
                        "sbg:category": "Optional Arguments",
                        "sbg:stageInput": null,
                        "sbg:altPrefix": "",
                        "type": [
                            "null",
                            "boolean"
                        ],
                        "inputBinding": {
                            "position": 0,
                            "prefix": "--disable-tool-default-read-filters",
                            "separate": true,
                            "sbg:cmdInclude": true
                        },
                        "label": "Disable Tool Default Read Filters",
                        "description": "Disable all tool default read filters Default value: false. Possible values: {true, false}.",
                        "id": "#disable_tool_default_read_filters"
                    },
                    {
                        "sbg:category": "Optional Arguments",
                        "type": [
                            "null",
                            {
                                "type": "array",
                                "items": "string"
                            }
                        ],
                        "label": "Filter Expression",
                        "description": "One or more expression used with INFO fields to filter This argument may be specified 0 or more times. Default value: null.",
                        "id": "#filter_expression"
                    },
                    {
                        "sbg:category": "Optional Arguments",
                        "type": [
                            "null",
                            "string"
                        ],
                        "label": "Filter Name",
                        "description": "This argument may be specified 0 or more times. Default value: null.",
                        "id": "#filter_name"
                    },
                    {
                        "sbg:category": "Optional Arguments",
                        "sbg:stageInput": null,
                        "sbg:altPrefix": "",
                        "type": [
                            "null",
                            "boolean"
                        ],
                        "inputBinding": {
                            "position": 0,
                            "prefix": "--filter-not-in-mask",
                            "separate": true,
                            "sbg:cmdInclude": true
                        },
                        "label": "Filter Not In Mask",
                        "description": "Filter records NOT in given input mask. Default value: false. Possible values: {true, false}.",
                        "id": "#filter_not_in_mask"
                    },
                    {
                        "sbg:category": "Optional Arguments",
                        "type": [
                            "null",
                            {
                                "type": "array",
                                "items": "string"
                            }
                        ],
                        "label": "Genotype Filter Expression",
                        "description": "One or more expression used with FORMAT (sample/genotype-level) fields to filter (see documentation guide for more info) This argument may be specified 0 or more times.",
                        "id": "#genotype_filter_expression"
                    },
                    {
                        "sbg:category": "Optional Arguments",
                        "type": [
                            "null",
                            "string"
                        ],
                        "label": "Genotype Filter Name",
                        "description": "Names to use for the list of sample/genotype filters (must be a 1-to-1 mapping); this name is put in the FILTER field for variants that get filtered This argument may be specified 0 or more times.",
                        "id": "#genotype_filter_name"
                    },
                    {
                        "sbg:category": "Optional Arguments",
                        "type": [
                            "null",
                            "File"
                        ],
                        "inputBinding": {
                            "position": 0,
                            "prefix": "--input",
                            "separate": true,
                            "sbg:cmdInclude": true,
                            "secondaryFiles": [
                                ".bai"
                            ]
                        },
                        "label": "Input",
                        "description": "BAM/SAM/CRAM file containing reads This argument may be specified 0 or more times. Default value: null.",
                        "sbg:fileTypes": "BAM, SAM, CRAM",
                        "id": "#input"
                    },
                    {
                        "sbg:category": "Optional Arguments",
                        "sbg:altPrefix": "",
                        "type": [
                            "null",
                            "int"
                        ],
                        "inputBinding": {
                            "position": 0,
                            "prefix": "--interval-exclusion-padding",
                            "separate": true,
                            "sbg:cmdInclude": true
                        },
                        "label": "Interval Exclusion Padding",
                        "description": "Amount of padding (in bp) to add to each interval you are excluding. Default value: 0.",
                        "id": "#interval_exclusion_padding"
                    },
                    {
                        "sbg:category": "Optional Arguments",
                        "sbg:altPrefix": "",
                        "type": [
                            "null",
                            "int"
                        ],
                        "inputBinding": {
                            "position": 0,
                            "prefix": "--interval-padding",
                            "separate": true,
                            "sbg:cmdInclude": true
                        },
                        "label": "Interval Padding",
                        "description": "Amount of padding (in bp) to add to each interval you are including. Default value: 0.",
                        "id": "#interval_padding"
                    },
                    {
                        "sbg:category": "Optional Arguments",
                        "sbg:altPrefix": "",
                        "type": [
                            "null",
                            {
                                "type": "enum",
                                "symbols": [
                                    "UNION",
                                    "INTERSECTION"
                                ],
                                "name": "null"
                            }
                        ],
                        "inputBinding": {
                            "position": 0,
                            "prefix": "--interval-set-rule",
                            "separate": true,
                            "sbg:cmdInclude": true
                        },
                        "label": "Interval Set Rule",
                        "description": "Set merging approach to use for combining interval inputs Default value: UNION. Possible values: {UNION, INTERSECTION}.",
                        "id": "#interval_set_rule"
                    },
                    {
                        "sbg:category": "Optional Arguments",
                        "sbg:stageInput": null,
                        "sbg:altPrefix": "",
                        "type": [
                            "null",
                            "boolean"
                        ],
                        "inputBinding": {
                            "position": 0,
                            "prefix": "--invalidate-previous-filters",
                            "separate": true,
                            "sbg:cmdInclude": true
                        },
                        "label": "Invalidate Previous Filters",
                        "description": "Remove previous filters applied to the VCF Default value: false. Possible values: {true, false}.",
                        "id": "#invalidate_previous_filters"
                    },
                    {
                        "sbg:category": "Optional Arguments",
                        "sbg:stageInput": null,
                        "sbg:altPrefix": "",
                        "type": [
                            "null",
                            "boolean"
                        ],
                        "inputBinding": {
                            "position": 0,
                            "prefix": "--invert-filter-expression",
                            "separate": true,
                            "sbg:cmdInclude": true
                        },
                        "label": "Invert Filter Expression",
                        "description": "Invert the selection criteria for --filterExpression Default value: false. Possible values: {true, false}.",
                        "id": "#invert_filter_expression"
                    },
                    {
                        "sbg:category": "Optional Arguments",
                        "sbg:stageInput": null,
                        "sbg:altPrefix": "",
                        "type": [
                            "null",
                            "boolean"
                        ],
                        "inputBinding": {
                            "position": 0,
                            "prefix": "--invert-genotype-filter-expression",
                            "separate": true,
                            "sbg:cmdInclude": true
                        },
                        "label": "Invert Genotype Filter Expression",
                        "description": "Invert the selection criteria for --genotypeFilterExpression Default value: false. Possible values: {true, false}.",
                        "id": "#invert_genotype_filter_expression"
                    },
                    {
                        "sbg:category": "Optional Arguments",
                        "sbg:stageInput": null,
                        "sbg:altPrefix": "",
                        "type": [
                            "null",
                            "boolean"
                        ],
                        "inputBinding": {
                            "position": 0,
                            "prefix": "--lenient",
                            "separate": true,
                            "sbg:cmdInclude": true
                        },
                        "label": "Lenient",
                        "description": "Lenient processing of VCF files Default value: false. Possible values: {true, false}.",
                        "id": "#lenient"
                    },
                    {
                        "sbg:category": "Optional Arguments",
                        "sbg:altPrefix": "",
                        "type": [
                            "null",
                            "string"
                        ],
                        "inputBinding": {
                            "position": 0,
                            "prefix": "--mask",
                            "separate": true,
                            "sbg:cmdInclude": true
                        },
                        "label": "Mask",
                        "description": "Input mask Default value: null.",
                        "id": "#mask"
                    },
                    {
                        "sbg:category": "Optional Arguments",
                        "sbg:altPrefix": "",
                        "type": [
                            "null",
                            "int"
                        ],
                        "inputBinding": {
                            "position": 0,
                            "prefix": "--mask-extension",
                            "separate": true,
                            "sbg:cmdInclude": true
                        },
                        "label": "Mask Extension",
                        "description": "How many bases beyond records from a provided 'mask' should variants be filtered Default value: 0.",
                        "id": "#mask_extension"
                    },
                    {
                        "sbg:category": "Optional Arguments",
                        "sbg:altPrefix": "",
                        "type": [
                            "null",
                            "string"
                        ],
                        "inputBinding": {
                            "position": 0,
                            "prefix": "--mask-name",
                            "separate": true,
                            "sbg:cmdInclude": true
                        },
                        "label": "Mask Name",
                        "description": "The text to put in the FILTER field if a 'mask' is provided and overlaps with a variant call Default value: Mask.",
                        "id": "#mask_name"
                    },
                    {
                        "sbg:category": "Optional Arguments",
                        "sbg:stageInput": null,
                        "sbg:altPrefix": "",
                        "type": [
                            "null",
                            "boolean"
                        ],
                        "inputBinding": {
                            "position": 0,
                            "prefix": "--missing-values-in-expressions-should-evaluate-as-failing",
                            "separate": true,
                            "sbg:cmdInclude": true
                        },
                        "label": "Missing Values In Expressions Should Evaluate As Failing",
                        "description": "When evaluating the JEXL expressions, missing values should be considered failing the expression Default value: false. Possible values: {true, false}.",
                        "id": "#missing_values_in_expressions_should_evaluate_as_failing"
                    },
                    {
                        "sbg:category": "Optional Arguments",
                        "sbg:stageInput": null,
                        "sbg:altPrefix": "",
                        "type": [
                            "null",
                            "boolean"
                        ],
                        "inputBinding": {
                            "position": 0,
                            "prefix": "--quiet",
                            "separate": true,
                            "sbg:cmdInclude": true
                        },
                        "label": "Quiet",
                        "description": "Whether to suppress job-summary info on System.err. Default value: false. Possible values: {true, false}.",
                        "id": "#quiet"
                    },
                    {
                        "sbg:category": "Optional Arguments",
                        "sbg:altPrefix": "",
                        "type": [
                            "null",
                            {
                                "type": "enum",
                                "symbols": [
                                    "AlignmentAgreesWithHeaderReadFilter",
                                    "AllowAllReadsReadFilter",
                                    "AmbiguousBaseReadFilter",
                                    "CigarContainsNoNOperator",
                                    "FirstOfPairReadFilter",
                                    "FragmentLengthReadFilter",
                                    "GoodCigarReadFilter",
                                    "HasReadGroupReadFilter",
                                    "LibraryReadFilter",
                                    "MappedReadFilter",
                                    "MappingQualityAvailableReadFilter",
                                    "MappingQualityNotZeroReadFilter",
                                    "MappingQualityReadFilter",
                                    "MatchingBasesAndQualsReadFilter",
                                    "MateDifferentStrandReadFilter",
                                    "MateOnSameContigOrNoMappedMateReadFilter",
                                    "MetricsReadFilter",
                                    "NonZeroFragmentLengthReadFilter",
                                    "NonZeroReferenceLengthAlignmentReadFilter",
                                    "NotDuplicateReadFilter",
                                    "NotOpticalDuplicateReadFilter",
                                    "NotSecondaryAlignmentReadFilter",
                                    "NotSupplementaryAlignmentReadFilter",
                                    "OverclippedReadFilter",
                                    "PairedReadFilter",
                                    "PassesVendorQualityCheckReadFilter",
                                    "PlatformReadFilter",
                                    "PlatformUnitReadFilter",
                                    "PrimaryLineReadFilter",
                                    "ProperlyPairedReadFilter",
                                    "ReadGroupBlackListReadFilter",
                                    "ReadGroupReadFilter",
                                    "ReadLengthEqualsCigarLengthReadFilter",
                                    "ReadLengthReadFilter",
                                    "ReadNameReadFilter",
                                    "ReadStrandFilter",
                                    "SampleReadFilter",
                                    "SecondOfPairReadFilter",
                                    "SeqIsStoredReadFilter",
                                    "ValidAlignmentEndReadFilter",
                                    "ValidAlignmentStartReadFilter",
                                    "WellformedReadFilter"
                                ],
                                "name": "null"
                            }
                        ],
                        "inputBinding": {
                            "position": 0,
                            "prefix": "--read-filter",
                            "separate": true,
                            "sbg:cmdInclude": true
                        },
                        "label": "Read Filter",
                        "description": "Read filters to be applied before analysis This argument may be specified 0 or more times. Default value: null.",
                        "id": "#read_filter"
                    },
                    {
                        "sbg:category": "Optional Arguments",
                        "sbg:altPrefix": "",
                        "type": [
                            "null",
                            "string"
                        ],
                        "inputBinding": {
                            "position": 0,
                            "prefix": "--read-index",
                            "separate": true,
                            "sbg:cmdInclude": true
                        },
                        "label": "Read Index",
                        "description": "Indices to use for the read inputs. If specified, an index must be provided for every read input and in the same order as the read inputs. If this argument is not specified, the path to the index for each input will be inferred automatically. This argument may be specified 0 or more times. Default value: null.",
                        "id": "#read_index"
                    },
                    {
                        "sbg:category": "Optional Arguments",
                        "sbg:altPrefix": "",
                        "type": [
                            "null",
                            {
                                "type": "enum",
                                "symbols": [
                                    "STRICT",
                                    "LENIENT",
                                    "SILENT"
                                ],
                                "name": "null"
                            }
                        ],
                        "inputBinding": {
                            "position": 0,
                            "prefix": "--read-validation-stringency",
                            "separate": true,
                            "sbg:cmdInclude": true
                        },
                        "label": "Read Validation Stringency",
                        "description": "Validation stringency for all SAM/BAM/CRAM/SRA files read by this program. The default stringency value SILENT can improve performance when processing a BAM file in which variable-length data (read, qualities, tags) do not otherwise need to be decoded. Default value: SILENT. Possible values: {STRICT, LENIENT, SILENT}.",
                        "id": "#read_validation_stringency"
                    },
                    {
                        "sbg:toolDefaultValue": "FASTA,FA",
                        "sbg:category": "Optional Arguments",
                        "sbg:altPrefix": "",
                        "type": [
                            "File"
                        ],
                        "inputBinding": {
                            "position": 0,
                            "prefix": "--reference",
                            "separate": true,
                            "sbg:cmdInclude": true,
                            "secondaryFiles": [
                                ".fai",
                                "^.dict"
                            ]
                        },
                        "label": "Reference",
                        "description": "Reference sequence Default value: null.",
                        "sbg:fileTypes": "FASTA, FA",
                        "id": "#reference"
                    },
                    {
                        "sbg:category": "Optional Arguments",
                        "sbg:altPrefix": "",
                        "type": [
                            "null",
                            "float"
                        ],
                        "inputBinding": {
                            "position": 0,
                            "prefix": "--seconds-between-progress-updates",
                            "separate": true,
                            "sbg:cmdInclude": true
                        },
                        "label": "Seconds Between Progress Updates",
                        "description": "Output traversal statistics every time this many seconds elapse Default value: 10.0.",
                        "id": "#seconds_between_progress_updates"
                    },
                    {
                        "sbg:category": "Optional Arguments",
                        "sbg:stageInput": null,
                        "sbg:altPrefix": "",
                        "type": [
                            "null",
                            "boolean"
                        ],
                        "inputBinding": {
                            "position": 0,
                            "prefix": "--set-filtered-gt-to-nocall",
                            "separate": true,
                            "sbg:cmdInclude": true
                        },
                        "label": "Set Filtered Gt To Nocall",
                        "description": "Set filtered genotypes to no-call Default value: false. Possible values: {true, false}.",
                        "id": "#set_filtered_gt_to_nocall"
                    },
                    {
                        "sbg:category": "Optional Arguments",
                        "sbg:stageInput": null,
                        "sbg:altPrefix": "",
                        "type": [
                            "null",
                            "boolean"
                        ],
                        "inputBinding": {
                            "position": 0,
                            "prefix": "--use-jdk-deflater",
                            "separate": true,
                            "sbg:cmdInclude": true
                        },
                        "label": "Use Jdk Deflater",
                        "description": "Whether to use the JdkDeflater (as opposed to IntelDeflater) Default value: false. Possible values: {true, false}.",
                        "id": "#use_jdk_deflater"
                    },
                    {
                        "sbg:category": "Optional Arguments",
                        "sbg:stageInput": null,
                        "sbg:altPrefix": "",
                        "type": [
                            "null",
                            "boolean"
                        ],
                        "inputBinding": {
                            "position": 0,
                            "prefix": "--use-jdk-inflater",
                            "separate": true,
                            "sbg:cmdInclude": true
                        },
                        "label": "Use Jdk Inflater",
                        "description": "Whether to use the JdkInflater (as opposed to IntelInflater) Default value: false. Possible values: {true, false}.",
                        "id": "#use_jdk_inflater"
                    },
                    {
                        "sbg:category": "Optional Arguments",
                        "sbg:altPrefix": "",
                        "type": [
                            "null",
                            {
                                "type": "enum",
                                "symbols": [
                                    "ERROR",
                                    "WARNING",
                                    "INFO",
                                    "DEBUG"
                                ],
                                "name": "null"
                            }
                        ],
                        "inputBinding": {
                            "position": 0,
                            "prefix": "--verbosity",
                            "separate": true,
                            "sbg:cmdInclude": true
                        },
                        "label": "Verbosity",
                        "description": "Control verbosity of logging. Default value: INFO. Possible values: {ERROR, WARNING, INFO, DEBUG}.",
                        "id": "#verbosity"
                    },
                    {
                        "sbg:category": "Conditional Arguments for readFilter",
                        "sbg:altPrefix": "",
                        "type": [
                            "null",
                            "float"
                        ],
                        "inputBinding": {
                            "position": 0,
                            "prefix": "--ambig-filter-frac",
                            "separate": true,
                            "sbg:cmdInclude": true
                        },
                        "label": "Ambig Filter Frac",
                        "description": "Threshold fraction of non-regular bases (e.g. N) above which to filter Default value: 0.05.",
                        "id": "#ambig_filter_frac"
                    },
                    {
                        "sbg:category": "Conditional Arguments for readFilter",
                        "sbg:altPrefix": "",
                        "type": [
                            "null",
                            "int"
                        ],
                        "inputBinding": {
                            "position": 0,
                            "prefix": "--max-fragment-length",
                            "separate": true,
                            "sbg:cmdInclude": true
                        },
                        "label": "Max Fragment Length",
                        "description": "Keep only read pairs with fragment length at most equal to the given value Default value: 1000000.",
                        "id": "#max_fragment_length"
                    },
                    {
                        "sbg:category": "Conditional Arguments for readFilter",
                        "sbg:altPrefix": "",
                        "type": [
                            "null",
                            "string"
                        ],
                        "inputBinding": {
                            "position": 0,
                            "prefix": "--library",
                            "separate": true,
                            "sbg:cmdInclude": true
                        },
                        "label": "Library",
                        "description": "The name of the library to keep Required.",
                        "id": "#library"
                    },
                    {
                        "sbg:category": "Conditional Arguments for readFilter",
                        "sbg:altPrefix": "",
                        "type": [
                            "null",
                            "int"
                        ],
                        "inputBinding": {
                            "position": 0,
                            "prefix": "--maximum-mapping-quality",
                            "separate": true,
                            "sbg:cmdInclude": true
                        },
                        "label": "Maximum Mapping Quality",
                        "description": "Maximum mapping quality to keep (inclusive) Default value: null.",
                        "id": "#maximum_mapping_quality"
                    },
                    {
                        "sbg:category": "Conditional Arguments for readFilter",
                        "sbg:altPrefix": "",
                        "type": [
                            "null",
                            "int"
                        ],
                        "inputBinding": {
                            "position": 0,
                            "prefix": "--minimum-mapping-quality",
                            "separate": true,
                            "sbg:cmdInclude": true
                        },
                        "label": "Minimum Mapping Quality",
                        "description": "Minimum mapping quality to keep (inclusive) Default value: 10.",
                        "id": "#minimum_mapping_quality"
                    },
                    {
                        "sbg:category": "Conditional Arguments for readFilter",
                        "sbg:stageInput": null,
                        "sbg:altPrefix": "",
                        "type": [
                            "null",
                            "boolean"
                        ],
                        "inputBinding": {
                            "position": 0,
                            "prefix": "--dont-require-soft-clips-both-ends",
                            "separate": true,
                            "sbg:cmdInclude": true
                        },
                        "label": "Dont Require Soft Clips Both Ends",
                        "description": "Allow a read to be filtered out based on having only 1 soft-clipped block. By default, both ends must have a soft-clipped block, setting this flag requires only 1 soft-clipped block. Default value: false. Possible values: {true, false}.",
                        "id": "#dont_require_soft_clips_both_ends"
                    },
                    {
                        "sbg:category": "Conditional Arguments for readFilter",
                        "sbg:altPrefix": "",
                        "type": [
                            "null",
                            "int"
                        ],
                        "inputBinding": {
                            "position": 0,
                            "prefix": "--filter-too-short",
                            "separate": true,
                            "sbg:cmdInclude": true
                        },
                        "label": "Filter Too Short",
                        "description": "Value for which reads with less than this number of aligned bases is considered too short Default value: 30.",
                        "id": "#filter_too_short"
                    },
                    {
                        "sbg:category": "Conditional Arguments for readFilter",
                        "sbg:altPrefix": "",
                        "type": [
                            "null",
                            "string"
                        ],
                        "inputBinding": {
                            "position": 0,
                            "prefix": "--pl-filter-name",
                            "separate": true,
                            "sbg:cmdInclude": true
                        },
                        "label": "Pl Filter Name",
                        "description": "Keep reads with RG:PL attribute containing this string This argument must be specified at least once. Required.",
                        "id": "#pl_filter_name"
                    },
                    {
                        "sbg:category": "Conditional Arguments for readFilter",
                        "sbg:altPrefix": "",
                        "type": [
                            "null",
                            "string"
                        ],
                        "inputBinding": {
                            "position": 0,
                            "prefix": "--black-listed-lanes",
                            "separate": true,
                            "sbg:cmdInclude": true
                        },
                        "label": "Black Listed Lanes",
                        "description": "Keep reads with platform units not on the list This argument must be specified at least once. Required.",
                        "id": "#black_listed_lanes"
                    },
                    {
                        "sbg:category": "Conditional Arguments for readFilter",
                        "sbg:altPrefix": "",
                        "type": [
                            "null",
                            "string"
                        ],
                        "inputBinding": {
                            "position": 0,
                            "prefix": "--black-list",
                            "separate": true,
                            "sbg:cmdInclude": true
                        },
                        "label": "Black List",
                        "description": "This argument must be specified at least once. Required.",
                        "id": "#black_list"
                    },
                    {
                        "sbg:category": "Conditional Arguments for readFilter",
                        "sbg:altPrefix": "",
                        "type": [
                            "null",
                            "string"
                        ],
                        "inputBinding": {
                            "position": 0,
                            "prefix": "--keep-read-group",
                            "separate": true,
                            "sbg:cmdInclude": true
                        },
                        "label": "Keep Read Group",
                        "description": "The name of the read group to keep Required.",
                        "id": "#keep_read_group"
                    },
                    {
                        "sbg:category": "Conditional Arguments for readFilter",
                        "sbg:altPrefix": "",
                        "type": [
                            "null",
                            "int"
                        ],
                        "inputBinding": {
                            "position": 0,
                            "prefix": "--max-read-length",
                            "separate": true,
                            "sbg:cmdInclude": true
                        },
                        "label": "Max Read Length",
                        "description": "Keep only reads with length at most equal to the specified value Required.",
                        "id": "#max_read_length"
                    },
                    {
                        "sbg:category": "Conditional Arguments for readFilter",
                        "sbg:altPrefix": "",
                        "type": [
                            "null",
                            "int"
                        ],
                        "inputBinding": {
                            "position": 0,
                            "prefix": "--min-read-length",
                            "separate": true,
                            "sbg:cmdInclude": true
                        },
                        "label": "Min Read Length",
                        "description": "Keep only reads with length at least equal to the specified value Default value: 1.",
                        "id": "#min_read_length"
                    },
                    {
                        "sbg:category": "Conditional Arguments for readFilter",
                        "sbg:altPrefix": "",
                        "type": [
                            "null",
                            "string"
                        ],
                        "inputBinding": {
                            "position": 0,
                            "prefix": "--read-name",
                            "separate": true,
                            "sbg:cmdInclude": true
                        },
                        "label": "Read Name",
                        "description": "Keep only reads with this read name Required.",
                        "id": "#read_name"
                    },
                    {
                        "sbg:category": "Conditional Arguments for readFilter",
                        "sbg:stageInput": null,
                        "sbg:altPrefix": "",
                        "type": [
                            "null",
                            "boolean"
                        ],
                        "inputBinding": {
                            "position": 0,
                            "prefix": "--keep-reverse",
                            "separate": true,
                            "sbg:cmdInclude": true
                        },
                        "label": "Keep Reverse",
                        "description": "Keep only reads on the reverse strand Required. Possible values: {true, false}.",
                        "id": "#keep_reverse"
                    },
                    {
                        "sbg:category": "Conditional Arguments for readFilter",
                        "sbg:altPrefix": "",
                        "type": [
                            "null",
                            "string"
                        ],
                        "inputBinding": {
                            "position": 0,
                            "prefix": "--sample",
                            "separate": true,
                            "sbg:cmdInclude": true
                        },
                        "label": "Sample",
                        "description": "The name of the sample(s) to keep, filtering out all others This argument must be specified at least once. Required.",
                        "id": "#sample"
                    },
                    {
                        "sbg:category": "Execution",
                        "type": [
                            "null",
                            "int"
                        ],
                        "label": "Memory Per Job",
                        "description": "Memory per job",
                        "id": "#memory_per_job"
                    },
                    {
                        "sbg:category": "Execution",
                        "type": [
                            "null",
                            "int"
                        ],
                        "label": "Memory Overhead Per Job",
                        "description": "Memory overhead per job",
                        "id": "#memory_overhead_per_job"
                    },
                    {
                        "sbg:category": "Optional Arguments",
                        "sbg:altPrefix": "",
                        "type": [
                            "null",
                            "File"
                        ],
                        "inputBinding": {
                            "position": 0,
                            "prefix": "--intervals",
                            "separate": true,
                            "sbg:cmdInclude": true
                        },
                        "label": "Intervals File",
                        "description": "One or more genomic intervals over which to operate This argument may be specified 0 or more times. Default value: null.",
                        "sbg:fileTypes": "TXT, BED",
                        "id": "#intervals_file"
                    },
                    {
                        "sbg:category": "Optional Arguments",
                        "sbg:stageInput": null,
                        "sbg:altPrefix": "",
                        "type": [
                            "null",
                            "File"
                        ],
                        "inputBinding": {
                            "position": 0,
                            "prefix": "--exclude-intervals",
                            "separate": true,
                            "sbg:cmdInclude": true
                        },
                        "label": "Exclude Intervals File",
                        "description": "One or more genomic intervals to exclude from processing This argument may be specified 0 or more times. Default value: null.",
                        "sbg:fileTypes": "TXT, BED",
                        "id": "#exclude_intervals_file"
                    },
                    {
                        "sbg:category": "Optional Arguments",
                        "sbg:stageInput": null,
                        "sbg:altPrefix": "",
                        "type": [
                            "null",
                            "string"
                        ],
                        "inputBinding": {
                            "position": 0,
                            "prefix": "--intervals",
                            "separate": true,
                            "sbg:cmdInclude": true
                        },
                        "label": "Intervals String",
                        "description": "One or more genomic intervals over which to operate This argument may be specified 0 or more times. Default value: null.",
                        "id": "#intervals_string"
                    },
                    {
                        "sbg:category": "Optional Arguments",
                        "sbg:stageInput": null,
                        "sbg:altPrefix": "",
                        "type": [
                            "null",
                            "string"
                        ],
                        "inputBinding": {
                            "position": 0,
                            "prefix": "--exclude-intervals",
                            "separate": true,
                            "sbg:cmdInclude": true
                        },
                        "label": "Exclude Intervals String",
                        "description": "One or more genomic intervals to exclude from processing This argument may be specified 0 or more times. Default value: null.",
                        "id": "#exclude_intervals_string"
                    },
                    {
                        "sbg:category": "Conditional Arguments for readFilter",
                        "sbg:stageInput": null,
                        "sbg:altPrefix": "",
                        "type": [
                            "null",
                            "int"
                        ],
                        "inputBinding": {
                            "position": 0,
                            "prefix": "--ambig-filter-bases",
                            "separate": true,
                            "sbg:cmdInclude": true
                        },
                        "label": "Ambig Filter Bases",
                        "description": "Threshold number of ambiguous bases. If null, uses threshold fraction; otherwise, overrides threshold fraction. Cannot be used in conjunction with argument(s) maxAmbiguousBaseFraction.",
                        "id": "#ambig_filter_bases"
                    },
                    {
                        "sbg:toolDefaultValue": "20",
                        "sbg:category": "Optional Arguments",
                        "sbg:stageInput": null,
                        "sbg:altPrefix": "",
                        "type": [
                            "null",
                            "int"
                        ],
                        "inputBinding": {
                            "position": 0,
                            "prefix": "--gcs-max-retries",
                            "separate": true,
                            "sbg:cmdInclude": true
                        },
                        "label": "Gcs Max Retries",
                        "description": "If the GCS bucket channel errors out, how many times it will attempt to re-initiate the connection.",
                        "id": "#gcs_max_retries"
                    },
                    {
                        "sbg:toolDefaultValue": "ALL",
                        "sbg:category": "Optional Arguments",
                        "sbg:stageInput": null,
                        "sbg:altPrefix": "",
                        "type": [
                            "null",
                            {
                                "type": "enum",
                                "symbols": [
                                    "ALL",
                                    "OVERLAPPING_ONLY"
                                ],
                                "name": "interval_merging_rule"
                            }
                        ],
                        "inputBinding": {
                            "position": 0,
                            "prefix": "--interval-merging-rule",
                            "separate": true,
                            "sbg:cmdInclude": true
                        },
                        "label": "Interval Merging Rule",
                        "description": "Interval merging rule for abutting intervals.",
                        "id": "#interval_merging_rule"
                    },
                    {
                        "sbg:category": "Optional Arguments",
                        "sbg:stageInput": null,
                        "type": [
                            "null",
                            "boolean"
                        ],
                        "label": "Split Filter Expressions",
                        "description": "Split filter expressions into separate tool arguments",
                        "id": "#split_filter_expressions"
                    }
                ],
                "outputs": [
                    {
                        "type": [
                            "File"
                        ],
                        "label": "Filtered VCF",
                        "description": "File to which variants should be written.",
                        "sbg:fileTypes": "VCF",
                        "outputBinding": {
                            "glob": "*.vcf",
                            "sbg:inheritMetadataFrom": "#variant",
                            "secondaryFiles": [
                                ".idx"
                            ]
                        },
                        "id": "#filtered_vcf"
                    }
                ],
                "requirements": [
                    {
                        "class": "ExpressionEngineRequirement",
                        "id": "#cwl-js-engine",
                        "requirements": [
                            {
                                "class": "DockerRequirement",
                                "dockerPull": "rabix/js-engine"
                            }
                        ]
                    }
                ],
                "hints": [
                    {
                        "class": "sbg:CPURequirement",
                        "value": 1
                    },
                    {
                        "class": "sbg:MemRequirement",
                        "value": {
                            "class": "Expression",
                            "engine": "#cwl-js-engine",
                            "script": "{\n  if($job.inputs.memory_per_job){\n    if($job.inputs.memory_overhead_per_job){\n    \treturn $job.inputs.memory_per_job + $job.inputs.memory_overhead_per_job\n    }\n    else\n  \t\treturn $job.inputs.memory_per_job\n  }\n  else if(!$job.inputs.memory_per_job && $job.inputs.memory_overhead_per_job){\n\t\treturn 2048 + $job.inputs.memory_overhead_per_job  \n  }\n  else\n  \treturn 2048\n}"
                        }
                    },
                    {
                        "class": "DockerRequirement",
                        "dockerImageId": "3c3b8e0ed4e5",
                        "dockerPull": "images.sbgenomics.com/teodora_aleksic/gatk:4.0.2.0"
                    }
                ],
                "arguments": [
                    {
                        "position": 1,
                        "prefix": "--output",
                        "separate": true,
                        "valueFrom": {
                            "class": "Expression",
                            "engine": "#cwl-js-engine",
                            "script": "{\n  read_name = [].concat($job.inputs.variant)[0].path.replace(/^.*[\\\\\\/]/, '').split('.')\n  read_namebase = read_name.slice(0, read_name.length-1).join('.')\n  return read_namebase + '.vcf'\n}"
                        }
                    },
                    {
                        "position": 0,
                        "separate": true,
                        "valueFrom": {
                            "class": "Expression",
                            "engine": "#cwl-js-engine",
                            "script": "{ \n    /** Extracts filter name from expression */\n    function getVariableName(filterExpression){\n        var expressions = ['!=', '==', '>=', '<=', '>', '<']\n\n        for (var i = 0; i < expressions.length; i++) {\n            var indexOf = filterExpression.indexOf(expressions[i])\n\n            if (indexOf >= 0)\n                return filterExpression.slice(0, indexOf).trim()\n        }\n\n        return ''\n    }\n\n    /** Combines multiple filters into a new filter name */\n    function getFilterName(filterExpressions){\n        var newFilterName = ''\n\n        for (var i = 0; i < filterExpressions.length; i++) {\n            var variableName = getVariableName(filterExpressions[i])\n\n            newFilterName = newFilterName ? (newFilterName + '-' + variableName) : variableName\n        }\n\n        return newFilterName\n    }\n\n    filterName = $job.inputs.filter_name\n    filterExpressions = $job.inputs.filter_expression\n    splitFilterExpressions = $job.inputs.split_filter_expressions\n    \n    // Adds filter expressions to the command line\n    if (filterExpressions && filterExpressions.length > 0) \n    {  \n        if (splitFilterExpressions) // Adds each expression as a separate filter\n        {\n            cmd = []\n\n            for (i = 0; i < filterExpressions.length; i++) \n            {\n                var variableName = getVariableName(filterExpressions[i])\n\n                cmd.push('--filter-name')\n                cmd.push('\"' + variableName + '\"')\n                cmd.push('--filter-expression')\n                cmd.push('\"' + filterExpressions[i] + '\"')\n            }\n\n            return cmd.join(' ')\n        }\n        else // Adds all expressions as a single filter\n        { \n            filterName = filterName ? filterName : getFilterName(filterExpressions)\n\n            var expressions = []\n\n            for (var i = 0; i < filterExpressions.length; i++) \n            {\n                expressions.push(filterExpressions[i])\n\n                if (i < filterExpressions.length - 1)\n                expressions.push('||')\n            }\n\n            expressions = expressions.join(' ').trim()\n            expressions = '\"' + expressions + '\"'\n\n            return(['--filter-name', \n                    '\"' +  filterName + '\"', \n                    '--filter-expression', \n                    expressions].join(' ').trim())   \n        }\n    }\n    else\n        return ''\n}"
                        }
                    },
                    {
                        "position": 0,
                        "separate": true,
                        "valueFrom": {
                            "class": "Expression",
                            "engine": "#cwl-js-engine",
                            "script": "{ \n    /** Extracts filter name from expression */\n    function getVariableName(filterExpression){\n        var expressions = ['!=', '==', '>=', '<=', '>', '<']\n\n        for (var i = 0; i < expressions.length; i++) {\n            var indexOf = filterExpression.indexOf(expressions[i])\n\n            if (indexOf >= 0)\n                return filterExpression.slice(0, indexOf).trim()\n        }\n\n        return ''\n    }\n\n    /** Combines multiple filters into a new filter name */\n    function getFilterName(filterExpressions){\n        var newFilterName = ''\n\n        for (var i = 0; i < filterExpressions.length; i++) {\n            var variableName = getVariableName(filterExpressions[i])\n\n            newFilterName = newFilterName ? (newFilterName + '-' + variableName) : variableName\n        }\n\n        return newFilterName\n    }\n\n    filterName = $job.inputs.genotype_filter_name\n    filterExpressions = $job.inputs.genotype_filter_expression\n    splitFilterExpressions = $job.inputs.split_filter_expressions\n    \n    // Adds filter expressions to the command line\n    if (filterExpressions && filterExpressions.length > 0) \n    {  \n        if (splitFilterExpressions) // Adds each expression as a separate filter\n        {\n            cmd = []\n\n            for (i = 0; i < filterExpressions.length; i++) \n            {\n                var variableName = getVariableName(filterExpressions[i])\n\n                cmd.push('--genotype-filter-name')\n                cmd.push('\"' + variableName + '\"')\n                cmd.push('--genotype-filter-expression')\n                cmd.push('\"' + filterExpressions[i] + '\"')\n            }\n\n            return cmd.join(' ')\n        }\n        else // Adds all expressions as a single filter\n        { \n            filterName = filterName ? filterName : getFilterName(filterExpressions)\n\n            var expressions = []\n\n            for (var i = 0; i < filterExpressions.length; i++) \n            {\n                expressions.push(filterExpressions[i])\n\n                if (i < filterExpressions.length - 1)\n                expressions.push('||')\n            }\n\n            expressions = expressions.join(' ').trim()\n            expressions = '\"' + expressions + '\"'\n\n            return(['--genotype-filter-name', \n                    '\"' +  filterName + '\"', \n                    '--genotype-filter-expression', \n                    expressions].join(' ').trim())   \n        }\n    }\n    else\n        return ''\n}"
                        }
                    }
                ],
                "sbg:revisionNotes": "Copy of vladimirk/whole-exome-pipeline-bwa-gatk-4-0-with-metrics-demo/GATK_VariantFiltration/56",
                "sbg:toolkitVersion": "4.0.2.0",
                "sbg:job": {
                    "inputs": {
                        "setFilteredGtToNocall": false,
                        "use_jdk_inflater": false,
                        "genotype_filter_expression": [],
                        "no_cmdline_in_header": true,
                        "excludeIntervals": [
                            {
                                "class": "File",
                                "secondaryFiles": [],
                                "size": 0,
                                "path": "/path/to/excludeIntervals-1.ext"
                            },
                            {
                                "class": "File",
                                "secondaryFiles": [],
                                "size": 0,
                                "path": "/path/to/excludeIntervals-2.ext"
                            }
                        ],
                        "gcs_max_retries": null,
                        "invalidatePreviousFilters": false,
                        "variant": {
                            "class": "File",
                            "secondaryFiles": [
                                {
                                    "path": ".idx"
                                }
                            ],
                            "size": 0,
                            "path": "/path/to/variant.ext"
                        },
                        "genotypeFilterName": "",
                        "no_call": true,
                        "invertGenotypeFilterExpression": false,
                        "dontRequireSoftClipsBothEnds": false,
                        "disableBamIndexCaching": false,
                        "pedigree": {
                            "class": "File",
                            "secondaryFiles": [],
                            "size": 0,
                            "path": "/path/to/pedigree.ext"
                        },
                        "use_jdk_deflater": false,
                        "intervals": "intervals-string-value",
                        "filter_expression": [
                            "qd<2",
                            "rank>10"
                        ],
                        "createOutputVariantIndex": false,
                        "createOutputBamMD5": false,
                        "reference": {
                            "class": "File",
                            "secondaryFiles": [
                                {
                                    "path": ".fai"
                                },
                                {
                                    "path": "^.dict"
                                }
                            ],
                            "size": 0,
                            "path": "/path/to/reference.ext"
                        },
                        "validation_strictness": null,
                        "invert_selection": true,
                        "clusterSize": 3,
                        "filterNotInMask": false,
                        "clusterWindowSize": 35,
                        "unsafe": null,
                        "intervals_string": "",
                        "exclude_intervals_string": "",
                        "invert_criteria": true,
                        "splitFilterExpressions": true,
                        "QUIET": false,
                        "filter_not_in_mask": false,
                        "lenient": false,
                        "bqsr": {
                            "class": "File",
                            "secondaryFiles": [],
                            "size": 0,
                            "path": "/path/to/bqsr.ext"
                        },
                        "disableSequenceDictionaryValidation": false,
                        "ambigFilterBases": null,
                        "disableToolDefaultReadFilters": false,
                        "invertFilterExpression": false,
                        "interval_merging_rule": null,
                        "missingValuesInExpressionsShouldEvaluateAsFailing": false,
                        "createOutputVariantMD5": false,
                        "filterName": "",
                        "addOutputSAMProgramRecord": false,
                        "variants": [
                            {
                                "path": "varaint.vcf"
                            }
                        ],
                        "createOutputBamIndex": false,
                        "memory_overhead_per_job": 0,
                        "genotypeFilterExpression": null,
                        "memory_per_job": 2048,
                        "genotype_filter_name": "",
                        "secondsBetweenProgressUpdates": null,
                        "filter_name": [
                            "qd",
                            "rank"
                        ],
                        "keepReverse": false,
                        "filterExpression": [
                            "V1 != 1.0",
                            "V2 == 2.0",
                            "V3 > 3",
                            "V4 >= 4",
                            "V5 < 5",
                            "V6 <= 6"
                        ]
                    },
                    "allocatedResources": {
                        "cpu": 1,
                        "mem": 2048
                    }
                },
                "sbg:links": [
                    {
                        "label": "Homepage",
                        "id": "https://software.broadinstitute.org/gatk/"
                    },
                    {
                        "label": "Documentation",
                        "id": "https://software.broadinstitute.org/gatk/documentation/tooldocs/current/"
                    },
                    {
                        "label": "Download",
                        "id": "https://software.broadinstitute.org/gatk/download/"
                    }
                ],
                "sbg:cmdPreview": "/opt/gatk --java-options \"-Xmx2048M\" VariantFiltration --variant /path/to/variant.ext --reference /path/to/reference.ext  --filter-name \"qd,rank\" --filter-expression \"qd<2 || rank>10\"   --output variant.vcf",
                "sbg:projectName": "SBG Public data",
                "sbg:image_url": null,
                "sbg:revisionsInfo": [
                    {
                        "sbg:revision": 0,
                        "sbg:modifiedBy": "admin",
                        "sbg:modifiedOn": 1509556151,
                        "sbg:revisionNotes": "Copy of vladimirk/whole-exome-pipeline-bwa-gatk-4-0-with-metrics-demo/GATK_VariantFiltration/17"
                    },
                    {
                        "sbg:revision": 1,
                        "sbg:modifiedBy": "admin",
                        "sbg:modifiedOn": 1509556151,
                        "sbg:revisionNotes": "Copy of vladimirk/whole-exome-pipeline-bwa-gatk-4-0-with-metrics-demo/GATK_VariantFiltration/18"
                    },
                    {
                        "sbg:revision": 2,
                        "sbg:modifiedBy": "admin",
                        "sbg:modifiedOn": 1509556151,
                        "sbg:revisionNotes": "Copy of vladimirk/whole-exome-pipeline-bwa-gatk-4-0-with-metrics-demo/GATK_VariantFiltration/19"
                    },
                    {
                        "sbg:revision": 3,
                        "sbg:modifiedBy": "admin",
                        "sbg:modifiedOn": 1509556151,
                        "sbg:revisionNotes": "Copy of vladimirk/whole-exome-pipeline-bwa-gatk-4-0-with-metrics-demo/GATK_VariantFiltration/22"
                    },
                    {
                        "sbg:revision": 4,
                        "sbg:modifiedBy": "admin",
                        "sbg:modifiedOn": 1509556151,
                        "sbg:revisionNotes": "Copy of vladimirk/whole-exome-pipeline-bwa-gatk-4-0-with-metrics-demo/GATK_VariantFiltration/23"
                    },
                    {
                        "sbg:revision": 5,
                        "sbg:modifiedBy": "admin",
                        "sbg:modifiedOn": 1509556151,
                        "sbg:revisionNotes": "Copy of vladimirk/whole-exome-pipeline-bwa-gatk-4-0-with-metrics-demo/GATK_VariantFiltration/25"
                    },
                    {
                        "sbg:revision": 6,
                        "sbg:modifiedBy": "admin",
                        "sbg:modifiedOn": 1509556152,
                        "sbg:revisionNotes": "Copy of vladimirk/whole-exome-pipeline-bwa-gatk-4-0-with-metrics-demo/GATK_VariantFiltration/26"
                    },
                    {
                        "sbg:revision": 7,
                        "sbg:modifiedBy": "admin",
                        "sbg:modifiedOn": 1509556152,
                        "sbg:revisionNotes": "Copy of vladimirk/whole-exome-pipeline-bwa-gatk-4-0-with-metrics-demo/GATK_VariantFiltration/27"
                    },
                    {
                        "sbg:revision": 8,
                        "sbg:modifiedBy": "admin",
                        "sbg:modifiedOn": 1509556152,
                        "sbg:revisionNotes": "Copy of vladimirk/whole-exome-pipeline-bwa-gatk-4-0-with-metrics-demo/GATK_VariantFiltration/28"
                    },
                    {
                        "sbg:revision": 9,
                        "sbg:modifiedBy": "admin",
                        "sbg:modifiedOn": 1509556152,
                        "sbg:revisionNotes": "Copy of vladimirk/whole-exome-pipeline-bwa-gatk-4-0-with-metrics-demo/GATK_VariantFiltration/29"
                    },
                    {
                        "sbg:revision": 10,
                        "sbg:modifiedBy": "admin",
                        "sbg:modifiedOn": 1517583236,
                        "sbg:revisionNotes": "Copy of vladimirk/whole-exome-pipeline-bwa-gatk-4-0-with-metrics-demo/GATK_VariantFiltration/34"
                    },
                    {
                        "sbg:revision": 11,
                        "sbg:modifiedBy": "admin",
                        "sbg:modifiedOn": 1517583236,
                        "sbg:revisionNotes": "Copy of vladimirk/whole-exome-pipeline-bwa-gatk-4-0-with-metrics-demo/GATK_VariantFiltration/35"
                    },
                    {
                        "sbg:revision": 12,
                        "sbg:modifiedBy": "admin",
                        "sbg:modifiedOn": 1517583236,
                        "sbg:revisionNotes": "Copy of vladimirk/whole-exome-pipeline-bwa-gatk-4-0-with-metrics-demo/GATK_VariantFiltration/36"
                    },
                    {
                        "sbg:revision": 13,
                        "sbg:modifiedBy": "admin",
                        "sbg:modifiedOn": 1517583236,
                        "sbg:revisionNotes": "Copy of vladimirk/whole-exome-pipeline-bwa-gatk-4-0-with-metrics-demo/GATK_VariantFiltration/37"
                    },
                    {
                        "sbg:revision": 14,
                        "sbg:modifiedBy": "admin",
                        "sbg:modifiedOn": 1517583236,
                        "sbg:revisionNotes": "Copy of vladimirk/whole-exome-pipeline-bwa-gatk-4-0-with-metrics-demo/GATK_VariantFiltration/46"
                    },
                    {
                        "sbg:revision": 15,
                        "sbg:modifiedBy": "admin",
                        "sbg:modifiedOn": 1517583236,
                        "sbg:revisionNotes": "Copy of vladimirk/whole-exome-pipeline-bwa-gatk-4-0-with-metrics-demo/GATK_VariantFiltration/48"
                    },
                    {
                        "sbg:revision": 16,
                        "sbg:modifiedBy": "admin",
                        "sbg:modifiedOn": 1517583236,
                        "sbg:revisionNotes": "Copy of vladimirk/whole-exome-pipeline-bwa-gatk-4-0-with-metrics-demo/GATK_VariantFiltration/50"
                    },
                    {
                        "sbg:revision": 17,
                        "sbg:modifiedBy": "admin",
                        "sbg:modifiedOn": 1517583236,
                        "sbg:revisionNotes": "Copy of vladimirk/whole-exome-pipeline-bwa-gatk-4-0-with-metrics-demo/GATK_VariantFiltration/51"
                    },
                    {
                        "sbg:revision": 18,
                        "sbg:modifiedBy": "admin",
                        "sbg:modifiedOn": 1517583236,
                        "sbg:revisionNotes": "Copy of vladimirk/whole-exome-pipeline-bwa-gatk-4-0-with-metrics-demo/GATK_VariantFiltration/52"
                    },
                    {
                        "sbg:revision": 19,
                        "sbg:modifiedBy": "admin",
                        "sbg:modifiedOn": 1517583236,
                        "sbg:revisionNotes": "Copy of vladimirk/whole-exome-pipeline-bwa-gatk-4-0-with-metrics-demo/GATK_VariantFiltration/54"
                    },
                    {
                        "sbg:revision": 20,
                        "sbg:modifiedBy": "admin",
                        "sbg:modifiedOn": 1519745521,
                        "sbg:revisionNotes": "Copy of vladimirk/whole-exome-pipeline-bwa-gatk-4-0-with-metrics-demo/GATK_VariantFiltration/55"
                    },
                    {
                        "sbg:revision": 21,
                        "sbg:modifiedBy": "admin",
                        "sbg:modifiedOn": 1521477587,
                        "sbg:revisionNotes": "Copy of vladimirk/whole-exome-pipeline-bwa-gatk-4-0-with-metrics-demo/GATK_VariantFiltration/56"
                    }
                ],
                "sbg:categories": [
                    "GATK-4"
                ],
                "sbg:toolAuthor": "Broad Institute",
                "sbg:license": "Open source BSD (3-clause) license",
                "sbg:toolkit": "GATK",
                "sbg:publisher": "sbg",
                "sbg:appVersion": [
                    "sbg:draft-2"
                ],
                "sbg:id": "admin/sbg-public-data/gatk-4-0-variantfiltration/21",
                "sbg:revision": 21,
                "sbg:modifiedOn": 1521477587,
                "sbg:modifiedBy": "admin",
                "sbg:createdOn": 1509556151,
                "sbg:createdBy": "admin",
                "sbg:project": "admin/sbg-public-data",
                "sbg:sbgMaintained": false,
                "sbg:validationErrors": [],
                "sbg:contributors": [
                    "admin"
                ],
                "sbg:latestRevision": 21,
                "sbg:content_hash": null
            },
            "label": "GATK VariantFiltration",
            "sbg:x": -52.50361251831055,
            "sbg:y": 42.72492599487305
        },
        {
            "id": "#ensembl_vep_90_5",
            "inputs": [
                {
                    "id": "#ensembl_vep_90_5.input_file",
                    "source": "#gatk_mergevcfs.output"
                },
                {
                    "id": "#ensembl_vep_90_5.cache_file",
                    "source": "#cache_file"
                },
                {
                    "id": "#ensembl_vep_90_5.fasta",
                    "source": [
                        "#reference"
                    ]
                }
            ],
            "outputs": [
                {
                    "id": "#ensembl_vep_90_5.vep_output_file"
                },
                {
                    "id": "#ensembl_vep_90_5.compressed_vep_output"
                },
                {
                    "id": "#ensembl_vep_90_5.summary_file"
                },
                {
                    "id": "#ensembl_vep_90_5.warning_file"
                }
            ],
            "run": {
                "cwlVersion": "sbg:draft-2",
                "class": "CommandLineTool",
                "$namespaces": {
                    "sbg": "https://sevenbridges.com"
                },
                "id": "admin/sbg-public-data/ensembl-vep-90-5/20",
                "label": "Variant Effect Predictor",
                "description": "**Variant Effect Predictor** predicts functional effects of genomic variants [1] and is used to annotate VCF files.\n\n**Variant Effect Predictor** determines the effect of your variants (SNPs, insertions, deletions, CNVs or structural variants) on genes, transcripts, and protein sequence, as well as regulatory regions [2].\n\n*A list of **all inputs and parameters** with corresponding descriptions can be found at the end of the page.*\n\n### Common Use Cases\n\n**Variant Effect Predictor** is a tool commonly used for variant and gene level annotation of VCF or VCF.GZ files. Running the tool on Seven Bridges platform requires using a VEP cache file. VEP cache files can be obtained from our Public Reference Files section (homo_sapiens_vep_90_GRCh37.tar.gz and \thomo_sapiens_vep_90_GRCh38.tar.gz) or imported as files to your project from [Ensembl ftp site](ftp://ftp.ensembl.org/pub/current_variation/VEP/) using the [FTP/HTTP import](https://docs.sevenbridges.com/docs/upload-from-an-ftp-server) feature.\n\n### Changes Introduced by Seven Bridges\n\n- Additional boolean flags are introduced to activate the use of plugins included in the Seven Bridges version of the tool (CSN, MaxEntScan, and LoFtool plugins can be accessed with parameters **Use CSN plugin**, **Use MaxEntScan plugin**, and **Use LoFtool plugin**, respectively).\n- When using custom annotation sources (`--custom` flag) input files and parameters are specified separately and both must be provided to run the tool (inputs **Custom annotation sources** and **Annotation parameters for custom annotation sources (comma separated values, ensembl-vep --custom flag format)**). Additionally, separate inputs have been provided for BigWig custom annotation sources and parameters, as these files do not require indexing before use (inputs **Custom annotation - BigWig sources only** and **Annotation parameters for custom BigWig annotation sources only**). Tabix TBI indices are required for other custom annotation sources.\n- The following parameters have been excluded from the Seven Bridges version of the tool:\n    * `--help`: Not present in the Seven Bridges version in general.\n    * `--quiet`: Warnings are desirable.\n    * `--species [species]`: Relevant only if **Variant Effect Predictor** is connecting to the Ensembl database online, which is not the case with the tool on the platform.\n    * `--force_overwrite`: Overwriting existing output, which is not likely to be found on the Seven Bridges Platform.\n    * `--dir_cache [directory]`, `--dir_plugins [directory]`: Covered with a more general flag (`--dir`).\n    * `--cache`: The `--offline` argument is always used instead.\n    * `--format:` argument with it's corresponding suboptions `hgvs`, and `id` These options require an Ensembl database connection.\n    * `--show_cache_info`: This option only shows cache info and quits.\n    * `--plugin [plugin name]`: Several plugins are supplied in the **Variant Effect Predictor** tool on the platform (e.g. dbNSFP [4], CSN, MaxEntScan, LoFtool). However, this option was not wrapped because, in order to use any plugin, it must be installed on the **Variant Effect Predictor** docker image. Additional plugins can be added upon request.\n    * `--phased`: Used with plugins requiring phased data. No such plugins are present in the wrapper.\n    * `--database`: Database access-only option\n    * `--host [hostname]`: Database access-only option\n    * `--user [username]`: Database access-only option\n    * `--port [number]`: Database access-only option\n    * `--password [password]`: Database access-only option\n    * `--genomes`: Database access-only option\n    * `--lrg`: Database access-only option\n    * `--check_svs`: Database access-only option\n    * `--db_version [number]`: Database access-only option\n    * `--registry [filename]`: Database access-only option\n\n### Common Issues and Important Notes\n \n* Inputs **Input VCF** (`--input_file`) and **Species cache** files are required. They represent a variant file containing variants to be annotated and a database cache file used for annotating the most common variants found in the particular species, respectively. The cache file reduces the need to send requests to an outside **Variant Effect Predictor** relevant annotation database, which is usually located online.   \n* **Fasta file(s) to use to look up reference sequences** (`--fasta`) is not required, however, it is highly recommended when using **Variant Effect Predictor** in offline mode which requires a FASTA file for several annotations.\n* Please see flag descriptions or official documentation [3] for detailed descriptions of limitations.\n* The **Add gnomAD allele frequencies (or ExAc frequencies with cache < 90)** (`--af_exac` or `--af_gnomAD`) parameter should be set: Please note that ExAC data has been superseded by gnomAD data and is only accessible with older (<90) cache versions. The Seven Bridges version of the tool will automatically swap flags according to the cache version reported.\n* The **Include Ensembl identifiers when using RefSeq and merged caches** (`--all_refseq`) and **Exclude predicted transcripts when using RefSeq or merged cache** (`--exclude_predicted`) parameters should only be used with RefSeq or merged caches\n* The **Add APPRIS identifiers** (`--appris`) parameter - APPRIS is only available for GRCh38.\n* The **Fields to configure the output format (VCF or tab only) with** (`--fields`) parameter \n can only be used with VCF and TSV output.\n* The **Samples to annotate** (`--individual`) parameter requires that all samples of interest have proper genotype entries for all variant rows in the file. **Variant Effect Predictor** will not output multiple variant rows per sample if genotypes are missing in those rows.\n* If dbNSFP [4] is used for annotation, a preprocessed dbNSFP file (input **dbNSFP database file**) and dbNSFP column names (parameter **Columns of dbNSFP to report**) should be provided. dbNSFP column names should match the release of dbNSFP provided for annotation (for detailed list of column names, please consult the [readme files accompanying the dbNSFP release](https://sites.google.com/site/jpopgen/dbNSFP) used for annotation). If no dbNSFP column names are provided alongside a dbNSFP annotation file, the following example subset of columns applicable to dbNSFP versions 2.9.3 and 3.Xc will be used for annotation: `FATHMM_pred,MetaSVM_pred,GERP++_RS`.\n * If using dbscSNV for annotation, a dbscSNV file (input **dbscSNV database file**) should be provided.\n* The **Version of VEP cache if not default** parameter (`--cache_version`) must be supplied if not using a VEP 90 cache.\n* If using custom annotation sources (input **Custom annotation sources**) corresponding parameters (input **Annotation parameters for custom annotation sources (comma separated values, ensembl-vep --custom flag format)**) must be set and match the order of supplied input files.\n* Input parameter **Output only the most severe consequence per variant** (`--most_severe`) is incompatible with **Output format** `vcf`. Using this parameter produces a tab-separated output file.\n\nThe input files **GFF annotation** (`--gff`) and **GTF annotation** (`--gtf`), which are used for transcript annotation should be bgzipped (using the **Tabix Bgzip** tool) and tabix-indexed (using the **Tabix Index** tool), and a FASTA file containing genomic sequences is required (input **Fasta file(s) to use to look up reference sequence**). If preprocessing these files locally, implement the following [1]:\n\n    grep -v \"#\" data.gff | sort -k1,1 -k4,4n -k5,5n | bgzip -c > data.gff.gz\n\n    tabix -p gff data.gff.gz\n\n\n### Performance Benchmarking\n\nPerformance of **Variant Effect Predictor** will vary greatly depending on the annotation options selected and input file size. Increasing the number of forks used with the parameter **Fork number** (`--fork`) and the number of processors will help. Additionally, tabix-indexing your supplied FASTA file, or setting the **Do not generate a stats file** (`--no_stats`) flag will speed up annotation. Preprocessing the VEP cache using the **convert_cache.pl** script included in the **ensembl-vep distribution** will also help if using **Check for co-located known variants** (`--check_existing`) flag or any of the allele frequency associated flags. VEP caches available on the Seven Bridges platform have been preprocessed in this way.\nUsing **Add HGVS identifiers** (`--hgvs`) parameter will slow down the annotation process.\n\nIn the following table you can find estimates of **Variant Effect Predictor** running time and cost. Sample that was annotated was NA12878 genome (~100 Mb, as VCF.GZ).\n\n*Cost can be significantly reduced by **spot instance** usage. Visit [knowledge center](https://docs.sevenbridges.com/docs/about-spot-instances) for more details.*            \n\n                   \n| Experiment type  | Duration | Cost | Instance (AWS)|\n|-----------------------|-----------------|------------|-----------------|-------------|--------------|------------------|-------------|---------------|\n| All available annotations, all plugins, and dbSNP v150 as a custom annotation source   | 53 min   | $0.35            |c4.2xlarge      |\n| Basic annotations, without plugins and dbSNP v150  | 35 min    | $0.23                | c4.2xlarge     |\n\n\n### References\n\n[1] [Ensembl Variant Effect Predictor github page](https://github.com/Ensembl/ensembl-vep)\n\n[2] [Homepage](http://www.ensembl.org/info/docs/tools/vep/script/index.html)\n\n[3] [Running VEP - Documentation page](https://www.ensembl.org/info/docs/tools/vep/script/vep_options.html)\n\n[4] [dbNSFP](https://sites.google.com/site/jpopgen/dbNSFP)",
                "baseCommand": [
                    "tar",
                    "xfz",
                    {
                        "class": "Expression",
                        "script": "$job.inputs.cache_file.path",
                        "engine": "#cwl-js-engine"
                    },
                    "-C",
                    "/opt/ensembl-vep/",
                    "&&",
                    {
                        "class": "Expression",
                        "script": "{\n  return \"perl -I /root/.vep/Plugins/\"\n}",
                        "engine": "#cwl-js-engine"
                    },
                    "/opt/ensembl-vep/vep"
                ],
                "inputs": [
                    {
                        "sbg:category": "Input options",
                        "type": [
                            "File"
                        ],
                        "inputBinding": {
                            "position": 0,
                            "prefix": "--input_file",
                            "separate": true,
                            "sbg:cmdInclude": true
                        },
                        "label": "Input VCF",
                        "description": "Input VCF file to annotate.",
                        "sbg:fileTypes": "VCF, VCF.GZ",
                        "id": "#input_file"
                    },
                    {
                        "sbg:category": "Cache options",
                        "type": [
                            "File"
                        ],
                        "label": "Species cache file",
                        "description": "Cache file for the chosen species.",
                        "sbg:fileTypes": "TAR.GZ",
                        "id": "#cache_file"
                    },
                    {
                        "sbg:toolDefaultValue": "8",
                        "sbg:category": "Execution",
                        "type": [
                            "null",
                            "int"
                        ],
                        "label": "Number of CPUs",
                        "description": "Number of CPUs to use.",
                        "id": "#number_of_cpus"
                    },
                    {
                        "sbg:toolDefaultValue": "15000",
                        "sbg:category": "Execution",
                        "type": [
                            "null",
                            "int"
                        ],
                        "label": "Memory to use for the task",
                        "description": "Assign memory for the execution in MB.",
                        "id": "#memory_for_job"
                    },
                    {
                        "sbg:toolDefaultValue": "Use found assembly version",
                        "sbg:category": "Input options",
                        "type": [
                            "null",
                            {
                                "type": "enum",
                                "symbols": [
                                    "GRCh37",
                                    "GRCh38"
                                ],
                                "name": "assembly"
                            }
                        ],
                        "inputBinding": {
                            "position": 0,
                            "prefix": "--assembly",
                            "separate": true,
                            "sbg:cmdInclude": true
                        },
                        "label": "Assembly version",
                        "description": "Select the assembly version to use if more than one available. If using the cache, you must have the appropriate assembly's cache file installed. If not specified and you have only 1 assembly version installed, this will be chosen by default. For homo sapiens use either GRCh38 or GRCh37.",
                        "id": "#assembly"
                    },
                    {
                        "sbg:category": "Cache options",
                        "type": [
                            "null",
                            {
                                "type": "array",
                                "items": "File"
                            }
                        ],
                        "inputBinding": {
                            "position": 0,
                            "prefix": "--fasta",
                            "separate": true,
                            "sbg:cmdInclude": true
                        },
                        "label": "Fasta file(s) to use to look up reference sequence",
                        "description": "Specify a FASTA file or a directory containing FASTA files to use to look up reference sequence. The first time you run the script with this parameter an index will be built which can take a few minutes. This is required if fetching HGVS annotations (--hgvs) or checking reference sequences (--check_ref) in offline mode (--offline), and optional with some performance increase in cache mode (--cache).",
                        "sbg:fileTypes": "FASTA, FA, FA.GZ, FASTA.GZ",
                        "id": "#fasta"
                    },
                    {
                        "sbg:toolDefaultValue": "8",
                        "sbg:category": "Basic options",
                        "type": [
                            "null",
                            "int"
                        ],
                        "inputBinding": {
                            "position": 0,
                            "prefix": "--fork",
                            "separate": true,
                            "valueFrom": {
                                "class": "Expression",
                                "script": "{\n  if ($job.inputs.fork)\n  {\n    return $job.inputs.fork\n  }\n  else if ($job.inputs.number_of_cpus)\n  {\n    return $job.inputs.number_of_cpus\n  }\n  else\n  {\n    return 8\n  }\n}\n    ",
                                "engine": "#cwl-js-engine"
                            },
                            "sbg:cmdInclude": true
                        },
                        "label": "Fork number",
                        "description": "Enable forking, using the specified number of forks. Forking can dramatically improve the runtime of the script. Not used by default.",
                        "id": "#fork"
                    },
                    {
                        "sbg:toolDefaultValue": "Auto-detects",
                        "sbg:category": "Input options",
                        "type": [
                            "null",
                            {
                                "type": "enum",
                                "symbols": [
                                    "ensembl",
                                    "vcf"
                                ],
                                "name": "format"
                            }
                        ],
                        "inputBinding": {
                            "position": 20,
                            "prefix": "--format",
                            "separate": true,
                            "sbg:cmdInclude": true
                        },
                        "label": "Input file format",
                        "description": "Input file format - one of \"ensembl\", \"vcf\", \"pileup\", \"hgvs\", \"id\". By default, the script auto-detects the input file format. Using this option you can force the script to read the input file as Ensembl, VCF, pileup or HGVS format, a list of variant identifiers (e.g. rsIDs from dbSNP), or the output from the VEP (e.g. to add custom annotation to an existing results file using --custom).",
                        "id": "#format"
                    },
                    {
                        "sbg:toolDefaultValue": "False",
                        "sbg:category": "Filtering and QC options",
                        "type": [
                            "null",
                            "boolean"
                        ],
                        "inputBinding": {
                            "position": 15,
                            "prefix": "--dont_skip",
                            "separate": true,
                            "sbg:cmdInclude": true
                        },
                        "label": "Do not skip input variants that fail validation",
                        "description": "Don't skip input variants that fail validation, e.g. those that fall on unrecognised sequences.",
                        "id": "#dont_skip"
                    },
                    {
                        "sbg:toolDefaultValue": "False",
                        "sbg:category": "Output options",
                        "type": [
                            "null",
                            "boolean"
                        ],
                        "inputBinding": {
                            "position": 4,
                            "prefix": "--humdiv",
                            "separate": true,
                            "sbg:cmdInclude": true
                        },
                        "label": "PolyPhen2 HumDiv",
                        "description": "Retrieve the humDiv PolyPhen prediction instead of the defaulat humVar. Not used by default.HumDiv-trained model should be used for evaluating rare alleles at loci potentially involved in complex phenotypes, dense mapping of regions identified by genome-wide association studies, and analysis of natural selection from sequence data, where even mildly deleterious alleles must be treated as damaging. Human only.",
                        "id": "#humdiv"
                    },
                    {
                        "sbg:toolDefaultValue": "False",
                        "sbg:category": "Output options",
                        "type": [
                            "null",
                            "boolean"
                        ],
                        "inputBinding": {
                            "position": 5,
                            "prefix": "--domains",
                            "separate": true,
                            "sbg:cmdInclude": true
                        },
                        "label": "Overlapping protein domains",
                        "description": "Adds names of overlapping protein domains to output.",
                        "id": "#domains"
                    },
                    {
                        "sbg:toolDefaultValue": "False",
                        "sbg:category": "Output options",
                        "type": [
                            "null",
                            "boolean"
                        ],
                        "inputBinding": {
                            "position": 5,
                            "prefix": "-no_escape",
                            "separate": true,
                            "sbg:cmdInclude": true
                        },
                        "label": "No url escaping HGSV strings",
                        "description": "Don't URI escape HGVS strings.",
                        "id": "#no_escape"
                    },
                    {
                        "sbg:category": "Identifiers",
                        "type": [
                            "null",
                            "File"
                        ],
                        "inputBinding": {
                            "position": 8,
                            "prefix": "--synonyms",
                            "separate": true,
                            "sbg:cmdInclude": true
                        },
                        "label": "Chromosome synonyms",
                        "description": "Load a file of chromosome synonyms. File should be tab-delimited with the primary identifier in column 1 and the synonym in column 2. Synonyms are used bi-directionally so columns may be switched. Synoyms allow you to use different chromosome identifiers in your input file to those used in any annotation source used (cache, DB).",
                        "sbg:fileTypes": "TSV, TXT",
                        "id": "#synonyms"
                    },
                    {
                        "sbg:toolDefaultValue": "Exclude failed variants [0]",
                        "sbg:category": "Co-located variants",
                        "type": [
                            "null",
                            {
                                "type": "enum",
                                "symbols": [
                                    "Exclude failed variants [0]",
                                    "Include failed variants [1]"
                                ],
                                "name": "failed"
                            }
                        ],
                        "inputBinding": {
                            "position": 10,
                            "prefix": "--failed",
                            "separate": true,
                            "valueFrom": {
                                "class": "Expression",
                                "script": "{\n  if ($job.inputs.failed)\n  {\n    if ($job.inputs.failed == 'Include failed variants [1]')\n    {\n      return '1'\n    }\n    else if ($job.inputs.failed == 'Exclude failed variants [0]')\n    {\n      return '0'\n    }\n  }\n}",
                                "engine": "#cwl-js-engine"
                            },
                            "sbg:cmdInclude": true
                        },
                        "label": "Include failed collocated variants",
[truncated: 188,650 more chars]
